# Supplementary material for: Purifying selection and low recombination facilitated sequential colonization of benthic and pelagic coastal ocean by ammonia-oxidizing archaea
Source: ISME Commun. 2025 Dec 8;5(1):ycaf234. doi: 10.1093/ismeco/ycaf234 (PMC12753310; doi:10.1093/ismeco/ycaf234)
Supplement: Supplementary_materials_ycaf234 [file supplementary_materials_ycaf234.zip]

Archive with 2 entries (2 files):
- 03_Supplementary_information.docx
- 04_supplementary_tables.xlsx
