# Supplementary material for: Purifying selection and low recombination facilitated sequential colonization of benthic and pelagic coastal ocean by ammonia-oxidizing archaea
Source: ISME Commun. 2025 Dec 8;5(1):ycaf234. doi: 10.1093/ismeco/ycaf234 (PMC12753310; doi:10.1093/ismeco/ycaf234)
Supplement: Supplementary_materials_ycaf234 [file supplementary_materials_ycaf234.zip › 04_supplementary_tables.xlsx]

## Sheet: Content
Supplementary table legends:
S1	Environmental metadata for the 18 metagenomic samples.
S2	Overview of sequencing parameters, estimated average genome size, total metagenomic bases, and genome equivalents for all samples
S3	Summary of assembly strategies and sample origins for the 13 representative MAGs
S4	Summary of metagenomes from various marine environments: coastal sediment (n=119), coastal water (n=116), open ocean water (n=48), deep-sea water (n=58), and deep-sea sediment (n=19).
S5	Genomes used for AOA phylogeny inference.
S6	Sunmmary of the 54 Ribosomal proteins for phylogenomic analysis.
S7	Distribution of metabolic pathway genes in AOA genomes.
S8	Mapping results of MAGs across coastal sediment metagenomes, including total mapped reads, breadth of coverage, average depth, and SNV-based metrics
S9	Mapping results of MAGs across coastal water-column metagenomes, including total mapped reads, breadth of coverage, average depth, and SNV-based metrics

## Sheet: Table S1
Sample	Tem (°C)	DO (mg/L)	NH4+ (μmol/L)	SiO32- (μmol/L)	NO3- (μmol/L)	NO2- (μmol/L)	PO43- (μmol/L)	Sal (PSU)	Chl a (μg/L)	Reference
B3	ND	ND	ND	ND	ND	ND	ND	ND	ND	Not available
HS5	ND	ND	ND	ND	ND	ND	ND	ND	ND	Not available
HS12	ND	ND	ND	ND	ND	ND	ND	ND	ND	Not available
A6-3	ND	ND	ND	184.16	2.84	0.48	ND	ND	ND	this study
A6-7	ND	ND	ND	214.88	3.6	0.72	ND	ND	ND	this study
C2	ND	ND	ND	151	1.92	0.44	ND	ND	ND	this study
F2	ND	ND	ND	182.56	3.52	0.64	ND	ND	ND	this study
H2	ND	ND	ND	220.48	2.44	0.52	ND	ND	ND	this study
YS03	6.66	ND	30.05	157.63	0.14	0.01	5.91	32.35	ND	[15]
YS07	10.18	ND	48.25	141.85	1.03	0	3.74	33.54	ND	[15]
ECS06	17.29	5.16	30.85	149.75	0.75	0.35	2.31	33.92	0.42	[15]
ECS12	20.49	6.18	41.61	284.05	2.86	0.38	0.91	34.48	0.26	[15]
ECS15	19.88	6.46	108.81	287.37	1.75	0.09	3.97	34.06	0.63	[15]
SCS01	22.05	6.93	114.24	319.23	2.09	0.06	6.3	34.14	0.54	[15]
SCS03	21.81	6.84	84.46	377.91	2.05	0.36	4.36	33.94	0.81	[15]
SCS06	21.86	5.98	60.76	358.79	2.72	0.36	4.87	34.63	0.49	[15]
SCS09	23.18	6.5	24.91	140.29	2.25	0.43	0.57	34.23	0.8	[15]
SCS12	23.04	7.41	65.47	239.13	3.17	0.47	ND	32.56	1.52	[15]
ND, Not detected.

## Sheet: Table S2
Sample	Read length	Platform	average genome size (AGS, bp)	metagenome reads size (bp)	genome equivalents (GE)
B3	PE 2×150 bp	Illumina X-Ten	6.56143e+06	101370198250	15449.4
HS5	PE 2×150 bp	Illumina X-Ten	6.56577e+06	27270096600	4153.37
HS12	PE 2×150 bp	Illumina X-Ten	8.03902e+06	31111289100	3870.03
A6-3	PE 2×150 bp	Illumina X-Ten	5.18041e+06	58563417484	11304.8
A6-7	PE 2×150 bp	Illumina X-Ten	6.88488e+06	9529702093	1384.15
C2	PE 2×150 bp	Illumina X-Ten	5.3455e+06	49643249382	9286.92
F2	PE 2×150 bp	Illumina X-Ten	5.93641e+06	9547649918	1608.32
H2	PE 2×150 bp	Illumina X-Ten	5.72249e+06	9672780264	1690.31
YS03	PE 2×150 bp	Illumina X-Ten	6.41264e+06	21647583900	3375.77
YS07	PE 2×150 bp	Illumina X-Ten	6.02109e+06	21844951800	3628.07
ECS06	PE 2×150 bp	Illumina X-Ten	6.12402e+06	21356132700	3487.28
ECS12	PE 2×150 bp	Illumina X-Ten	6.1621e+06	21551141700	3497.37
ECS15	PE 2×150 bp	Illumina X-Ten	6.27358e+06	21821222400	3478.27
SCS01	PE 2×150 bp	Illumina X-Ten	5.8416e+06	21826130400	3736.33
SCS03	PE 2×150 bp	Illumina X-Ten	6.43877e+06	20496387600	3183.28
SCS06	PE 2×150 bp	Illumina X-Ten	6.00416e+06	21584137200	3594.86
SCS09	PE 2×150 bp	Illumina X-Ten	6.41053e+06	21837769200	3406.55
SCS12	PE 2×150 bp	Illumina X-Ten	5.89435e+06	21934547400	3721.28
AGS estimated with MicrobeCensus; GE = total sequenced bases / AGS (unitless).

## Sheet: Table S3
Genome	Source sample(s)	co-assembly strategy	Split metagenome?	Notes
A6-3-1C2-1-1bin1	A6-3 + C2-1	Yes	No	Co-assembled samples from adjacent stations at similar depths to improve completeness.
C2-1-1bin1	C2-1-1	No	No	-
A6-3-1bin3	A6-3-1	No	No	-
A6-3-1bin1	A6-3-1	No	No	-
Bohaibin2	B3	No	No	-
Bohaibin1	B3	No	No	-
BohaiS2bin4	B3 split	No	Yes	Reassembled from subset reads to reduce strain-level complexity.
BohaiS1bin3	B3 split	No	Yes	Reassembled from subset reads to reduce strain-level complexity.
Hbhbin1	B3	No	No	-
A6-3-2C2-1-2bin1	A6-3 + C2-1	Yes	No	Co-assembled samples from adjacent stations at similar depths to improve completeness.
A6-3-1bin2	A6-3-1	No	No	-
C2-1-1bin2	C2-1-1	No	No	-
C2-1-1bin3	C2-1-1	No	No	-

## Sheet: Table S4
Sample ID	Longitude	Latitude	Site	Ecological environment	SubOcean
SRR3471282	-124.053	44.6368	Yaquina Bay Estuary Raw metagenome sequence reads: Yaquina_up_PA (A,B,C; PE1/PE2)	coastal sediment	East Pacific
SRR3471283	-124.053	44.6368	Yaquina Bay Estuary Raw metagenome sequence reads: Yaquina_up_PA (A,B,C; PE1/PE2)	coastal sediment	East Pacific
SRR3471284	-124.053	44.6368	Yaquina Bay Estuary Raw metagenome sequence reads: Yaquina_up_PA (A,B,C; PE1/PE2)	coastal sediment	East Pacific
SRR5210996	96.774	1.759	Indian Ocean:near North Sumatra	coastal sediment	North Indian
ERR1730303	-93	22.9	Marine sediment from Gulf of Mexico	coastal sediment	North Atlantic
SRR5211005	96.774	1.759	Indian Ocean:near North Sumatra	coastal sediment	North Indian
ERR1730306	-94	21.9	Marine sediment from Gulf of Mexico	coastal sediment	North Atlantic
ERR1730304	-93	19.9	Marine sediment from Gulf of Mexico	coastal sediment	North Atlantic
SRR10156267	104.36	-72.46	Antarctica: Amundsen Sea Metagenomic data from Coastal Western Antarctica benthic sediments	coastal sediment	Southern Ocean
SRR10156270	95.2	-70.48	Antarctica: Bellingshausen Sea	coastal sediment	Southern Ocean
SRR8346062	-73.13	76.18	Greenland: Baffin Bay	coastal sediment	Arctic Ocean
SRR8346063	-73.13	76.18	Greenland	coastal sediment	Arctic Ocean
SRR8346064	-73.13	76.18	Greenland: Baffin Bay	coastal sediment	Arctic Ocean
SRR10156266	129.56	-73.3	Metagenomic data from Coastal Western Antarctica benthic sediments	coastal sediment	Southern Ocean
SRR10156269	102.16	-71.45	Antarctica: Amundsen Sea	coastal sediment	Southern Ocean
SRR10156274	93.48	-71.42	Antarctica: Bellingshausen Sea	coastal sediment	Southern Ocean
HS5m	121.67	35.5	yellow sea	coastal sediment	West Pacific
B3	120.11	38.2	China: Bohai Sea	coastal sediment	West Pacific
SRR2656926	-89.806	29.491	USA:Barataria Bay	coastal sediment	North Atlantic
SRR10267046	11.8	-18	Namibia: Walvis Bay	coastal sediment	South Atlantic
SRR9045845	4.071	51.4666	Coastal sediment microbial communities from Oude Bieten Haven, Netherlands	coastal sediment	North Atlantic
SRR8443352	118.97	38.67	Metagenome of surface sediment China: Bohai Sea	coastal sediment	West Pacific
SRR11184116	119.35	39.61	China:Qinhuangdao	coastal sediment	West Pacific
SRR8813305	146.643	-19.1541	Australia: Queensland, Magnetic Island,Geoffrey Bay	coastal sediment	West Pacific
SRR8443351	119.71	39.31	China: Bohai Sea	coastal sediment	West Pacific
SRR8443353	119	38.32	China: Bohai Sea	coastal sediment	West Pacific
SRR9045819	-69.6616	43.8826	Coastal sediment microbial communities from Maine, United States - Merrow Island sediment 2 metagenome	coastal sediment	North Atlantic
SRR14699991	122.01	32.4353	Changjiang Estuary Sediment Metagenomics China: East China Sea	coastal sediment	West Pacific
YS07	123.951	33.7406	yellow sea	coastal sediment	West Pacific
SRR2657222	-89.88	29.463	USA:Barataria Bay	coastal sediment	North Atlantic
SRR12605113	7.9018	54.1817	Atlantic Ocean: North Sea, Helgoland	coastal sediment	North Atlantic
SRR14699981	122.58	37.35	China: Rongcheng Nation Swan Nature Reserve	coastal sediment	West Pacific
SRR6208352	-77.1094	34.6402	USA:White Oak River estuary, North Carolina	coastal sediment	North Atlantic
SRR5279028	6.8905	53.9944	Pelagic marine sediment microbial communities from the LTER site Helgoland, North Sea	coastal sediment	North Atlantic
SRR12605076	7.9018	54.1817	Atlantic Ocean: North Sea, Helgoland	coastal sediment	North Atlantic
SRR12605074	7.9018	54.1817	Atlantic Ocean: North Sea, Helgoland	coastal sediment	North Atlantic
ERR2564003	72.4092	21.4692	Pelagic sediment metagenome of Gulf of Khambhat	coastal sediment	North Indian
ERR5004997	-4.22	50.25	United Kingdom:Western English Channel	coastal sediment	North Atlantic
SRR8651099	109.3	18.15	China:Hainan island	coastal sediment	West Pacific
ERR2564009	70.4064	22.9514	Pelagic sediment metagenome of Gulf of Kutch	coastal sediment	North Indian
SRR5277143	6.8905	53.9944	Pelagic marine sediment microbial communities from the LTER site Helgoland, North Sea	coastal sediment	North Atlantic
SRR9074985	109.25	18.28	Surface metagenome in marine environment China:Sanya	coastal sediment	West Pacific
SRR15144437	117.92	24.39	China: Jiulong River estuary	coastal sediment	West Pacific
SRR7245658	-70.8633	43.0685	Metagenome of Great Bay Estuary sediment: off Nannie Island, NH, USA	coastal sediment	North Atlantic
SRR5248172	-77.1094	34.6402	USA:White Oak River estuary, North Carolina	coastal sediment	North Atlantic
ERR2564005	70.6561	20.7325	Pelagic sediment metagenome of Gulf of Khambhat	coastal sediment	North Indian
ERR2431958	126.39	35.1402	South Korea	coastal sediment	West Pacific
SRR5337840	78.57	9.38	India: Palk Bay Coastal region	coastal sediment	North Indian
SRR11922358	52.3254	27.3177	Iran: Persian Gulf	coastal sediment	North Indian
ERR5002175	-4.22	50.25	United Kingdom:Western English Channel	coastal sediment	North Atlantic
SCS12	110.93	21.0505	south china sea	coastal sediment	West Pacific
ERR2431961	126.334	35.1048	South Korea	coastal sediment	West Pacific
SRR2657211	-89.903	29.44	USA:Bay Jimmy	coastal sediment	North Atlantic
SRR13343990	117.251	23.557	China: Yunxiao metagenome of in-situ mangroves	coastal sediment	West Pacific
SRR9045816	-69.8133	43.8293	Coastal sediment microbial communities from Maine, United States - Phippsburg sediment 1 metagenome	coastal sediment	North Atlantic
SCS01	119.4	25	south china sea	coastal sediment	West Pacific
SRR11567487	-75.1074	38.7869	Coastal sediment microbial communities from Delaware Bay, Delaware, United States - CS worm burrow well 6 metagenome	coastal sediment	North Atlantic
SRR2657209	-89.903	29.44	USA:Bay Jimmy	coastal sediment	North Atlantic
SRR11567488	-75.1074	38.7869	Coastal sediment microbial communities from Delaware Bay, Delaware, United States - CS worm burrow well 6 metagenome	coastal sediment	North Atlantic
SRR8651101	109.3	18.15	Metagenomic of mangrove sediment: Haikou contaminated	coastal sediment	West Pacific
SRR7543971	117.24	23.55	China: Yunxiao metagenome of in-situ mangroves	coastal sediment	West Pacific
SRR6470407	88.2	21.46	Metagenomics of Sundarbans estuarine ecosystem using deep Sequencing : A valuable tool for exploration of novel genes and bioactive compounds	coastal sediment	North Indian
ERR2564002	72.4133	21.6969	Pelagic sediment metagenome of Gulf of Khambhat	coastal sediment	North Indian
SRR8651100	109.3	18.15	Metagenomic of mangrove sediment: Haikou contaminated	coastal sediment	West Pacific
SRR10156275	93.48	-71.42	Antarctica: Bellingshausen Sea	coastal sediment	Southern Ocean
SRR7066494	10.2386	55.0792	Denmark: Little Belt	coastal sediment	North Atlantic
SRR11400155	-52.47	64.26	Greenland: Nuuk fjord	coastal sediment	North Atlantic
SRR11400158	-52.47	64.26	Greenland: Nuuk fjord	coastal sediment	North Atlantic
SRR8157148	15.39	77.32	Svalbard: Van Kuelenfjorden	coastal sediment	Arctic Ocean
ECS15	120.27	26.18	Changjiang Estuary Sediment Metagenomics China: East China Sea	coastal sediment	West Pacific
SRR7882334	118.24	38.26	China: Bohai Gulf	coastal sediment	West Pacific
H2-1	120.61	27.01	Changjiang Estuary Sediment Metagenomics China: East China Sea	coastal sediment	West Pacific
SCS03	117.964	23.869	south china sea	coastal sediment	West Pacific
SRR14227485	122.99	30.72	Changjiang Estuary Sediment Metagenomics China: East China Sea	coastal sediment	West Pacific
A6-7-1	122.99	30.72	Changjiang Estuary Sediment Metagenomics China: East China Sea	coastal sediment	West Pacific
SRR14227486	122.83	30.78	Changjiang Estuary Sediment Metagenomics China: East China Sea	coastal sediment	West Pacific
SRR8389946	113.623	22.79	China: Jiulong River estuary	coastal sediment	West Pacific
SRR8157149	12.15	78.55	Svalbard	coastal sediment	Arctic Ocean
ERR2431960	126.301	35.0617	South Korea	coastal sediment	West Pacific
ERR2730831	-68	49	North America	coastal sediment	North Atlantic
H12m	124	35	yellow sea	coastal sediment	West Pacific
SRR14227489	122.07	31.05	Changjiang Estuary Sediment Metagenomics China: East China Sea	coastal sediment	West Pacific
SRR15144438	113.11	24.42	metagenomic sequencing library of estuarine sediment from Jiulong River	coastal sediment	West Pacific
SRR14227491	123.24	30.64	Changjiang Estuary Sediment Metagenomics China: East China Sea	coastal sediment	West Pacific
ERR2564007	69.7081	22.6278	Pelagic sediment metagenome of Gulf of Kutch	coastal sediment	North Indian
SRR8639544	-70.4862	42.5669	USA:Massachusetts, ocean benthic surface	coastal sediment	North Atlantic
SRR14227490	123.74	30.49	Changjiang Estuary Sediment Metagenomics China: East China Sea	coastal sediment	West Pacific
ECS12	121.865	27.2197	Changjiang Estuary Sediment Metagenomics China: East China Sea	coastal sediment	West Pacific
ERR2564006	69.2494	22.6925	Pelagic sediment metagenome of Gulf of Kutch	coastal sediment	North Indian
ERR688346	153.204	-26.6855	Queensland river estuaries	coastal sediment	West Pacific
SRR6470350	88.2	21.46	Metagenomics of Sundarbans estuarine ecosystem using deep Sequencing : A valuable tool for exploration of novel genes and bioactive compounds	coastal sediment	North Indian
YS03	124.753	36.0025	yellow sea	coastal sediment	West Pacific
SRR8346066	-73.13	76.18	Greenland: Baffin Bay	coastal sediment	Arctic Ocean
SRR3584978	16.5855	57.893	Sweden: Coastal Baltic Sea sediment	coastal sediment	North Atlantic
C2-1-1	122.37	29.54	Changjiang Estuary Sediment Metagenomics China: East China Sea	coastal sediment	West Pacific
ERR688343	153.309	-27.712	Queensland river estuaries	coastal sediment	West Pacific
F2-1	121.86	28.16	Changjiang Estuary Sediment Metagenomics China: East China Sea	coastal sediment	West Pacific
SCS06	115.954	21.9363	south china sea	coastal sediment	West Pacific
SRR17220971	10.1554	42.7308	Mediterranean Sea	coastal sediment	North Atlantic
SRR14227487	122.38	30.89	Changjiang Estuary Sediment Metagenomics China: East China Sea	coastal sediment	West Pacific
SRR10072861	103.721	1.4573	Singapore	coastal sediment	West Pacific
SRR10072860	103.721	1.4573	Singapore	coastal sediment	West Pacific
ERR2431959	126.39	35.0325	South Korea	coastal sediment	West Pacific
SRR14227488	122.25	30.94	Changjiang Estuary Sediment Metagenomics China: East China Sea	coastal sediment	West Pacific
ERR2564008	70.1256	22.8183	Pelagic sediment metagenome of Gulf of Kutch	coastal sediment	North Indian
SRR8346065	-73.13	76.18	Greenland: Baffin Bay	coastal sediment	Arctic Ocean
ECS06	123.57	28.4761	Changjiang Estuary Sediment Metagenomics China: East China Sea	coastal sediment	West Pacific
SRR11922359	56.2464	27.0611	Iran: Persian Gulf	coastal sediment	North Indian
SRR10156268	104.3	-72.3	Antarctica: Amundsen Sea Metagenomic data from Coastal Western Antarctica benthic sediments	coastal sediment	Southern Ocean
ERR2431957	126.462	35.1021	South Korea	coastal sediment	West Pacific
SCS09	112.91	21.2384	south china sea	coastal sediment	West Pacific
SRR3584983	16.5855	57.893	Sweden: Coastal Baltic Sea sediment	coastal sediment	North Atlantic
SRR3584979	16.5855	57.893	Sweden: Coastal Baltic Sea sediment	coastal sediment	North Atlantic
ERR688347	153.08	-26.64	Queensland river estuaries	coastal sediment	West Pacific
SRR6470358	88.2	21.46	Sundarbans estuarine ecosystem Metagenome	coastal sediment	North Indian
SRR9077583	23.267	59.8559	Finland: Baltic Sea	coastal sediment	North Indian
SRR9077587	23.267	59.8559	Finland: Baltic Sea	coastal sediment	North Indian
SRR9077569	23.267	59.8559	Finland: Baltic Sea	coastal sediment	North Indian
SRR8651098	109.3	18.15	Metagenomic of mangrove sediment: Sanya contaminated	coastal sediment	West Pacific
SRR14865844	119.86	25.47	Marine metagenomic data from East China Sea	coastal water
SRR14865843	119.84	25.49	Marine metagenomic data from East China Sea	coastal water
SRR14865842	119.82	25.52	Marine metagenomic data from East China Sea	coastal water
SRR14865845	118	24.42	Marine metagenomic data from East China Sea	coastal water
SRR14865846	118.08	24.53	Marine metagenomic data from East China Sea	coastal water
SRR14560475	115.667	22.884	China:Esturies of South China	coastal water
SRR14560413	115.268	22.8273	China:Esturies of South China	coastal water
SRR14560415	115.268	22.8273	China:Esturies of South China	coastal water
SRR14560408	113.594	22.7872	China:Esturies of South China	coastal water
SRR14560406	113.594	22.7872	China:Esturies of South China	coastal water
SRR15213104	113.752	22.2574	China: the Pearl River Estuary	coastal water
SRR14560448	113.422	22.1903	China:Esturies of South China	coastal water
SRR14560449	113.422	22.1903	China:Esturies of South China	coastal water
SRR14560450	113.422	22.1903	China:Esturies of South China	coastal water
DRR083333	141.083	38.032	Japan:Tohoku, Sendai-Bay coastal water body	coastal water
DRR083209	141.083	38.032	Japan:Tohoku, Sendai-Bay coastal water body	coastal water
DRR232775	141.728	39.019	Japan;Metagenomic sequences of the Ofunato Bay 2015	coastal water
DRR232764	141.728	39.019	Japan;Metagenomic sequences of the Ofunato Bay 2015	coastal water
DRR083201	141.317	37.9755	Japan:Tohoku, Sendai-Bay	coastal water
DRR083205	141.317	37.9755	Japan:Tohoku, Sendai-Bay	coastal water
SRR2835695	151.232	-33.9909	Australia:NSW,Sydney	coastal water
SRR2837116	151.232	-33.9909	Australia:NSW,Sydney	coastal water
ERR4674117	7.98	37	surface water sample from the Cadiz Gulf	coastal water
ERR770978	170.771	-45.7442	South Pacific, offshore of Otago Peninsula	coastal water
SRR8862143	78.1913	-68.5958	Marine microbial communities from Ellis Fjord, Antarctic Ocean	coastal water
SRR3623493	-16.5549	18.218	Atlantic Ocean: Mauritanian shelf	coastal water
SRR1539383	-0.231994	38.0685	Spain: off the coast of Alicante	coastal water
SRR1539382	-0.231994	38.0685	Spain: off the coast of Alicante	coastal water
ERR3597859	-3.15838	42.1172	offshore Girona, Spain	coastal water
ERR2604098	-3.18	42.52	SOLA (NW Mediterranean) surface seawater metagenome	coastal water
ERR2604110	-3.18	42.52	SOLA (NW Mediterranean) surface seawater metagenome	coastal water
SRR8584780	3.289	42.2974	Spain: Mediterranean Sea:"Port Lligat"	coastal water
ERR3772596	-16.1177	54.3154	Baltic Sea metagenome	coastal water
ERR3772600	-17.2379	54.7593	Baltic Sea metagenome	coastal water
ERR5003447	-4.22	50.25	United Kingdom:Western English Channel	coastal water
ERR845265	-8.71004	41.132	Portugal	coastal water
ERR2206753	-10	58.1323	Baltic Sea	coastal water
ERR2206752	-10	58.1323	Baltic Sea	coastal water
ERR5008524	-20.9008	63.4942	Microbes in the Icelandic Marine Environment	coastal water
SRR11787837	-104.9	18.9	Mexico: oxygen minimum zone off of Manzanillo, Mexico	coastal water
ERR5006021	-20.9569	63.4933	North Atlantic Ocean	coastal water
ERR3589562	-53.1206	64.7598	Arctic Ocean marine water layer (ENVO:01000295) within the mesopelagic zone	coastal water
ERR3589560	-53.5349	70.9125	Arctic Ocean marine water layer (ENVO:01000296) within the mesopelagic zone	coastal water
ERR4918858	-16.5255	79.6154	Arctic Ocean	coastal water
ERR3130417	11.1075	79.0517	Arctic Ocean	coastal water
SRR16949438	-74.83	35.88	USA: Oregon Inlet, North Carolina	coastal water
ERR3265218	-80.1495	26.0112	North America	coastal water
SRR11646528	-94.8126	29.2726	USA: Galveston	coastal water
SRR8074311	-92.8	29.29	USA: Gulf of Mexico	coastal water
SRR8074309	-92.331	28.798	USA: Gulf of Mexico	coastal water
SRR4342129	-90.8333	28.9833	USA: Gulf of Mexico	coastal water
SRR1917666	-89.6	28.6	USA: Gulf of Mexico	coastal water
SRR8074307	-90.728	28.868	USA: Gulf of Mexico	coastal water
SRR4342130	-90.8333	28.8417	USA: Gulf of Mexico	coastal water
SRR4342134	-91.25	28.8583	USA: Gulf of Mexico	coastal water
SRR1509798	-104.7	18.8	Mexico: oxygen minimum zone off the coast of Manzanillo	coastal water
SRR13153355	-167.956	61.2368	USA: Bering Sea	coastal water
SRR12147764	-143.623	70.0891	USA: Kaktovik Lagoon, Alaska	coastal water
SRR12147773	-143.623	70.0891	USA: Kaktovik Lagoon, Alaska	coastal water
SRR13153435	-157.147	71.2482	USA: Chukchi Sea	coastal water
SRR13153309	-157.147	71.2482	USA: Chukchi Sea	coastal water
SRR13153433	-157.147	71.2482	USA: Chukchi Sea	coastal water
SRR12561414	-129.846	52.821	Canada: Hecate Strait	coastal water
SRR3952312	-64.05	-64.77	metagenome of Antarctic seawater: Dallmann Bay	coastal water
SRR3952300	-64.05	-64.77	metagenome of Antarctic seawater: Bismarck Strait/Port Lockroy	coastal water
SRR8755743	-58.9431	-62.1998	Antarctica: Western Antarctic Peninsula, King George Island	coastal water
SRR15116524	-58.9431	-62.1998	Antarctica: Western Antarctic Peninsula, King George Island	coastal water
SRR3988554	-123.5	48.6	Canada: British Columbia	coastal water
SRR7265439	-123.3	48.35	Canada:Victoria	coastal water
SRR4831662	-49.371	1.338	Amazon River Plume	coastal water
SRR4831654	-50.5	3.506	Amazon River Plume	coastal water
SRR7515929	39.1168	22.2999	Saudi Arabia	coastal water
SRR11285516	124	32	Microbial metagenomes in the Yellow Sea	coastal water
SRR11285518	123.1	32	Microbial metagenomes in the Yellow Sea	coastal water
DRR092631	141.735	39.0634	Metagenomic sequences of the Ofunato Bay 2016	coastal water
DRR232516	141.735	39.0634	Metagenomic sequences of the Ofunato Bay in 2017	coastal water
DRR232540	141.732	39.0446	Metagenomic sequences of the Ofunato Bay in 2017	coastal water
SRR15213105	113.751	22.5233	China: the Pearl River Estuary	coastal water
ERR5003223	-117.258	32.8672	North Pacific Ocean:North East Pacific Ocean coastal waters of California:Scripps Canyon	coastal water
ERR5001944	-117.258	32.8672	North Pacific Ocean:North East Pacific Ocean coastal waters of California:Scripps Canyon	coastal water
ERR5003551	-118.4	33.55	Monthly microbial dynamics a the San Pedro Ocean Time-series station analyzed via metagenomic sequencing	coastal water
ERR5003549	-118.4	33.55	Monthly microbial dynamics a the San Pedro Ocean Time-series station analyzed via metagenomic sequencing	coastal water
ERR5003550	-118.4	33.55	Monthly microbial dynamics a the San Pedro Ocean Time-series station analyzed via metagenomic sequencing	coastal water
SRR14610253	-70.7	-20.5	Chile	coastal water
SRR14610252	-70.7	-20.5	Chile	coastal water
SRR14511904	-72.4057	-42.4731	Chile: Comau fjord	coastal water
SRR3724466	-123.29	48.35	Ecological Genomics of a Seasonally Anoxic Fjord; Saanich Inlet	coastal water
SRR3724464	-123.29	48.35	Ecological Genomics of a Seasonally Anoxic Fjord; Saanich Inlet	coastal water
SRR11568078	-122.019	36.7468	Ammonia-oxidizing marine archaeal communities from Monterey Bay, California, United States - M1 200m 21515 metagenome	coastal water
SRR11568079	-122.019	36.7468	Ammonia-oxidizing marine archaeal communities from Monterey Bay, California, United States - M1 200m 21515 metagenome	coastal water
SRR7080721	-122.019	36.7468	Ammonia-oxidizing marine archaeal communities from Monterey Bay, California, United States - M1 150m 12015 metagenome	coastal water
SRR9663074	-122.019	36.7468	Ammonia-oxidizing marine archaeal communities from Monterey Bay, California, United States - M1 100m 34915 metagenome	coastal water
SRR7080725	-122.345	36.6907	Ammonia-oxidizing marine archaeal communities from Monterey Bay, California, United States - M2 100m 12015 metagenome	coastal water
SRR7080726	-122.345	36.6907	Ammonia-oxidizing marine archaeal communities from Monterey Bay, California, United States - M2 80m 12015 metagenome	coastal water
SRR3989320	-122.21	36.25	Ammonia-oxidizing marine microbial communities from Monterey Bay, California, USA - C0912_C49A8_80 metagenome	coastal water
SRR5266613	-122.21	36.25	Ammonia-oxidizing marine microbial communities from Monterey Bay, California, USA - CAN11_03_M0_10 metagenome	coastal water
ERR5037029	125.3	32.3	Seawater microbiomes collected from Jeju, Korea	coastal water
SRR11646522	-94.8126	29.2726	ADDOMEx Consortium: Gulf of Mexico, Long Term Marine Oil Snow Experiment (LTMOSE) Metagenomes	coastal water
SRR9660394	-81.293	31.418	Coastal ocean metagenomes from Sapelo Island (Georgia, USA)	coastal water
SRR9660396	-81.293	31.418	Coastal ocean metagenomes from Sapelo Island (Georgia, USA)	coastal water
SRR8842385	128.49	34.98	First report on summer archaeal community composition in the eutrophic Jinhae Bay water columns of Korea	coastal water
SRR12613921	-122.019	36.7468	Ammonia-oxidizing marine archaeal communities from Monterey Bay, California, United States - M1 100m 3416 metagenome	coastal water
SRR5266509	-122.21	36.25	Ammonia-oxidizing marine microbial communities from Monterey Bay, California, USA - CAN11_04_M0_20 metagenome	coastal water
SRR13153441	-166.939	68.2996	USA: Chukchi Sea	coastal water
SRR13153451	-168.241	64.6706	USA: Chukchi Sea	coastal water
SRR13153455	-172.592	63.6039	USA: Chukchi Sea	coastal water
SRR13153450	-167.398	64.6816	USA: Chukchi Sea	coastal water
SRR3933195	-60.157	43.858	Canada:Atlantic	coastal water
DRR083335	141.083	38.032	Japan:Tohoku, Sendai-Bay	coastal water
DRR083380	141.083	38.032	Japan:Tohoku, Sendai-Bay	coastal water
DRR083336	141.083	38.032	Japan:Tohoku, Sendai-Bay	coastal water
SRR8075943	-84.8885	29.7181	USA: Estuary Eastpoint	coastal water
SRR8075947	-84.9812	29.7191	USA: Estuary Apalachicola	coastal water
SRR8075955	-84.9812	29.7191	USA: Estuary Apalachicola	coastal water
SRR8075979	-84.8885	29.7181	USA: Estuary Eastpoint	coastal water
SRR8075940	-84.8885	29.7181	USA: Estuary Eastpoint	coastal water
ERR598980	-159.022	31.528	North Pacific Ocean	open ocean water
ERR599156	-142.546	-8.8999	South Pacific Ocean	open ocean water
ERR599160	-140.285	-8.896	South Pacific Ocean	open ocean water
ERR598999	-139.239	-8.9729	South Pacific Ocean	open ocean water
ERR598948	-139.139	-9.0063	South Pacific Ocean	open ocean water
ERR598957	-129.5	-23.2189	South Pacific Ocean	open ocean water
ERR598942	-127.75	35.4002	North Pacific Ocean	open ocean water
ERR598987	-116.647	14.2075	North Pacific Ocean	open ocean water
ERR599015	-116.643	14.2025	North Pacific Ocean	open ocean water
ERR599042	-111.729	-25.826	South Pacific Ocean	open ocean water
ERR599004	-103.06	6.3559	South Pacific Ocean	open ocean water
ERR599087	-102.954	6.3378	North Pacific Ocean	open ocean water
ERR598961	-100.675	-16.9587	South Pacific Ocean	open ocean water
ERR599086	-100.671	-16.9486	South Pacific Ocean	open ocean water
ERR598946	-96.0232	-12.9794	South Pacific Ocean	open ocean water
ERR3589573	-85.6552	74.305	Arctic Ocean	open ocean water
ERR598962	-85.2732	-5.2669	South Pacific Ocean	open ocean water
ERR599055	-85.1678	-5.261	South Pacific Ocean	open ocean water
ERR599014	-84.6265	-1.9002	South Pacific Ocean	open ocean water
ERR598952	-84.5546	2.0299	South Pacific Ocean	open ocean water
ERR598958	-56.9684	34.1504	North Atlantic Ocean	open ocean water
ERR3589563	-55.9846	61.5754	Arctic Ocean	open ocean water
ERR598964	-49.8233	34.0771	North Atlantic Ocean	open ocean water
ERR599090	-49.502	-61.99	Southern Ocean	open ocean water
ERR599008	-49.5017	-61.9689	Southern Ocean	open ocean water
ERR599121	-49.2139	-62.2231	Southern Ocean	open ocean water
ERR599124	-43.2915	-30.1471	South Atlantic Ocean	open ocean water
ERR599006	-43.29	-30.189	South Atlantic Ocean	open ocean water
ERR599046	-43.2705	-30.1484	South Atlantic Ocean	open ocean water
ERR599126	-35.179	-21.068	South Atlantic Ocean	open ocean water
ERR598986	-28.9373	36.1811	North Atlantic Ocean	open ocean water
ERR599133	-17.9604	-8.7296	South Atlantic Ocean	open ocean water
ERR599001	-16.8794	43.7056	North Atlantic Ocean	open ocean water
ERR598944	-16.8714	43.7182	North Atlantic Ocean	open ocean water
ERR3589584	-16.8345	54.5742	North Atlantic Ocean	open ocean water
ERR599165	-3.164	-20.398	South Atlantic Ocean	open ocean water
ERR3589564	0.3964	67.161	Arctic Ocean	open ocean water
ERR3589593	1.3648	76.1246	Arctic Ocean	open ocean water
ERR598947	4.6685	-31.0198	South Atlantic Ocean	open ocean water
ERR598982	18.0459	-34.8901	South Atlantic Ocean	open ocean water
ERR598960	26.2905	-35.1889	Indian Ocean	open ocean water
ERR599146	26.291	-35.209	Indian Ocean	open ocean water
ERR599023	37.9117	-29.5333	Indian Ocean	open ocean water
ERR599021	37.9599	-29.5046	Indian Ocean	open ocean water
ERR599112	43.2948	-15.3379	Indian Ocean	open ocean water
ERR599102	64.564	19.011	Indian Ocean	open ocean water
ERR3589567	66.4827	79.2026	Indian Ocean	open ocean water
ERR3589570	116.41	78.0391	Arctic Ocean	open ocean water
SRR3960572	-17.2662	32.0788	North Atlantic Ocean	deep sea water
SRR3960575	-52.6367	19.9897	North Atlantic Ocean	deep sea water
SRR3960576	-23.69	29.97	North Atlantic Ocean	deep sea water
SRR3960577	-17.2662	32.0788	North Atlantic Ocean	deep sea water
SRR3960578	-23.69	29.97	North Atlantic Ocean	deep sea water
SRR3960579	-99.2462	10.0927	North Atlantic Ocean	deep sea water
SRR3960580	-52.6367	19.9897	North Atlantic Ocean	deep sea water
SRR3960581	-59.83	17.43	North Atlantic Ocean	deep sea water
SRR3960684	-99.2462	10.0927	North Atlantic Ocean	deep sea water
SRR3961047	-108.06	12	North Atlantic Ocean	deep sea water
SRR3961604	-108.06	12	North Atlantic Ocean	deep sea water
SRR3961906	-124.474	15.9087	North Atlantic Ocean	deep sea water
SRR3961935	-133.26	18.04	North Pacific Ocean	deep sea water
SRR3961936	-163.53	9.22	North Pacific Ocean	deep sea water
SRR3962293	-163.53	9.22	North Pacific Ocean	deep sea water
SRR3962508	-124.474	15.9087	North Atlantic Ocean	deep sea water
SRR3962680	-179.52	-25.49	South Pacific Ocean	deep sea water
SRR3962771	-150.319	21.0638	North Pacific Ocean	deep sea water
SRR3962772	-170.741	-5.75	South Pacific Ocean	deep sea water
SRR3962773	-170.741	-5.75	South Pacific Ocean	deep sea water
SRR3962777	-179.52	-25.49	South Pacific Ocean	deep sea water
SRR3963449	179.141	-28.4063	South Pacific Ocean	deep sea water
SRR3963456	179.141	-28.4063	South Pacific Ocean	deep sea water
SRR3963457	103.308	-30.3327	South Pacific Ocean	deep sea water
SRR3963458	135.19	-39.23	Indian Ocean	deep sea water
SRR3963498	110.18	-31.16	Indian Ocean	deep sea water
SRR3963571	103.308	-30.3327	Indian Ocean	deep sea water
SRR3963599	150.41	-38.64	South Pacific Ocean	deep sea water
SRR3963622	82.62	-29.81	South Pacific Ocean	deep sea water
SRR3963658	82.62	-29.81	Indian Ocean	deep sea water
SRR3963804	92.9852	-29.6525	South Pacific Ocean	deep sea water
SRR3963805	92.9852	-29.6525	Indian Ocean	deep sea water
SRR3963982	63.2478	-27.9783	South Pacific Ocean	deep sea water
SRR3964650	63.2478	-27.9783	Indian Ocean	deep sea water
SRR3965585	39.89	-33.55	South Pacific Ocean	deep sea water
SRR3965586	39.89	-33.55	Indian Ocean	deep sea water
SRR3965592	-21.43	-26.91	South Atlantic Ocean	deep sea water
SRR3965647	6.84	-31.81	South Atlantic Ocean	deep sea water
SRR3965676	-21.43	-26.91	South Atlantic Ocean	deep sea water
SRR3965758	6.84	-31.81	South Atlantic Ocean	deep sea water
SRR3965809	12.7692	-32.8128	South Atlantic Ocean	deep sea water
SRR3965873	12.7692	-32.8128	South Atlantic Ocean	deep sea water
SRR3965874	-11.8	-28.62	South Atlantic Ocean	deep sea water
SRR3965875	-11.8	-28.62	South Atlantic Ocean	deep sea water
SRR3966130	-36.95	-22.97	South Atlantic Ocean	deep sea water
SRR3967025	-36.95	-22.97	South Atlantic Ocean	deep sea water
SRR3967319	-33.41	-15.83	South Atlantic Ocean	deep sea water
SRR3967558	-33.41	-15.83	South Atlantic Ocean	deep sea water
SRR3967690	-30.19	-9.12	South Atlantic Ocean	deep sea water
SRR3967699	-30.19	-9.12	South Atlantic Ocean	deep sea water
SRR3967700	-27.33	-3.03	South Atlantic Ocean	deep sea water
SRR3967905	-26	14.52	North Atlantic Ocean	deep sea water
SRR3968060	-27.33	-3.03	South Atlantic Ocean	deep sea water
SRR3968061	-26	14.52	North Atlantic Ocean	deep sea water
SRR3968062	-26	7.33	North Atlantic Ocean	deep sea water
SRR3968063	-26	7.33	North Atlantic Ocean	deep sea water
SRR3968770	-23.45	21.51	North Atlantic Ocean	deep sea water
SRR3968777	-23.45	21.51	North Atlantic Ocean	deep sea water
DRR226086	163.248	1.2506	deep marine sediments of Equotrial and North Pacific Ocean	deep sea sediment
DRR226088	153.999	11.9977	deep marine sediments of Equotrial and North Pacific Ocean	deep sea sediment
SRR12068623	-46.0533	22.8017	Atlantic Ocean	deep sea sediment
SRR12068624	-46.0533	22.8017	Atlantic Ocean	deep sea sediment
SRR8799000	0.1	72	marine sediments of mesopelagic depths on the flanks of the Arctic Mid-Ocean Ridge	deep sea sediment
SRR8799001	0.1	72	marine sediments of mesopelagic depths on the flanks of the Arctic Mid-Ocean Ridge	deep sea sediment
SRR3943820	151.67	-3.7287	Papua New Guinea: Bismarck Sea, Eastern Manus Basin	deep sea sediment
SRR3943822	151.881	-3.7129	Papua New Guinea: Bismarck Sea, Eastern Manus Basin	deep sea sediment
SRR6880360	140.425	-66.314	metagenomic sequencing Adelie Basin sediments	deep sea sediment
SRR5486138	140.425	-66.314	metagenomic sequencing Adelie Basin sediments	deep sea sediment
SRR8571321	-56.5167	22.7833	Deep sea red clay 18O-SIP experiment Raw sequence reads	deep sea sediment
SRR17063068	138.621	11.6537	Metagenome from deep-sea sediment diveSY222 0-2cmbsf	deep sea sediment
SRR8302209	60.51	6.03	Metageome sequencing of deep-sea sediment from Northwest Indian Ocean	deep sea sediment
SRR8709623	144.93	11.91	Metagenomic sequencing of Mariana Trench sediment CR05	deep sea sediment
SRR7467840	138.82	9.65	Yap Trench sediment 4568m	deep sea sediment
SRR10168431	54.21	-34.97	Metageome sequencing of deep-sea sediments from Sourthwest Indian Ocean	deep sea sediment
SRR17063065	110.473	16.7291	Metagenomes of deep-sea sediment samples from the South China Sea and near the Mariana Trench	deep sea sediment
SRR2605793	-139.801	-39.3103	surficial deep-sea sediment metagenome from the South Pacific	deep sea sediment
SRR2605792	-139.801	-39.3103	sediment sample collected at the water-sediment interface from the South Pacific gyre, IODP site U1369	deep sea sediment

## Sheet: Table S5
Genome	Accession number	Completeness (%)	Contamination (%)	GTDB classification (version R220）	16S rRNA present	amoA Gene Taxonomy	Cluster	Habitat	Genome Type	Habitat description	Reference
A6-3-1C2-1-1bin1	SAMN43765380	89.32	4.44	d__Archaea;p__Thermoproteota;c__Nitrososphaeria;o__Nitrososphaerales;f__Nitrosopumilaceae;g__Nitrosopumilus;s__	No	GU988820__NP;NP-Gamma;NP-Gamma-2;NP-Gamma-2.1;NP-Gamma-2.1.3;NP-Gamma-2.1.3.2;NP-Gamma-2.1.3.2.2;NP-Gamma-2.1.3.2.2.1;NP-Gamma-2.1.3.2.2.1_OTU4	Sediment-I	estuarine sediment	MAG	sediments in the changjiang estuary	this study
C2-1-1bin1	SAMN43765386	92.23	0.97	d__Archaea;p__Thermoproteota;c__Nitrososphaeria;o__Nitrososphaerales;f__Nitrosopumilaceae;g__Nitrosopumilus;s__	No	EU650806__NP;NP-Gamma;NP-Gamma-2;NP-Gamma-2.1;NP-Gamma-2.1.3;NP-Gamma-2.1.3.2;NP-Gamma-2.1.3.2_OTU2	Sediment-I	estuarine sediment	MAG	sediments in the changjiang estuary	this study
A6-3-1bin3	SAMN43765379	86.89	2.91	d__Archaea;p__Thermoproteota;c__Nitrososphaeria;o__Nitrososphaerales;f__Nitrosopumilaceae;g__Nitrosopumilus;s__	Yes	GQ499672__NP;NP-Gamma;NP-Gamma-2;NP-Gamma-2.1;NP-Gamma-2.1.3;NP-Gamma-2.1.3.1;NP-Gamma-2.1.3.1_OTU8	Sediment-I	estuarine sediment	MAG	sediments in the changjiang estuary	this study
Candidatus_Nitrosopumilus_sediminis_AR2	GCA_000299395.1	97.09	0.00	d__Archaea;p__Thermoproteota;c__Nitrososphaeria;o__Nitrososphaerales;f__Nitrosopumilaceae;g__Nitrosopumilus;s__Nitrosopumilus sediminis	Yes	EU650806__NP;NP-Gamma;NP-Gamma-2;NP-Gamma-2.1;NP-Gamma-2.1.3;NP-Gamma-2.1.3.2;NP-Gamma-2.1.3.2_OTU2	Sediment-I	Marine sediment	Enrichment	Marine sediment off Svalbard, the Arctic Circle	[16]
A6-3-1bin1	SAMN43765377	61.00	0.97	d__Archaea;p__Thermoproteota;c__Nitrososphaeria;o__Nitrososphaerales;f__Nitrosopumilaceae;g__Nitrosopumilus;s__	No	NA	Sediment-I	estuarine sediment	MAG	sediments in the changjiang estuary	this study
Nitrosopumilus_cobalaminigenes_HCA1	GCA_013407145.1	98.54	0.00	d__Archaea;p__Thermoproteota;c__Nitrososphaeria;o__Nitrososphaerales;f__Nitrosopumilaceae;g__Nitrosopumilus;s__Nitrosopumilus cobalaminigenes	Yes	GQ499672__NP;NP-Gamma;NP-Gamma-2;NP-Gamma-2.1;NP-Gamma-2.1.3;NP-Gamma-2.1.3.1;NP-Gamma-2.1.3.1_OTU8	Sediment-I	Marine water	Pure	a depth of 50 m water at the Puget Sound Regional Synthesis Model station P10 in Hood Canal, Washington, USA	[17]
Bohaibin2	SAMN43765383	55.50	2.91	d__Archaea;p__Thermoproteota;c__Nitrososphaeria;o__Nitrososphaerales;f__Nitrosopumilaceae;g__Nitrosopumilus;s__	No	NA	Sediment-I	Marine sediment	MAG	sediments in the Bohai	this study
site_A1	GCA_013043885.1	65.83	6.96	d__Archaea;p__Thermoproteota;c__Nitrososphaeria;o__Nitrososphaerales;f__Nitrosopumilaceae;g__Nitrosopumilus;s__Nitrosopumilus sp013043295	No	GQ499672__NP;NP-Gamma;NP-Gamma-2;NP-Gamma-2.1;NP-Gamma-2.1.3;NP-Gamma-2.1.3.1;NP-Gamma-2.1.3.1_OTU8	Sediment-I	Marine sediment	MAG	different hydrodynamic sites in Port Phillip Bay Permeable Sediment	[18]
site_A32	GCA_013043295.1	87.34	2.91	d__Archaea;p__Thermoproteota;c__Nitrososphaeria;o__Nitrososphaerales;f__Nitrosopumilaceae;g__Nitrosopumilus;s__Nitrosopumilus sp013043295	Yes	EU650806__NP;NP-Gamma;NP-Gamma-2;NP-Gamma-2.1;NP-Gamma-2.1.3;NP-Gamma-2.1.3.2;NP-Gamma-2.1.3.2_OTU2	Sediment-I	Marine sediment	MAG	different hydrodynamic sites in Port Phillip Bay Permeable Sediment	[18]
Nitrosopumilus_sp.HDS_58	GCA_018680225.1	87.34	2.91	d__Archaea;p__Thermoproteota;c__Nitrososphaeria;o__Nitrososphaerales;f__Nitrosopumilaceae;g__Nitrosopumilus;s__Nitrosopumilus sp013043295	Yes	EU650806__NP;NP-Gamma;NP-Gamma-2;NP-Gamma-2.1;NP-Gamma-2.1.3;NP-Gamma-2.1.3.2;NP-Gamma-2.1.3.2_OTU2	Sediment-I	Marine sediment	MAG	in Port Phillip Bay Permeable Sediment	[18]
Bohaibin1	SAMN43765382	52.35	3.71	d__Archaea;p__Thermoproteota;c__Nitrososphaeria;o__Nitrososphaerales;f__Nitrosopumilaceae;g__Nitrosopumilus;s__	No	NA	Sediment-I	Marine sediment	MAG	sediments in the Bohai	this study
Candidatus_Nitrosopumilus_salaria_BD31	GCA_000242875.3	92.39	1.94	d__Archaea;p__Thermoproteota;c__Nitrososphaeria;o__Nitrososphaerales;f__Nitrosopumilaceae;g__Nitrosopumilus;s__Nitrosopumilus salaria	Yes	GQ499473__NP;NP-Gamma;NP-Gamma-2;NP-Gamma-2.1;NP-Gamma-2.1.3;NP-Gamma-2.1.3.2;NP-Gamma-2.1.3.2.3;NP-Gamma-2.1.3.2.3.2;NP-Gamma-2.1.3.2.3.2_OTU2	Sediment-I	estuarine sediment	Enrichment	sediments in the San Francisco Bay estuary	[19]
Nitrosopumilus_sp.BACL13 MAG-121220-bin23	GCA_001437625.1	99.51	0.97	d__Archaea;p__Thermoproteota;c__Nitrososphaeria;o__Nitrososphaerales;f__Nitrosopumilaceae;g__Nitrosopumilus;s__Nitrosopumilus sp001437625	Yes	AB592000__NP;NP-Gamma;NP-Gamma-2;NP-Gamma-2.1;NP-Gamma-2.1.3;NP-Gamma-2.1.3.1;NP-Gamma-2.1.3.1_OTU1	Water-I	Marine water	MAG	brackish water collected from the surface of the Baltic Sea	[20]
Thaumarchaeota-Baikal-G2	GCA_002737455.1	99.03	0.00	d__Archaea;p__Thermoproteota;c__Nitrososphaeria;o__Nitrososphaerales;f__Nitrosopumilaceae;g__Nitrosopumilus;s__Nitrosopumilus limneticus	Yes	AACY095819__NP;NP-Gamma;NP-Gamma-2;NP-Gamma-2.1;NP-Gamma-2.1.3;NP-Gamma-2.1.3.1;NP-Gamma-2.1.3.1_OTU3	Water-I	Freshwater	MAG	Water column (5-20 m) from Lake Baikal, Siberia, Russia	[21]
NS_Thau1_20110321_Bin_55_1	SAMEA5404198	90.22	0.49	d__Archaea;p__Thermoproteota;c__Nitrososphaeria;o__Nitrososphaerales;f__Nitrosopumilaceae;g__Nitrosopumilus;s__Nitrosopumilus sp937897875	No	AACY095819__NP;NP-Gamma;NP-Gamma-2;NP-Gamma-2.1;NP-Gamma-2.1.3;NP-Gamma-2.1.3.1;NP-Gamma-2.1.3.1_OTU3	Water-I	estuarine water	MAG	water in the San Francisco Bay estuary	[22]
Thaumarchaeota_archaeon_casp-thauma1	GCA_001510225.1	90.29	0.00	d__Archaea;p__Thermoproteota;c__Nitrososphaeria;o__Nitrososphaerales;f__Nitrosopumilaceae;g__Nitrosopumilus;s__Nitrosopumilus limneticus	Yes	AACY095819__NP;NP-Gamma;NP-Gamma-2;NP-Gamma-2.1;NP-Gamma-2.1.3;NP-Gamma-2.1.3.1;NP-Gamma-2.1.3.1_OTU3	Water-I	Marine water	MAG	brackish, southern region of the Caspian	[23]
Nitrosopumilaceae_archaeon_F1-80-MAGs017	GCA_005798385.1	99.03	0.97	d__Archaea;p__Thermoproteota;c__Nitrososphaeria;o__Nitrososphaerales;f__Nitrosopumilaceae;g__Nitrosopumilus;s__Nitrosopumilus limneticus	No	AACY095819__NP;NP-Gamma;NP-Gamma-2;NP-Gamma-2.1;NP-Gamma-2.1.3;NP-Gamma-2.1.3.1;NP-Gamma-2.1.3.1_OTU3	Water-I	Freshwater	MAG	Water column at 80 m from Lake Fuxian, China	Nanjing Institute of Geography & Limnology, Chinese Academy of Sciences
Nitrosopumilus_sp.MED-G94	GCA_003331425.1	100.00	0.00	d__Archaea;p__Thermoproteota;c__Nitrososphaeria;o__Nitrososphaerales;f__Nitrosopumilaceae;g__Nitrosopumilus;s__Nitrosopumilus sp002690535	Yes	KF362927__NP;NP-Gamma;NP-Gamma-2;NP-Gamma-2.1;NP-Gamma-2.1.3;NP-Gamma-2.1.3.1;NP-Gamma-2.1.3.1_OTU2	Water-I	Marine water	MAG	offshore marine water (75-90 m) in the Mediterranean	[24]
W3bin1	GCA_013867205.1	64.89	5.34	d__Archaea;p__Thermoproteota;c__Nitrososphaeria;o__Nitrososphaerales;f__Nitrosopumilaceae;g__Nitrosopumilus;s__	No	NA	Water-I	estuarine water	MAG	China: Jiulong River estuary	[25]
Candidatus_Nitrosomarinus_catalina_strain_SPOT01	GCA_002156965.1	100.00	0.00	d__Archaea;p__Thermoproteota;c__Nitrososphaeria;o__Nitrososphaerales;f__Nitrosopumilaceae;g__Nitrosopumilus;s__Nitrosopumilus catalinensis	Yes	KF362927__NP;NP-Gamma;NP-Gamma-2;NP-Gamma-2.1;NP-Gamma-2.1.3;NP-Gamma-2.1.3.1;NP-Gamma-2.1.3.1_OTU2	Water-I	Marine water	Enrichment	offshore marine water at 75m in the North Eastern Pacific	[26]
Nitrosopumilus_sp.Nsub	GCA_001541925.1	100.00	0.00	d__Archaea;p__Thermoproteota;c__Nitrososphaeria;o__Nitrososphaerales;f__Nitrosopumilaceae;g__Nitrosopumilus;s__Nitrosopumilus sp001541925	Yes	KF362927__NP;NP-Gamma;NP-Gamma-2;NP-Gamma-2.1;NP-Gamma-2.1.3;NP-Gamma-2.1.3.1;NP-Gamma-2.1.3.1_OTU2	Water-I	Marine	MAG	Host-accociated, cold seep sponge collected from a seamount in the South China Sea	[27]
PRE2_20m_bin3	SAMN13441170	78.64	8.74	d__Archaea;p__Thermoproteota;c__Nitrososphaeria;o__Nitrososphaerales;f__Nitrosopumilaceae;g__Nitrosopumilus;s__Nitrosopumilus sp003702465	No	NA	Water-I	estuarine water	MAG	The shelf water adjacent to the Pearl River estuary, China	[28]
PRE3_10m_bin1	SAMN13441172	90.05	2.91	d__Archaea;p__Thermoproteota;c__Nitrososphaeria;o__Nitrososphaerales;f__Nitrosopumilaceae;g__Nitrosopumilus;s__Nitrosopumilus sp003702465	No	KF362927__NP;NP-Gamma;NP-Gamma-2;NP-Gamma-2.1;NP-Gamma-2.1.3;NP-Gamma-2.1.3.1;NP-Gamma-2.1.3.1_OTU2	Water-I	estuarine water	MAG	The shelf water adjacent to the Pearl River estuary, China	[28]
Candidatus_Nitrosomarinus_sp.GoM_MAG2	GCA_003702465.1	93.20	0.00	d__Archaea;p__Thermoproteota;c__Nitrososphaeria;o__Nitrososphaerales;f__Nitrosopumilaceae;g__Nitrosopumilus;s__Nitrosopumilus sp003702465	No	KF362927__NP;NP-Gamma;NP-Gamma-2;NP-Gamma-2.1;NP-Gamma-2.1.3;NP-Gamma-2.1.3.1;NP-Gamma-2.1.3.1_OTU2	Water-I	Marine water	MAG	continental shelf sea water microbial communities in the Gulf of Mexico, USA	[29]
PRE2_20m_bin1	SAMN13441169	93.20	0.00	d__Archaea;p__Thermoproteota;c__Nitrososphaeria;o__Nitrososphaerales;f__Nitrosopumilaceae;g__Nitrosopumilus;s__Nitrosopumilus sp003702465	Yes	KF362927__NP;NP-Gamma;NP-Gamma-2;NP-Gamma-2.1;NP-Gamma-2.1.3;NP-Gamma-2.1.3.1;NP-Gamma-2.1.3.1_OTU2	Water-I	Marine water	MAG	The shelf water adjacent to the Pearl River estuary, China	[28]
PRE1_15m_bin1	SAMN13441167	95.15	0.00	d__Archaea;p__Thermoproteota;c__Nitrososphaeria;o__Nitrososphaerales;f__Nitrosopumilaceae;g__Nitrosopumilus;s__Nitrosopumilus sp003702465	No	KF362927__NP;NP-Gamma;NP-Gamma-2;NP-Gamma-2.1;NP-Gamma-2.1.3;NP-Gamma-2.1.3.1;NP-Gamma-2.1.3.1_OTU2	Water-I	Marine water	MAG	The shelf water adjacent to the Pearl River estuary, China	[28]
site_A27	GCA_013043365.1	71.90	6.78	d__Archaea;p__Thermoproteota;c__Nitrososphaeria;o__Nitrososphaerales;f__Nitrosopumilaceae;g__Nitrosopumilus;s__Nitrosopumilus sp013002265	No	NA	Mixture-I	Marine sediment	MAG	different hydrodynamic sites in Port Phillip Bay Permeable Sediment	[18]
Nitrosopumilus_zosterae_NM25	GCA_003175215.1	100.00	0.00	d__Archaea;p__Thermoproteota;c__Nitrososphaeria;o__Nitrososphaerales;f__Nitrosopumilaceae;g__Nitrosopumilus;s__Nitrosopumilus zosterae	Yes	GQ499473__NP;NP-Gamma;NP-Gamma-2;NP-Gamma-2.1;NP-Gamma-2.1.3;NP-Gamma-2.1.3.2;NP-Gamma-2.1.3.2.3;NP-Gamma-2.1.3.2.3.2;NP-Gamma-2.1.3.2.3.2_OTU2	Mixture-I	Marine	Pure	Coastal sand of an eelgrass zone, Japan	[30,31]
Nitrosopumilus_ureiphilus_PS0	GCA_013407185.1	100.00	0.00	d__Archaea;p__Thermoproteota;c__Nitrososphaeria;o__Nitrososphaerales;f__Nitrosopumilaceae;g__Nitrosopumilus;s__Nitrosopumilus ureiphilus	Yes	FN773445__NT;NT-Gamma;NT-Gamma_OTU5	Mixture-I	Marine	Pure	a nearshore marine surface sediment in Seattle, Washington, USA	[32,33]
Nitrosopumilus_adriaticus_strain_NF5	GCA_000956175.1	100.00	0.00	d__Archaea;p__Thermoproteota;c__Nitrososphaeria;o__Nitrososphaerales;f__Nitrosopumilaceae;g__Nitrosopumilus;s__Nitrosopumilus adriaticus	Yes	GQ499801__NP;NP-Gamma;NP-Gamma-2;NP-Gamma-2.1;NP-Gamma-2.1.3;NP-Gamma-2.1.3.2;NP-Gamma-2.1.3.2_OTU9	Mixture-I	Marine	Enrichment	Coastal surface water of the northern Adriatic Sea, off the coast of Piran, Slovenia	[34,35]
Nitrosopumilus_sp.b3	GCA_014078525.1	100.00	0.00	d__Archaea;p__Thermoproteota;c__Nitrososphaeria;o__Nitrososphaerales;f__Nitrosopumilaceae;g__Nitrosopumilus;s__Nitrosopumilus sp014078525	Yes	GQ499801__NP;NP-Gamma;NP-Gamma-2;NP-Gamma-2.1;NP-Gamma-2.1.3;NP-Gamma-2.1.3.2;NP-Gamma-2.1.3.2_OTU9	Mixture-I	Marine water	Pure	seawater in Florida	Florida Gulf Coast Universty
Nitrosopumilus_sp.HDS_27	GCA_018680455.1	77.62	5.83	d__Archaea;p__Thermoproteota;c__Nitrososphaeria;o__Nitrososphaerales;f__Nitrosopumilaceae;g__Nitrosopumilus;s__Nitrosopumilus sp014078525	No	NA	Mixture-I	Marine sediment	MAG	in Port Phillip Bay Permeable Sediment	[18]
Candidatus_Nitrosopumilus_sp.DDS1	GCA_001674955.1	92.07	0.00	d__Archaea;p__Thermoproteota;c__Nitrososphaeria;o__Nitrososphaerales;f__Nitrosopumilaceae;g__Nitrosopumilus;s__Nitrosopumilus sp014078525	Yes	GQ499801__NP;NP-Gamma;NP-Gamma-2;NP-Gamma-2.1;NP-Gamma-2.1.3;NP-Gamma-2.1.3.2;NP-Gamma-2.1.3.2_OTU9	Mixture-I	Marine water	MAG	water column from East Sea	[36]
site_A31	GCA_013043305.1	51.29	2.91	d__Archaea;p__Thermoproteota;c__Nitrososphaeria;o__Nitrososphaerales;f__Nitrosopumilaceae;g__Nitrosopumilus;s__Nitrosopumilus sp014078525	No	NA	Mixture-I	Marine sediment	MAG	different hydrodynamic sites in Port Phillip Bay Permeable Sediment	[18]
Nitrosopumilus_sp.HDS_57	GCA_018680295.1	51.29	2.91	d__Archaea;p__Thermoproteota;c__Nitrososphaeria;o__Nitrososphaerales;f__Nitrosopumilaceae;g__Nitrosopumilus;s__Nitrosopumilus sp014078525	No	NA	Mixture-I	Marine sediment	MAG	in Port Phillip Bay Permeable Sediment	[18]
Nitrosopumilus_sp.SJ	GCA_000328945.1	96.12	0.00	d__Archaea;p__Thermoproteota;c__Nitrososphaeria;o__Nitrososphaerales;f__Nitrosopumilaceae;g__Nitrosopumilus;s__Nitrosopumilus koreensis	Yes	FJ656580__NP;NP-Gamma;NP-Gamma-2;NP-Gamma-2.1;NP-Gamma-2.1.3;NP-Gamma-2.1.3.2;NP-Gamma-2.1.3.2_OTU7	Mixture-II	Marine sediment	Enrichment	South Korea: the East Sea	Chungbuk National University
Candidatus_Nitrosopumilus_koreensis_AR1	GCA_000299365.1	94.66	0.00	d__Archaea;p__Thermoproteota;c__Nitrososphaeria;o__Nitrososphaerales;f__Nitrosopumilaceae;g__Nitrosopumilus;s__Nitrosopumilus koreensis	Yes	FJ656580__NP;NP-Gamma;NP-Gamma-2;NP-Gamma-2.1;NP-Gamma-2.1.3;NP-Gamma-2.1.3.2;NP-Gamma-2.1.3.2_OTU7	Mixture-II	Marine sediment	Enrichment	in marine sediment off Svalbard, the Arctic Circle	[16]
Nitrosopumilus_sp.b2	GCA_014078535.1	99.51	0.97	d__Archaea;p__Thermoproteota;c__Nitrososphaeria;o__Nitrososphaerales;f__Nitrosopumilaceae;g__Nitrosopumilus;s__Nitrosopumilus piranensis	Yes	GQ499687__NP;NP-Gamma;NP-Gamma-2;NP-Gamma-2.1;NP-Gamma-2.1.3;NP-Gamma-2.1.3.2;NP-Gamma-2.1.3.2.1;NP-Gamma-2.1.3.2.1_OTU3	Mixture-II	Marine water	Pure	seawater in Florida	Florida Gulf Coast Universty
Nitrosopumilus_piranensis_strain_D3C	GCA_000875775.1	100.00	0.97	d__Archaea;p__Thermoproteota;c__Nitrososphaeria;o__Nitrososphaerales;f__Nitrosopumilaceae;g__Nitrosopumilus;s__Nitrosopumilus piranensis	Yes	GQ499687__NP;NP-Gamma;NP-Gamma-2;NP-Gamma-2.1;NP-Gamma-2.1.3;NP-Gamma-2.1.3.2;NP-Gamma-2.1.3.2.1;NP-Gamma-2.1.3.2.1_OTU3	Mixture-II	Marine water	Enrichment	Coastal surface water of the northern Adriatic Sea, off the coast of Piran, Slovenia	[34,35]
Candidatus_Nitrosopumilus_sp.SW	GCA_006740685.1	100.00	0.97	d__Archaea;p__Thermoproteota;c__Nitrososphaeria;o__Nitrososphaerales;f__Nitrosopumilaceae;g__Nitrosopumilus;s__Nitrosopumilus sp006740685	Yes	GQ499687__NP;NP-Gamma;NP-Gamma-2;NP-Gamma-2.1;NP-Gamma-2.1.3;NP-Gamma-2.1.3.2;NP-Gamma-2.1.3.2.1;NP-Gamma-2.1.3.2.1_OTU3	Mixture-II	Marine water	Pure	Surface seawater (20m) from the Yellow Sea, South Korea	Korea Institute of Geoscience and Mineral Resources
SCGC_AAA799-D11	GCA_000746765.1	86.89	0.97	d__Archaea;p__Thermoproteota;c__Nitrososphaeria;o__Nitrososphaerales;f__Nitrosopumilaceae;g__Nitrosopumilus;s__Nitrosopumilus sp000746765	Yes	GQ499687__NP;NP-Gamma;NP-Gamma-2;NP-Gamma-2.1;NP-Gamma-2.1.3;NP-Gamma-2.1.3.2;NP-Gamma-2.1.3.2.1;NP-Gamma-2.1.3.2.1_OTU3	Mixture-II	Marine water	SAG	in brine-seawater interface of Red Sea’s brine pools	King Abdullah University of Science and Technology
Nitrosopumilus_maritimus_SCM1	GCA_000018465.1	100.00	0.97	d__Archaea;p__Thermoproteota;c__Nitrososphaeria;o__Nitrososphaerales;f__Nitrosopumilaceae;g__Nitrosopumilus;s__Nitrosopumilus maritimus	Yes	GQ499687__NP;NP-Gamma;NP-Gamma-2;NP-Gamma-2.1;NP-Gamma-2.1.3;NP-Gamma-2.1.3.2;NP-Gamma-2.1.3.2.1;NP-Gamma-2.1.3.2.1_OTU3	Mixture-II	Marine sediment	Pure	A tropical marine tank at the Seattle Aquarium gravel	[33,37]
PRE3_10m_bin2	SAMN13441173	72.65	8.81	d__Archaea;p__Thermoproteota;c__Nitrososphaeria;o__Nitrososphaerales;f__Nitrosopumilaceae;g__Nitrosopumilus;s__Nitrosopumilus sp003702495	Yes	GQ499687__NP;NP-Gamma;NP-Gamma-2;NP-Gamma-2.1;NP-Gamma-2.1.3;NP-Gamma-2.1.3.2;NP-Gamma-2.1.3.2.1;NP-Gamma-2.1.3.2.1_OTU3	Mixture-II	Marine water	MAG	The shelf water adjacent to the Pearl River estuary, China	[28]
Nitrosopumilus_sp.GoM_MAG5	GCA_003702525.1	92.72	2.91	d__Archaea;p__Thermoproteota;c__Nitrososphaeria;o__Nitrososphaerales;f__Nitrosopumilaceae;g__Nitrosopumilus;s__Nitrosopumilus sp003702525	No	NA	Mixture-II	Marine water	MAG	continental shelf sea water microbial communities in the Gulf of Mexico, USA	[29]
Candidatus_Nitrosopumilus_sp.MTA1	GCA_012928605.1	100.00	0.00	d__Archaea;p__Thermoproteota;c__Nitrososphaeria;o__Nitrososphaerales;f__Nitrosopumilaceae;g__Nitrosopumilus;s__Nitrosopumilus sp013390905	Yes	AB704000__NP;NP-Gamma;NP-Gamma-2;NP-Gamma-2.1;NP-Gamma-2.1.2;NP-Gamma-2.1.2_OTU1	hadal-zone group	Marine water	MAG	Pacific Ocean: Mariana Trench	[38]
L19a	GCA_013390905.1	99.03	0.00	d__Archaea;p__Thermoproteota;c__Nitrososphaeria;o__Nitrososphaerales;f__Nitrosopumilaceae;g__Nitrosopumilus;s__Nitrosopumilus sp013390905	Yes	AB704000__NP;NP-Gamma;NP-Gamma-2;NP-Gamma-2.1;NP-Gamma-2.1.2;NP-Gamma-2.1.2_OTU1	hadal-zone group	Marine water	MAG	Pacific Ocean: Mariana Trench	[39]
L15a	GCA_013390475.1	100.00	0.97	d__Archaea;p__Thermoproteota;c__Nitrososphaeria;o__Nitrososphaerales;f__Nitrosopumilaceae;g__Nitrosopumilus;s__Nitrosopumilus sp013390905	Yes	AB704000__NP;NP-Gamma;NP-Gamma-2;NP-Gamma-2.1;NP-Gamma-2.1.2;NP-Gamma-2.1.2_OTU1	hadal-zone group	Marine water	MAG	Pacific Ocean: Mariana Trench	[39]
Nitrosopumilus_sp.K4	GCA_018128925.1	99.03	0.00	d__Archaea;p__Thermoproteota;c__Nitrososphaeria;o__Nitrososphaerales;f__Nitrosopumilaceae;g__Nitrosarchaeum_A;s__Nitrosarchaeum_A sp018128925	Yes	FJ227832__NP;NP-Gamma;NP-Gamma-2;NP-Gamma-2.2;NP-Gamma-2.2.3;NP-Gamma-2.2.3_OTU3	Sediment-II	Marine sediment	Enrichment	South Korea beach	Korea Institute of Geoscience and Mineral Resources
Nitrosopumilales_archaeon_CG15	GCA_002781805.1	62.81	0.97	d__Archaea;p__Thermoproteota;c__Nitrososphaeria;o__Nitrososphaerales;f__Nitrosopumilaceae;g__Nitrosarchaeum_A;s__Nitrosarchaeum_A sp002781805	No	NA	Sediment-II	aquifer	MAG	USA: Crystal Geyser near Green River, Utah	[40]
Nitrosarchaeum_koreense_MY1	GCA_000220175.2	100.00	0.00	d__Archaea;p__Thermoproteota;c__Nitrososphaeria;o__Nitrososphaerales;f__Nitrosopumilaceae;g__Nitrosarchaeum;s__Nitrosarchaeum koreense	Yes	AFPU000001__NP;NP-Gamma;NP-Gamma-2;NP-Gamma-2.2;NP-Gamma-2.2.5;NP-Gamma-2.2.5.1;NP-Gamma-2.2.5.1_OTU3	Sediment-II	soil	Enrichment	Rhizosphere soil, Caragana sinica	[41,42]
Candidatus_Nitrosarchaeum_limnium_SFB1	GCA_000204585.1	98.06	0.00	d__Archaea;p__Thermoproteota;c__Nitrososphaeria;o__Nitrososphaerales;f__Nitrosopumilaceae;g__Nitrosarchaeum;s__Nitrosarchaeum limnae	Yes	CM001158__NP;NP-Gamma;NP-Gamma-2;NP-Gamma-2.2;NP-Gamma-2.2.5;NP-Gamma-2.2.5.1;NP-Gamma-2.2.5.1_OTU7	Sediment-II	Marine sediment	Enrichment	Marine sediment in San Francisco Bay Estuary	[43]
Candidatus_Nitrosarchaeum_limnium_BG20	GCA_000241145.2	99.03	5.83	d__Archaea;p__Thermoproteota;c__Nitrososphaeria;o__Nitrososphaerales;f__Nitrosopumilaceae;g__Nitrosarchaeum;s__Nitrosarchaeum limnae	Yes	CM001158__NP;NP-Gamma;NP-Gamma-2;NP-Gamma-2.2;NP-Gamma-2.2.5;NP-Gamma-2.2.5.1;NP-Gamma-2.2.5.1_OTU7	Sediment-II	Marine sediment	Enrichment	Marine sediment in San Francisco Bay Estuary	[44]
BohaiS2bin4	SAMN43765385	50.16	8.74	d__Archaea;p__Thermoproteota;c__Nitrososphaeria;o__Nitrososphaerales;f__Nitrosopumilaceae;g__JACEMX01;s__	No	NA	Sediment-III	Marine sediment	MAG	sediments in the Bohai	this study
BohaiS1bin3	SAMN43765384	57.44	2.91	d__Archaea;p__Thermoproteota;c__Nitrososphaeria;o__Nitrososphaerales;f__Nitrosopumilaceae;g__JACEMX01;s__	No	NA	Sediment-III	Marine sediment	MAG	sediments in the Bohai	this study
Nitrosopumilaceae_archaeon_CS3-C003	GCA_011772925.1	97.09	1.94	d__Archaea;p__Thermoproteota;c__Nitrososphaeria;o__Nitrososphaerales;f__Nitrosopumilaceae;g__JACEMX01;s__JACEMX01 sp011773785	Yes	JX537517__NP;NP-Gamma;NP-Gamma-2;NP-Gamma-2.2;NP-Gamma-2.2.2;NP-Gamma-2.2.2.1;NP-Gamma-2.2.2.1_OTU4	Sediment-III	Marine sediment	MAG	Marine sediment (1-100 cm), Gulf of Khambhat, India	Maharaja Krishnakumarsinhji Bhavnagar University
Nitrosopumilaceae_archaeon_KS4-C021	GCA_011771385.1	96.12	1.94	d__Archaea;p__Thermoproteota;c__Nitrososphaeria;o__Nitrososphaerales;f__Nitrosopumilaceae;g__JACEMX01;s__JACEMX01 sp011773785	Yes	JX537517__NP;NP-Gamma;NP-Gamma-2;NP-Gamma-2.2;NP-Gamma-2.2.2;NP-Gamma-2.2.2.1;NP-Gamma-2.2.2.1_OTU4	Sediment-III	Marine sediment	MAG	Marine sediment (1-100 cm), Gulf of Khambhat, India	Maharaja Krishnakumarsinhji Bhavnagar University
Nitrosopumilaceae_archaeon_ACK-C021	GCA_011773785.1	96.12	1.94	d__Archaea;p__Thermoproteota;c__Nitrososphaeria;o__Nitrososphaerales;f__Nitrosopumilaceae;g__JACEMX01;s__JACEMX01 sp011773785	Yes	JX537517__NP;NP-Gamma;NP-Gamma-2;NP-Gamma-2.2;NP-Gamma-2.2.2;NP-Gamma-2.2.2.1;NP-Gamma-2.2.2.1_OTU4	Sediment-III	Marine sediment	MAG	Marine sediment (1-100 cm), Gulf of Khambhat, India	Maharaja Krishnakumarsinhji Bhavnagar University
S1bin1	GCA_013867345.1	91.64	1.94	d__Archaea;p__Thermoproteota;c__Nitrososphaeria;o__Nitrososphaerales;f__Nitrosopumilaceae;g__JACEMX01;s__JACEMX01 sp013867335	Yes	EU651096__NP;NP-Gamma;NP-Gamma-2;NP-Gamma-2.2;NP-Gamma-2.2.2;NP-Gamma-2.2.2.1;NP-Gamma-2.2.2.1_OTU5	Sediment-III	estuarine sediment	MAG	China: Jiulong River estuary	[25]
S3bin1	GCA_013867305.1	89.81	3.87	d__Archaea;p__Thermoproteota;c__Nitrososphaeria;o__Nitrososphaerales;f__Nitrosopumilaceae;g__JACEMX01;s__JACEMX01 sp013867335	Yes	EU651096__NP;NP-Gamma;NP-Gamma-2;NP-Gamma-2.2;NP-Gamma-2.2.2;NP-Gamma-2.2.2.1;NP-Gamma-2.2.2.1_OTU5	Sediment-III	estuarine sediment	MAG	China: Jiulong River estuary	[25]
W1bin1	GCA_013867285.1	91.75	4.37	d__Archaea;p__Thermoproteota;c__Nitrososphaeria;o__Nitrososphaerales;f__Nitrosopumilaceae;g__JACEMX01;s__JACEMX01 sp013867335	Yes	EU651096__NP;NP-Gamma;NP-Gamma-2;NP-Gamma-2.2;NP-Gamma-2.2.2;NP-Gamma-2.2.2.1;NP-Gamma-2.2.2.1_OTU5	Sediment-III	estuarine water	MAG	China: Jiulong River estuary	[25]
S2bin1	GCA_013867335.1	95.63	0.97	d__Archaea;p__Thermoproteota;c__Nitrososphaeria;o__Nitrososphaerales;f__Nitrosopumilaceae;g__JACEMX01;s__JACEMX01 sp013867335	Yes	EU651096__NP;NP-Gamma;NP-Gamma-2;NP-Gamma-2.2;NP-Gamma-2.2.2;NP-Gamma-2.2.2.1;NP-Gamma-2.2.2.1_OTU5	Sediment-III	estuarine sediment	MAG	China: Jiulong River estuary	[25]
W2bin3	GCA_013867235.1	78.02	3.88	d__Archaea;p__Thermoproteota;c__Nitrososphaeria;o__Nitrososphaerales;f__Nitrosopumilaceae;g__JACEMX01;s__JACEMX01 sp013867335	No	NA	Sediment-III	estuarine water	MAG	China: Jiulong River estuary	[25]
Hbhbin1	SAMN43765389	91.10	2.43	d__Archaea;p__Thermoproteota;c__Nitrososphaeria;o__Nitrososphaerales;f__Nitrosopumilaceae;g__JACEMX01;s__JACEMX01 sp013867335	No	EU651096__NP;NP-Gamma;NP-Gamma-2;NP-Gamma-2.2;NP-Gamma-2.2.2;NP-Gamma-2.2.2.1;NP-Gamma-2.2.2.1_OTU5	Sediment-III	Marine sediment	MAG	sediments in the Bohai	this study
A6-3-2C2-1-2bin1	SAMN43765381	80.91	0.00	d__Archaea;p__Thermoproteota;c__Nitrososphaeria;o__Nitrososphaerales;f__Nitrosopumilaceae;g__JACEMX01;s__JACEMX01 sp013867335	No	EU651096__NP;NP-Gamma;NP-Gamma-2;NP-Gamma-2.2;NP-Gamma-2.2.2;NP-Gamma-2.2.2.1;NP-Gamma-2.2.2.1_OTU5	Sediment-III	estuarine sediment	MAG	sediments in the changjiang estuary	this study
A6-3-1bin2	SAMN43765378	60.36	0.97	d__Archaea;p__Thermoproteota;c__Nitrososphaeria;o__Nitrososphaerales;f__Nitrosopumilaceae;g__JACEMX01;s__JACEMX01 sp013867335	No	EU651096__NP;NP-Gamma;NP-Gamma-2;NP-Gamma-2.2;NP-Gamma-2.2.2;NP-Gamma-2.2.2.1;NP-Gamma-2.2.2.1_OTU5	Sediment-III	estuarine sediment	MAG	sediments in the changjiang estuary	this study
C2-1-1bin2	SAMN43765387	88.83	2.91	d__Archaea;p__Thermoproteota;c__Nitrososphaeria;o__Nitrososphaerales;f__Nitrosopumilaceae;g__PXYB01;s__	No	NA	Unclassified group	estuarine sediment	MAG	sediments in the changjiang estuary	this study
Nitrosopumilus_sp.b1	GCA_014078545.1	98.06	5.96	d__Archaea;p__Thermoproteota;c__Nitrososphaeria;o__Nitrososphaerales;f__Nitrosopumilaceae;g__PXYB01;s__PXYB01 sp014078545	Yes	HM345609__NP;NP-Theta;NP-Theta-Incertae_sedis;NP-Theta-Incertae_sedis_OTU1	Unclassified group	Marine water	Pure	10 m depth seawater in Hood Canal, Washington	Florida Gulf Coast Universty
Cenarchaeum_symbiosum_A	GCA_000200715.1	99.03	0.00	d__Archaea;p__Thermoproteota;c__Nitrososphaeria;o__Nitrososphaerales;f__Nitrosopumilaceae;g__Cenarchaeum;s__Cenarchaeum symbiosum	Yes	DP000238__NP;NP-Gamma;NP-Gamma-1;NP-Gamma-1.1;NP-Gamma-1.1_OTU1	Unclassified group	Marine	Enrichment	Marine sponge associated, 10-20 meters below sea level off the coast of Santa Barbara, CA, USA	[45,46]
Thaumarchaeota_archaeon_CSP1-1	GCA_001443365.1	99.03	0.00	d__Archaea;p__Thermoproteota;c__Nitrososphaeria;o__Nitrososphaerales;f__Nitrosopumilaceae;g__CSP1-1;s__CSP1-1 sp001443365	Yes	GU208184__NP;NP-Delta;NP-Delta-2;NP-Delta-2.1;NP-Delta-2.1.2;NP-Delta-2.1.2_OTU5	Unclassified group	Freshwater sediment	MAG	Sediment at 5m depth from Rifle, Colorado, USA	[47]
C2-1-1bin3	SAMN43765388	91.26	9.71	d__Archaea;p__Thermoproteota;c__Nitrososphaeria;o__Nitrososphaerales;f__Nitrosopumilaceae;g__CSP1-1;s__	Yes	GQ266609__NP;NP-Delta;NP-Delta-1;NP-Delta-1_OTU1	Unclassified group	estuarine sediment	MAG	sediments in the changjiang estuary	this study
NPMR_NP_delta_1	GCA_016276965.1	86.23	5.42	d__Archaea;p__Thermoproteota;c__Nitrososphaeria;o__Nitrososphaerales;f__Nitrosopumilaceae;g__CSP1-1;s__CSP1-1 sp016276965	No	JF924607__NP;NP-Theta;NP-Theta-2;NP-Theta-2.2;NP-Theta-2.2.1;NP-Theta-2.2.1_OTU1	deep sea group	Marine sediment	MAG	Atlantic Ocean mid-ocean ridge flank sediment	[48]
NPMR_NP_delta_3	GCA_016838865.1	66.29	3.40	d__Archaea;p__Thermoproteota;c__Nitrososphaeria;o__Nitrososphaerales;f__Nitrosopumilaceae;g__CSP1-1;s__CSP1-1 sp030624325	No	EU885624__NP;NP-Delta;NP-Delta-2;NP-Delta-2.2;NP-Delta-2.2.2;NP-Delta-2.2.2_OTU2	deep sea group	Marine sediment	MAG	Atlantic Ocean mid-ocean ridge flank sediment	[48]
NPMR_NP_delta_2	GCA_016838725.1	67.88	0.71	d__Archaea;p__Thermoproteota;c__Nitrososphaeria;o__Nitrososphaerales;f__Nitrosopumilaceae;g__CSP1-1;s__	No	JF923970__NP;NP-Delta;NP-Delta-2;NP-Delta-2.3;NP-Delta-2.3.1;NP-Delta-2.3.1.1;NP-Delta-2.3.1.1_OTU4	deep sea group	Marine sediment	MAG	Atlantic Ocean mid-ocean ridge flank sediment	[48]
SCGC_AAA007-O23	GCA_000402075.1	97.33	2.09	d__Archaea;p__Thermoproteota;c__Nitrososphaeria;o__Nitrososphaerales;f__Nitrosopumilaceae;g__Nitrosopelagicus;s__Nitrosopelagicus sp000402075	Yes	JF719182__NP;NP-Alpha;NP-Alpha-2;NP-Alpha-2.2;NP-Alpha-2.2.2;NP-Alpha-2.2.2.1;NP-Alpha-2.2.2.1.2;NP-Alpha-2.2.2.1.2.1;NP-Alpha-2.2.2.1.2.1_OTU6	deep sea group	Marine water	SAG	Ocean water column in Tropical gyre in the South Atlantic	[49]
SCGC_AAA799-O18	GCA_000746705.1	54.47	0.00	d__Archaea;p__Thermoproteota;c__Nitrososphaeria;o__Nitrososphaerales;f__Nitrosopumilaceae;g__Nitrosopelagicus;s__Nitrosopelagicus sp000746705	No	NA	deep sea group	Marine water	SAG	in brine-seawater interface of Red Sea’s brine pools	King Abdullah University of Science and Technology
SCGC_AAA799-D07	GCA_000746695.1	41.18	1.46	d__Archaea;p__Thermoproteota;c__Nitrososphaeria;o__Nitrososphaerales;f__Nitrosopumilaceae;g__Nitrosopelagicus;s__	Yes	NA	deep sea group	Marine water	SAG	in brine-seawater interface of Red Sea’s brine pools	King Abdullah University of Science and Technology
Candidatus_Nitrosopelagicus_brevis_Strain_U25	GCA_003045125.1	99.51	0.00	d__Archaea;p__Thermoproteota;c__Nitrososphaeria;o__Nitrososphaerales;f__Nitrosopumilaceae;g__Nitrosopelagicus;s__Nitrosopelagicus brevis	Yes	JX015230__NP;NP-Epsilon;NP-Epsilon-2;NP-Epsilon-2.2;NP-Epsilon-2.2_OTU7	open sea group	Marine	Enrichment	offshore marine water at 25m in the North Eastern Pacific	J. Craig Venter Institute
Candidatus_Nitrosopelagicus_brevis_Strain_CN25	GCA_000812185.1	99.51	0.00	d__Archaea;p__Thermoproteota;c__Nitrososphaeria;o__Nitrososphaerales;f__Nitrosopumilaceae;g__Nitrosopelagicus;s__Nitrosopelagicus brevis	Yes	JX015230__NP;NP-Epsilon;NP-Epsilon-2;NP-Epsilon-2.2;NP-Epsilon-2.2_OTU7	open sea group	Marine	Enrichment	offshore marine water at 25m in the North Eastern Pacific	J. Craig Venter Institute
Candidatus_Nitrosotenuis_chungbukensis_MY2	GCA_000685395.1	99.03	0.97	d__Archaea;p__Thermoproteota;c__Nitrososphaeria;o__Nitrososphaerales;f__Nitrosopumilaceae;g__Nitrosotenuis;s__Nitrosotenuis chungbukensis	Yes	KF041507__NP;NP-Eta;NP-Eta-1;NP-Eta-1.2;NP-Eta-1.2.1;NP-Eta-1.2.1_OTU15	Terrestrial	Terrestrial	Enrichment	Deep oligotrophic soil horizon at Chungbuk National University, Republic of Korea	[50]
Candidatus_Nitrosotenuis_uzonensis_Strain_N4	GCA_000723185.1	100.00	0.97	d__Archaea;p__Thermoproteota;c__Nitrososphaeria;o__Nitrososphaerales;f__Nitrosopumilaceae;g__Nitrosotenuis;s__Nitrosotenuis uzonensis	Yes	EU414207__NP;NP-Eta;NP-Eta-1;NP-Eta-1.2;NP-Eta-1.2.2;NP-Eta-1.2.2.2;NP-Eta-1.2.2.2_OTU2	Terrestrial	Terrestrial	Enrichment	Water and sediment from a terrestrial thermal spring in Kamchatka peninsula (Russia)	[51]
Candidatus_Nitrosotenuis_cloacae_SAT1	GCA_000955905.3	100.00	1.94	d__Archaea;p__Thermoproteota;c__Nitrososphaeria;o__Nitrososphaerales;f__Nitrosopumilaceae;g__Nitrosotenuis;s__Nitrosotenuis cloacae	Yes	HM443629__NP;NP-Eta;NP-Eta-1;NP-Eta-1.1;NP-Eta-1.1.1;NP-Eta-1.1.1.2;NP-Eta-1.1.1.2_OTU4	Terrestrial	Terrestrial	Enrichment	Activated sludge in a full-scale WWTP in Tianjin, China	[52]
Candidatus_Nitrosotalea_okcheonensis_CS	GCA_900177045.1	99.51	0.00	d__Archaea;p__Thermoproteota;c__Nitrososphaeria;o__Nitrososphaerales;f__Nitrosopumilaceae;g__Nitrosotalea;s__Nitrosotalea okcheonensis	Yes	JX427548__NT;NT-Alpha;NT-Alpha-1;NT-Alpha-1.1;NT-Alpha-1.1.1;NT-Alpha-1.1.1.1;NT-Alpha-1.1.1.1.2;NT-Alpha-1.1.1.1.2_OTU2	Terrestrial	Terrestrial	Enrichment	a soil (pH 3.2) contaminated with acid mine drainage water, Korean	University of Vienna
Candidatus_Nitrosotalea_devanaterra	GCA_900065925.1	98.54	0.00	d__Archaea;p__Thermoproteota;c__Nitrososphaeria;o__Nitrososphaerales;f__Nitrosopumilaceae;g__Nitrosotalea;s__Nitrosotalea devanaterra	Yes	FJ517347__NT;NT-Alpha;NT-Alpha-1;NT-Alpha-1.1;NT-Alpha-1.1.1;NT-Alpha-1.1.1.1;NT-Alpha-1.1.1.1.3;NT-Alpha-1.1.1.1.3.2;NT-Alpha-1.1.1.1.3.2.Incertae_sedis;NT-Alpha-1.1.1.1.3.2.Incertae_sedis_OTU1	Terrestrial	Terrestrial	Enrichment	an agricultural soil (pH 4.5), Aberdeen	[53]
Nitrososphaera_viennensis_EN76	GCA_000698785.1	100.00	0.97	d__Archaea;p__Thermoproteota;c__Nitrososphaeria;o__Nitrososphaerales;f__Nitrososphaeraceae;g__Nitrososphaera;s__Nitrososphaera viennensis	Yes	FR773159__NS;NS-Alpha;NS-Alpha-3;NS-Alpha-3.2;NS-Alpha-3.2.1;NS-Alpha-3.2.1.1;NS-Alpha-3.2.1.1.1;NS-Alpha-3.2.1.1.1.1;NS-Alpha-3.2.1.1.1.1.1;NS-Alpha-3.2.1.1.1.1.1.1;NS-Alpha-3.2.1.1.1.1.1.1_OTU3	Terrestrial	Terrestrial	Pure	Soil from Vienna, Austria	[54,55]
Candidatus_Nitrososphaera_evergladensis_SR1	GCA_000730285.1	100.00	2.91	d__Archaea;p__Thermoproteota;c__Nitrososphaeria;o__Nitrososphaerales;f__Nitrososphaeraceae;g__Nitrososphaera;s__Nitrososphaera evergladensis	Yes	FR773159__NS;NS-Alpha;NS-Alpha-3;NS-Alpha-3.2;NS-Alpha-3.2.1;NS-Alpha-3.2.1.1;NS-Alpha-3.2.1.1.1;NS-Alpha-3.2.1.1.1.1;NS-Alpha-3.2.1.1.1.1.1;NS-Alpha-3.2.1.1.1.1.1.1;NS-Alpha-3.2.1.1.1.1.1.1_OTU3	Terrestrial	Terrestrial	Enrichment	Soil sample in Everglades Agricultural Area	[56]

## Sheet: Table S6
arCOG_ID	COG	Description
arCOG04289	COG0081	Ribosomal protein L1
arCOG04288	COG0244	Ribosomal protein L10
arCOG04372	COG0080	Ribosomal protein L11
arCOG04287	COG2058	Ribosomal protein L12E/L44/L45/RPP1/RPP2
arCOG04242	COG0102	Ribosomal protein L13
arCOG04095	COG0093	Ribosomal protein L14
arCOG04167	COG0093	Ribosomal protein L14
arCOG00779	COG0200	Ribosomal protein L15
arCOG04209	COG1632	Ribosomal protein L15E
arCOG04113	COG0197	Ribosomal protein L16/L10AE
arCOG04088	COG0256	Ribosomal protein L18
arCOG00780	COG1727	Ribosomal protein L18E
arCOG04089	COG2147	Ribosomal protein L19E
arCOG04067	COG0090	Ribosomal protein L2
arCOG04129	COG2139	Ribosomal protein L21E
arCOG04098	COG0091	Ribosomal protein L22
arCOG04072	COG0089	Ribosomal protein L23
arCOG04094	COG0198	Ribosomal protein L24
arCOG01950	COG2075	Ribosomal protein L24E
arCOG00785	COG0255	Ribosomal protein L29
arCOG04070	COG0087	Ribosomal protein L3
arCOG04086	COG1841	Ribosomal protein L30/L7E
arCOG01752	COG1841	Ribosomal protein L30/L7E
arCOG04473	COG2097	Ribosomal protein L31E
arCOG00781	COG1717	Ribosomal protein L32E
arCOG04208	COG1997	Ribosomal protein L37AE/L43A
arCOG04071	COG0088	Ribosomal protein L4
arCOG04109	COG1631	Ribosomal protein L44E
arCOG04092	COG0094	Ribosomal protein L5
arCOG04090	COG0097	Ribosomal protein L6P/L9E
arCOG01751	COG1358	Ribosomal protein L7Ae or related RNA K-turn-binding protein
arCOG01758	COG0051	Ribosomal protein S10
arCOG04240	COG0100	Ribosomal protein S11
arCOG04255	COG0048	Ribosomal protein S12
arCOG01722	COG0099	Ribosomal protein S13
arCOG04185	COG0184	Ribosomal protein S15P/S13E
arCOG04096	COG0186	Ribosomal protein S17
arCOG01885	COG1383	Ribosomal protein S17E
arCOG04099	COG0185	Ribosomal protein S19
arCOG01344	COG2238	Ribosomal protein S19E (S16A)
arCOG04245	COG0052	Ribosomal protein S2
arCOG04182	COG2004	Ribosomal protein S24E
arCOG04183	COG1998	Ribosomal protein S27AE
arCOG04108	COG2051	Ribosomal protein S27E
arCOG04314	COG2053	Ribosomal protein S28E/S33
arCOG04097	COG0092	Ribosomal protein S3
arCOG04186	COG1890	Ribosomal protein S3AE
arCOG04239	COG0522	Ribosomal protein S4 or related protein
arCOG04093	COG1471	Ribosomal protein S4E
arCOG04087	COG0098	Ribosomal protein S5
arCOG01946	COG2125	Ribosomal protein S6E (S10)
arCOG04254	COG0049	Ribosomal protein S7
arCOG04091	COG0096	Ribosomal protein S8
arCOG04243	COG0103	Ribosomal protein S9

## Sheet: Table S7
ko	Category	Subcategory	Pathway	Gene	A6-3-1C2-1-1bin1	C2-1-1bin1	A6-3-1bin3	Candidatus_Nitrosopumilus_sediminis_AR2	A6-3-1bin1	Nitrosopumilus_cobalaminigenes_HCA1	Bohaibin2	site_A1	site_A32	Nitrosopumilus_sp.HDS-58	Bohaibin1	Candidatus_Nitrosopumilus_salaria_BD31	NS_Thau1_20110321_Bin_55_1	Nitrosopumilus_sp.BACL13_MAG-121220-bin23	Thaumarchaeota_archaeon_Baikal-G2	Thaumarchaeota_archaeon_casp-thauma1	Nitrosopumilaceae_archaeon_F1-80-MAGs017	Nitrosopumilus_sp.MED-G94	W3bin1	Candidatus_Nitrosomarinus_catalina_SPOT01	Nitrosopumilus_sp.Nsub	PRE2_20m_bin3	PRE3_10m_bin1	Candidatus_Nitrosomarinus_sp.GoM_MAG2	PRE2_20m_bin1	PRE1_15m_bin1	site_A27	Nitrosopumilus_zosterae_NM25	Nitrosopumilus_ureiphilus_PS0	Nitrosopumilus_adriaticus_NF5	Nitrosopumilus_sp.b3	Nitrosopumilus_sp.HDS-27	Candidatus_Nitrosopumilus_sp.DDS1	site_A31	Nitrosopumilus_sp.HDS-57	Nitrosopumilus_sp.SJ	Candidatus_Nitrosopumilus_koreensis_AR1	Nitrosopumilus_sp.b2	Nitrosopumilus_piranensis_D3C	Candidatus_Nitrosopumilus_sp.SW	SCGC_AAA799-D11	Nitrosopumilus_maritimus_SCM1	PRE3_10m_bin2	Nitrosopumilus_sp.archaea_GoM_MAG5	Candidatus_Nitrosopumilus_sp.MTA1
K25227	09190 Not Included in Pathway or Brite	09191 Unclassified: metabolism	99980 Enzymes with EC numbers	K25227 sdsA1; linear primary-alkylsulfatase [EC:3.1.6.21]K25227	0	0	0	0	0	0	0	0	0	0	0	1	0	0	0	0	0	0	0	0	0	0	0	0	0	0	0	0	0	0	0	0	0	0	0	0	0	0	0	0	0	0	0	0	0
K25138	09180 Brite Hierarchies	09182 Protein families: genetic information processing	03036 Chromosome and associated proteins [BR:ko03036]	K25138 ANKRD26; ankyrin repeat domain-containing protein 26K25138	0	0	0	0	0	0	0	0	0	0	1	0	0	0	0	0	0	0	0	0	0	0	0	0	0	0	0	0	0	0	0	0	0	0	0	0	0	0	0	0	0	0	0	0	0
K24983	09180 Brite Hierarchies	09182 Protein families: genetic information processing	03019 Messenger RNA biogenesis [BR:ko03019]	K24983 G3BP2; Ras GTPase-activating protein-binding protein 2K24983	0	0	0	0	0	0	0	0	0	0	0	0	0	0	0	0	0	0	0	0	0	0	0	0	0	0	0	0	0	0	0	0	1	0	0	0	0	0	0	0	0	0	0	0	0
K24982	09180 Brite Hierarchies	09183 Protein families: signaling and cellular processes	04990 Domain-containing proteins not elsewhere classified [BR:ko04990]	K24982 ENOX; ecto-NOX disulfide-thiol exchangerK24982	0	0	0	0	0	0	0	0	0	0	0	0	0	0	0	0	0	0	0	0	0	0	0	0	0	0	0	0	0	0	0	0	0	0	0	0	0	0	0	0	0	0	0	0	0
K24956	09180 Brite Hierarchies	09182 Protein families: genetic information processing	03016 Transfer RNA biogenesis [BR:ko03016]	K24956 ZBTB8OS; protein archeaseK24956	0	0	0	1	1	1	0	0	1	1	0	1	1	1	1	1	1	0	1	1	0	0	0	0	0	0	1	1	1	1	1	1	1	0	0	1	1	1	1	1	1	1	1	1	1
K24916	09180 Brite Hierarchies	09182 Protein families: genetic information processing	03000 Transcription factors [BR:ko03000]	K24916 ZNF521, EVI3; zinc finger protein 521K24916	0	0	0	0	0	0	0	0	0	0	0	0	0	0	0	0	0	0	0	0	0	0	0	0	0	0	0	0	0	0	0	0	0	0	0	0	0	0	0	0	0	0	0	0	0
K24907	09180 Brite Hierarchies	09182 Protein families: genetic information processing	03036 Chromosome and associated proteins [BR:ko03036]	K24907 DIP2A; disco-interacting protein 2 homolog A [EC:6.2.1.1]K24907	0	0	0	0	0	0	0	0	0	0	0	0	0	0	0	0	0	0	0	0	0	0	0	0	0	0	0	0	0	0	0	0	0	0	0	0	0	0	0	0	0	0	0	0	0
K24881	09180 Brite Hierarchies	09182 Protein families: genetic information processing	03000 Transcription factors [BR:ko03000]	K24881 ZHX3; zinc fingers and homeoboxes protein 3K24881	0	0	0	0	0	0	0	0	0	0	0	0	0	0	0	0	0	0	0	0	0	0	0	0	0	0	0	0	0	0	0	0	0	0	0	0	0	0	0	0	0	0	0	0	0
K24869	09180 Brite Hierarchies	09182 Protein families: genetic information processing	03036 Chromosome and associated proteins [BR:ko03036]	K24869 SCAPER; S phase cyclin A-associated protein in the endoplasmic reticulumK24869	0	0	0	0	0	0	0	0	0	0	0	0	0	0	0	0	0	0	0	0	0	0	0	0	0	0	0	0	0	0	0	0	0	0	0	0	0	0	0	0	0	0	0	0	0
K24866	09100 Metabolism	09108 Metabolism of cofactors and vitamins	00860 Porphyrin and chlorophyll metabolism [PATH:ko00860]	K24866 sirC; precorrin-2 dehydrogenase [EC:1.3.1.76]K24866	1	1	1	1	1	1	1	0	1	1	1	1	1	1	1	1	1	2	2	1	1	2	2	1	1	1	1	1	1	1	1	1	1	1	1	1	1	1	1	1	1	1	0	2	1
K24851	09180 Brite Hierarchies	09182 Protein families: genetic information processing	03000 Transcription factors [BR:ko03000]	K24851 ZNF142; zinc finger protein 142K24851	0	0	0	0	0	0	0	0	0	0	0	0	0	0	0	0	0	0	0	0	0	0	0	0	0	0	0	0	0	1	0	0	0	0	0	0	0	0	0	0	0	0	0	0	0
K24780	09180 Brite Hierarchies	09182 Protein families: genetic information processing	04131 Membrane trafficking [BR:ko04131]	K24780 ZFYVE28, LST2; lateral signaling target protein 2K24780	0	0	0	0	0	0	0	0	0	0	0	0	0	0	0	0	0	0	0	0	0	0	0	0	0	0	0	0	0	0	0	0	0	0	0	0	0	0	0	0	0	0	0	0	0
K24774	09180 Brite Hierarchies	09183 Protein families: signaling and cellular processes	04990 Domain-containing proteins not elsewhere classified [BR:ko04990]	K24774 FNBP4; formin-binding protein 4K24774	0	0	0	0	0	0	0	0	0	0	0	0	0	0	0	0	0	0	0	0	0	0	0	0	0	0	0	0	0	0	0	0	0	0	0	0	0	0	0	1	0	0	0	0	0
K24751	09180 Brite Hierarchies	09183 Protein families: signaling and cellular processes	04990 Domain-containing proteins not elsewhere classified [BR:ko04990]	K24751 WDR64; WD repeat-containing protein 64K24751	0	0	0	0	0	0	0	0	0	0	0	0	0	0	0	0	0	0	0	0	0	0	0	0	0	0	0	0	0	0	0	0	0	0	0	0	0	0	0	0	0	0	0	0	0
K24683	09180 Brite Hierarchies	09183 Protein families: signaling and cellular processes	04990 Domain-containing proteins not elsewhere classified [BR:ko04990]	K24683 DISP3, PTCHD2; protein dispatched 3K24683	0	0	0	1	0	0	0	0	0	0	0	0	0	0	0	0	0	0	0	0	0	0	0	0	0	0	0	0	0	0	0	0	0	0	0	0	0	0	0	0	0	0	0	0	0
K24682	09180 Brite Hierarchies	09183 Protein families: signaling and cellular processes	04990 Domain-containing proteins not elsewhere classified [BR:ko04990]	K24682 PTCHD; patched domain-containing proteinK24682	0	0	0	0	0	0	0	0	0	0	0	0	0	0	0	0	0	0	0	1	0	0	0	0	0	0	1	0	0	0	0	0	0	0	0	0	0	0	0	0	0	0	0	0	0
K24675	09180 Brite Hierarchies	09183 Protein families: signaling and cellular processes	04990 Domain-containing proteins not elsewhere classified [BR:ko04990]	K24675 ZMYM2_3_4; zinc finger MYM-type protein 2/3/4K24675	0	0	0	0	0	0	0	0	0	0	0	0	0	0	0	0	0	0	0	0	0	0	0	0	0	0	0	0	1	0	0	0	0	0	0	0	0	0	0	0	0	0	0	0	0
K24647	09180 Brite Hierarchies	09182 Protein families: genetic information processing	03000 Transcription factors [BR:ko03000]	K24647 PRDM15; PR domain zinc finger protein 15 [EC:2.1.1.-]K24647	0	0	0	0	0	0	0	0	0	0	0	0	0	0	0	0	0	0	0	0	0	0	0	0	0	0	0	0	0	0	0	0	0	0	0	0	0	0	0	0	0	0	0	0	0
K24633	09180 Brite Hierarchies	09183 Protein families: signaling and cellular processes	04990 Domain-containing proteins not elsewhere classified [BR:ko04990]	K24633 ANKMY2, ZMYND20, DAF25; ankyrin repeat and MYND domain-containing protein 2K24633	0	0	0	0	0	0	0	0	0	0	0	0	0	0	0	0	0	0	0	0	0	0	0	0	0	0	0	0	0	0	0	0	0	0	0	0	0	0	0	0	0	0	0	0	0
K24630	09180 Brite Hierarchies	09183 Protein families: signaling and cellular processes	04990 Domain-containing proteins not elsewhere classified [BR:ko04990]	K24630 ZMYND8; protein kinase C-binding protein 1K24630	0	0	0	0	0	0	0	0	0	0	0	0	0	0	0	0	0	0	0	0	0	0	0	0	0	0	0	0	0	0	0	0	0	0	0	0	0	0	0	0	0	0	0	0	0
K24497	09180 Brite Hierarchies	09183 Protein families: signaling and cellular processes	04990 Domain-containing proteins not elsewhere classified [BR:ko04990]	K24497 PHYHIP; phytanoyl-CoA hydroxylate-interacting proteinK24497	0	0	0	0	0	0	0	0	0	0	0	0	0	0	0	0	0	0	0	0	0	0	0	0	0	0	0	0	0	0	0	0	0	0	0	0	0	0	1	0	0	0	0	0	0
K24478	09180 Brite Hierarchies	09183 Protein families: signaling and cellular processes	04990 Domain-containing proteins not elsewhere classified [BR:ko04990]	K24478 ANKFN1; ankyrin repeat and fibronectin type-III domain-containing protein 1K24478	0	0	0	0	0	0	0	0	0	0	0	0	0	0	0	0	0	0	0	0	0	0	0	0	0	0	0	0	0	0	0	0	0	0	0	0	0	0	0	0	0	0	0	0	0
K24473	09180 Brite Hierarchies	09183 Protein families: signaling and cellular processes	04990 Domain-containing proteins not elsewhere classified [BR:ko04990]	K24473 TENM, ODZ; teneurinK24473	0	0	0	0	0	0	0	0	0	0	0	0	0	1	0	0	0	0	0	0	0	0	0	0	0	0	0	0	0	0	0	0	0	0	0	0	0	0	0	0	0	0	0	0	0
K24469	09180 Brite Hierarchies	09183 Protein families: signaling and cellular processes	04990 Domain-containing proteins not elsewhere classified [BR:ko04990]	K24469 SVEP1; sushi, von Willebrand factor type A, EGF and pentraxin domain-containing protein 1K24469	0	1	0	0	0	0	0	0	0	0	0	0	0	0	0	0	0	0	0	0	0	0	0	0	0	0	0	0	0	0	0	0	0	0	0	0	0	0	0	0	0	0	0	0	0
K24468	09180 Brite Hierarchies	09183 Protein families: signaling and cellular processes	04990 Domain-containing proteins not elsewhere classified [BR:ko04990]	K24468 SCUBE1_3; signal peptide, CUB and EGF-like domain-containing protein 1/3K24468	0	0	0	0	0	0	0	0	1	1	0	0	1	0	0	0	0	0	0	1	0	1	0	1	0	0	0	0	0	0	0	0	0	0	0	0	0	0	0	0	0	0	0	0	1
K24451	09180 Brite Hierarchies	09183 Protein families: signaling and cellular processes	02048 Prokaryotic defense system [BR:ko02048]	K24451 zim; modification methylaseK24451	0	0	0	0	0	0	0	0	0	0	0	0	0	0	0	0	0	0	0	0	0	0	0	0	0	0	0	0	0	0	0	0	0	0	0	0	0	0	0	0	1	0	0	0	0
K24450	09180 Brite Hierarchies	09182 Protein families: genetic information processing	03036 Chromosome and associated proteins [BR:ko03036]	K24450 hmf, hmt; DNA-binding proteinK24450	0	1	1	1	1	1	1	1	1	1	1	1	1	1	1	1	1	1	1	1	1	1	0	1	1	1	1	1	1	1	1	1	1	1	1	1	1	1	1	1	1	1	1	1	1
K24417	09180 Brite Hierarchies	09183 Protein families: signaling and cellular processes	04990 Domain-containing proteins not elsewhere classified [BR:ko04990]	K24417 LMCD1; LIM and cysteine-rich domains protein 1K24417	0	0	0	0	0	0	0	0	0	0	0	0	0	0	0	0	0	0	0	0	0	0	0	0	0	0	0	0	0	0	0	0	0	0	0	0	0	0	0	0	0	0	0	0	0
K24416	09180 Brite Hierarchies	09183 Protein families: signaling and cellular processes	04990 Domain-containing proteins not elsewhere classified [BR:ko04990]	K24416 FBLIM1, FBLP1; filamin-binding LIM protein 1K24416	0	0	0	1	0	0	0	0	0	0	0	0	0	0	0	0	0	0	0	0	0	0	0	0	0	0	0	0	0	0	0	0	0	0	0	0	0	0	0	0	0	0	0	0	0
K24410	09190 Not Included in Pathway or Brite	09191 Unclassified: metabolism	99999 Others	K24410 tfuA; TfuA proteinK24410	0	0	0	0	0	0	0	0	0	0	0	0	0	0	0	0	0	0	0	0	0	0	0	0	0	0	0	0	0	0	0	0	0	0	0	0	0	0	0	0	0	0	0	0	0
K24409	09190 Not Included in Pathway or Brite	09191 Unclassified: metabolism	99980 Enzymes with EC numbers	K24409 ycaO; thioglycine synthase [EC:6.2.2.1]K24409	0	0	0	0	0	0	0	0	0	0	0	0	0	0	0	0	0	0	0	0	0	0	0	0	0	0	0	0	0	0	0	0	0	0	0	0	0	0	0	0	0	0	0	0	0
K24387	09180 Brite Hierarchies	09182 Protein families: genetic information processing	03000 Transcription factors [BR:ko03000]	K24387 L3MBTL; lethal(3)malignant brain tumor-like proteinK24387	0	0	0	0	0	0	0	0	0	0	0	0	0	0	0	0	0	0	0	0	0	0	0	0	0	0	0	0	0	0	0	0	0	0	0	0	0	0	0	0	0	0	0	0	0
K24386	09180 Brite Hierarchies	09182 Protein families: genetic information processing	03000 Transcription factors [BR:ko03000]	K24386 ST18; suppression of tumorigenicity 18 proteinK24386	0	0	0	0	0	0	0	0	0	0	0	0	0	0	0	0	0	0	0	0	0	0	0	0	0	0	0	0	0	0	0	0	0	0	0	0	0	0	0	0	0	0	0	0	0
K24342	09180 Brite Hierarchies	09183 Protein families: signaling and cellular processes	04990 Domain-containing proteins not elsewhere classified [BR:ko04990]	K24342 NELL; protein kinase C-binding protein NELLK24342	0	0	0	0	0	0	0	0	0	0	0	0	0	0	0	0	0	0	0	0	0	0	0	0	0	0	0	0	0	0	0	0	0	0	0	0	0	0	0	0	0	0	0	0	0
K24340	09150 Organismal Systems	09154 Digestive system	04974 Protein digestion and absorption [PATH:ko04974]	K24340 COL19A; collagen type XIX alphaK24340	0	0	0	0	0	0	0	0	0	0	0	0	0	0	0	0	0	0	0	0	0	0	0	0	0	0	0	0	0	0	0	0	0	0	0	0	0	0	0	0	0	0	0	0	0
K24340	09180 Brite Hierarchies	09183 Protein families: signaling and cellular processes	00536 Glycosaminoglycan binding proteins [BR:ko00536]	K24340 COL19A; collagen type XIX alphaK24340	0	0	0	0	0	0	0	0	0	0	0	0	0	0	0	0	0	0	0	0	0	0	0	0	0	0	0	0	0	0	0	0	0	0	0	0	0	0	0	0	0	0	0	0	0
K24335	09180 Brite Hierarchies	09182 Protein families: genetic information processing	03110 Chaperones and folding catalysts [BR:ko03110]	K24335 CRELD; protein disulfide-isomerase [EC:5.3.4.1]K24335	0	0	0	0	0	0	0	0	0	0	0	0	0	0	0	0	0	0	0	0	0	0	0	0	0	0	0	0	0	0	0	0	0	0	0	0	0	0	0	0	0	0	0	0	0
K24220	09180 Brite Hierarchies	09183 Protein families: signaling and cellular processes	04812 Cytoskeleton proteins [BR:ko04812]	K24220 MYH1s; myosin heavy chain 1/2/3/4/8/13/7B/15K24220	0	0	0	0	0	0	0	0	0	0	0	0	0	0	0	0	0	0	0	0	0	0	0	0	0	1	0	0	0	0	0	0	0	0	0	0	0	0	0	0	0	0	0	0	0
K24185	09180 Brite Hierarchies	09182 Protein families: genetic information processing	04131 Membrane trafficking [BR:ko04131]	K24185 KIF21; kinesin family member 21K24185	0	0	0	0	0	0	0	0	0	0	0	0	0	0	0	0	1	0	0	0	0	0	0	0	0	0	1	0	0	0	0	0	0	0	0	0	0	0	0	0	0	0	0	0	0
K24185	09180 Brite Hierarchies	09183 Protein families: signaling and cellular processes	04812 Cytoskeleton proteins [BR:ko04812]	K24185 KIF21; kinesin family member 21K24185	0	0	0	0	0	0	0	0	0	0	0	0	0	0	0	0	1	0	0	0	0	0	0	0	0	0	1	0	0	0	0	0	0	0	0	0	0	0	0	0	0	0	0	0	0
K24158	09190 Not Included in Pathway or Brite	09191 Unclassified: metabolism	99980 Enzymes with EC numbers	K24158 prx; thioredoxin-dependent peroxiredoxin [EC:1.11.1.24]K24158	0	0	0	0	0	0	0	0	0	0	0	0	0	0	0	0	0	0	0	0	0	0	0	0	0	1	0	0	0	0	0	0	0	0	0	0	0	0	0	0	0	0	0	0	0
K24146	09180 Brite Hierarchies	09182 Protein families: genetic information processing	03000 Transcription factors [BR:ko03000]	K24146 BNC; zinc finger protein basonuclinK24146	0	0	0	0	0	0	0	0	0	0	0	0	0	0	0	0	0	0	0	0	0	0	0	0	0	0	0	0	0	0	0	0	0	0	0	0	0	0	0	0	0	0	0	0	0
K24129	09190 Not Included in Pathway or Brite	09191 Unclassified: metabolism	99980 Enzymes with EC numbers	K24129 K24129; glutaredoxin-dependent peroxiredoxin [EC:1.11.1.25]K24129	1	1	1	1	0	1	1	0	1	1	1	1	1	1	1	1	1	1	1	1	2	1	1	1	1	1	1	1	1	1	1	1	1	0	0	1	1	1	1	1	1	1	1	1	1
K24104	09180 Brite Hierarchies	09182 Protein families: genetic information processing	03021 Transcription machinery [BR:ko03021]	K24104 GPN; GPN-loop GTPaseK24104	0	0	0	1	1	1	2	1	2	2	1	1	1	1	1	1	1	1	1	1	1	0	1	1	1	0	1	1	1	1	1	1	1	0	0	1	1	1	1	1	1	1	2	1	1
K24049	09180 Brite Hierarchies	09183 Protein families: signaling and cellular processes	04990 Domain-containing proteins not elsewhere classified [BR:ko04990]	K24049 MPP3_7; MAGUK p55 subfamily member 3/7K24049	0	0	0	0	0	0	0	0	0	0	0	0	0	0	0	0	0	0	0	0	0	0	0	0	0	0	0	0	0	0	0	0	0	0	0	0	0	0	0	0	0	0	0	0	0
K24022	09180 Brite Hierarchies	09183 Protein families: signaling and cellular processes	04990 Domain-containing proteins not elsewhere classified [BR:ko04990]	K24022 PLEKHO; pleckstrin homology domain-containing family OK24022	0	0	0	0	0	0	0	0	0	0	0	0	0	0	0	0	0	0	0	0	0	0	0	0	0	0	0	0	0	0	0	0	0	0	0	0	0	0	0	0	0	0	0	0	0
K23997	09190 Not Included in Pathway or Brite	09191 Unclassified: metabolism	99980 Enzymes with EC numbers	K23997 nnr; ADP-dependent NAD(P)H-hydrate dehydratase / NAD(P)H-hydrate epimerase [EC:4.2.1.136 5.1.99.6]K23997	0	0	0	0	0	0	0	0	0	0	0	0	0	0	0	0	0	0	0	0	0	0	0	0	0	0	0	0	0	0	0	0	0	0	0	0	0	0	0	0	0	0	0	0	0
K23994	09180 Brite Hierarchies	09183 Protein families: signaling and cellular processes	02000 Transporters [BR:ko02000]	K23994 SLC9B1_2; solute carrier family 9B (sodium/hydrogen exchanger), member 1/2K23994	0	0	0	0	0	0	0	0	0	0	0	0	0	0	0	0	0	0	0	0	0	0	0	0	0	0	0	0	0	0	0	0	0	0	0	0	0	0	0	0	0	0	0	0	0
K23992	09100 Metabolism	09101 Carbohydrate metabolism	00562 Inositol phosphate metabolism [PATH:ko00562]	K23992 K23992; 1L-myo-inositol 1-phosphate cytidylyltransferase / CDP-L-myo-inositol myo-inositolphosphotransferase [EC:2.7.7.74 2.7.8.34]K23992	0	0	0	0	0	0	0	0	0	0	0	0	0	0	0	0	0	0	0	0	0	0	0	0	0	0	0	0	0	0	0	0	0	0	0	0	0	0	0	0	0	0	0	0	1
K23949	09180 Brite Hierarchies	09182 Protein families: genetic information processing	04131 Membrane trafficking [BR:ko04131]	K23949 SAMD9, SAMD9L; sterile alpha motif domain-contaning protein 9K23949	0	0	0	0	0	0	0	0	0	0	0	0	0	0	0	0	0	0	0	0	0	0	0	0	0	0	0	0	0	0	0	0	0	0	0	0	0	0	0	0	0	0	0	0	0
K23886	09190 Not Included in Pathway or Brite	09193 Unclassified: signaling and cellular processes	99977 Transport	K23886 CISD3; CDGSH iron-sulfur domain-containing protein 3K23886	0	0	0	0	0	0	0	0	0	0	0	0	0	0	0	0	0	0	0	0	0	0	0	0	0	0	0	0	0	0	0	0	0	0	0	0	0	0	0	0	0	0	0	0	0
K23880	09180 Brite Hierarchies	09182 Protein families: genetic information processing	04131 Membrane trafficking [BR:ko04131]	K23880 RETREG; reticulophagy regulatorK23880	0	0	0	0	0	0	0	0	0	0	0	0	0	0	0	0	0	0	0	0	0	0	0	0	0	0	0	0	0	0	0	0	0	0	0	0	0	0	0	0	0	0	0	0	0
K23829	09160 Human Diseases	09171 Infectious disease: bacterial	05131 Shigellosis [PATH:ko05131]	K23829 TNIP1, ABIN1; TNFAIP3-interacting protein 1K23829	0	0	0	0	0	0	0	0	0	0	0	0	0	0	0	0	0	0	0	0	0	0	0	0	0	0	0	0	0	0	0	0	0	0	0	0	0	0	0	0	0	0	0	0	0
K23794	09180 Brite Hierarchies	09183 Protein families: signaling and cellular processes	04990 Domain-containing proteins not elsewhere classified [BR:ko04990]	K23794 PHLDB; pleckstrin homology-like domain family BK23794	0	0	0	0	0	0	0	0	1	1	0	0	0	0	0	0	0	0	0	0	0	0	0	0	0	0	0	0	0	0	0	0	0	0	0	0	0	0	0	0	0	0	0	0	0
K23734	09100 Metabolism	09108 Metabolism of cofactors and vitamins	00785 Lipoic acid metabolism [PATH:ko00785]	K23734 lipM; lipoyl(octanoyl) transferase [EC:2.3.1.181]K23734	0	0	0	0	0	0	0	0	0	0	0	0	0	0	0	0	0	0	0	0	0	0	0	0	0	0	0	0	0	0	0	0	0	0	0	0	0	0	0	0	0	0	0	0	1
K23714	09180 Brite Hierarchies	09183 Protein families: signaling and cellular processes	04990 Domain-containing proteins not elsewhere classified [BR:ko04990]	K23714 SH3D19; SH3 domain-containing protein 19K23714	0	0	0	0	0	0	0	0	0	0	0	0	0	0	0	0	0	0	0	0	0	0	0	0	0	0	0	0	0	0	0	0	0	0	0	0	0	0	0	0	0	0	0	0	0
K23683	09180 Brite Hierarchies	09181 Protein families: metabolism	01003 Glycosyltransferases [BR:ko01003]	K23683 aglD; glycosyltransferase AglD [EC:2.4.1.-]K23683	0	0	0	0	0	0	0	0	0	0	0	0	0	0	0	0	0	0	0	0	0	0	0	0	0	0	0	0	0	0	0	0	0	0	0	0	0	0	0	0	0	0	0	0	0
K23562	09180 Brite Hierarchies	09182 Protein families: genetic information processing	04131 Membrane trafficking [BR:ko04131]	K23562 EMC1; ER membrane protein complex subunit 1K23562	0	0	0	0	0	0	0	0	0	0	0	0	0	0	0	0	0	0	0	0	0	0	0	0	0	0	0	0	0	0	0	0	0	0	0	0	0	0	0	0	0	0	0	0	0
K23537	09130 Environmental Information Processing	09131 Membrane transport	02010 ABC transporters [PATH:ko02010]	K23537 nupA; general nucleoside transport system ATP-binding proteinK23537	0	0	0	0	0	0	0	0	0	0	0	0	0	0	0	0	0	0	0	0	0	0	0	0	0	0	0	0	0	0	0	0	0	0	0	0	0	0	0	0	0	0	0	0	0
K23537	09180 Brite Hierarchies	09183 Protein families: signaling and cellular processes	02000 Transporters [BR:ko02000]	K23537 nupA; general nucleoside transport system ATP-binding proteinK23537	0	0	0	0	0	0	0	0	0	0	0	0	0	0	0	0	0	0	0	0	0	0	0	0	0	0	0	0	0	0	0	0	0	0	0	0	0	0	0	0	0	0	0	0	0
K23536	09130 Environmental Information Processing	09131 Membrane transport	02010 ABC transporters [PATH:ko02010]	K23536 nupC; general nucleoside transport system permease proteinK23536	0	0	0	0	0	0	0	0	0	0	0	0	0	0	0	0	0	0	0	0	0	0	0	0	0	0	0	0	0	0	0	0	0	0	0	0	0	0	0	0	0	0	0	0	0
K23536	09180 Brite Hierarchies	09183 Protein families: signaling and cellular processes	02000 Transporters [BR:ko02000]	K23536 nupC; general nucleoside transport system permease proteinK23536	0	0	0	0	0	0	0	0	0	0	0	0	0	0	0	0	0	0	0	0	0	0	0	0	0	0	0	0	0	0	0	0	0	0	0	0	0	0	0	0	0	0	0	0	0
K23535	09130 Environmental Information Processing	09131 Membrane transport	02010 ABC transporters [PATH:ko02010]	K23535 nupB; general nucleoside transport system permease proteinK23535	0	0	0	0	0	0	0	0	0	0	0	0	0	0	0	0	0	0	0	0	0	0	0	0	0	0	0	0	0	0	0	0	0	0	0	0	0	0	0	0	0	0	0	0	0
K23535	09180 Brite Hierarchies	09183 Protein families: signaling and cellular processes	02000 Transporters [BR:ko02000]	K23535 nupB; general nucleoside transport system permease proteinK23535	0	0	0	0	0	0	0	0	0	0	0	0	0	0	0	0	0	0	0	0	0	0	0	0	0	0	0	0	0	0	0	0	0	0	0	0	0	0	0	0	0	0	0	0	0
K23518	09190 Not Included in Pathway or Brite	09191 Unclassified: metabolism	99980 Enzymes with EC numbers	K23518 MACROD, ymdB; O-acetyl-ADP-ribose deacetylase [EC:3.1.1.106]K23518	0	0	0	0	0	0	0	0	0	0	0	0	0	0	0	0	0	0	0	0	0	0	0	0	0	0	0	0	0	0	0	0	0	0	0	0	0	0	0	0	0	0	0	0	0
K23487	09130 Environmental Information Processing	09132 Signal transduction	04015 Rap1 signaling pathway [PATH:ko04015]	K23487 EVL; Ena/VASP-like proteinK23487	0	0	0	1	1	0	0	0	0	0	0	0	0	0	0	0	0	0	0	0	0	0	0	0	0	0	0	0	0	0	0	0	0	0	0	0	0	0	0	0	0	0	0	0	0
K23487	09150 Organismal Systems	09158 Development and regeneration	04361 Axon regeneration [PATH:ko04361]	K23487 EVL; Ena/VASP-like proteinK23487	0	0	0	1	1	0	0	0	0	0	0	0	0	0	0	0	0	0	0	0	0	0	0	0	0	0	0	0	0	0	0	0	0	0	0	0	0	0	0	0	0	0	0	0	0
K23413	09180 Brite Hierarchies	09181 Protein families: metabolism	01002 Peptidases and inhibitors [BR:ko01002]	K23413 ANOS1, KAL1, WFDC19; anosmin-1K23413	0	0	0	1	1	0	1	0	0	0	0	1	0	0	0	0	0	0	0	0	0	0	0	0	0	0	0	0	0	0	0	0	0	0	0	0	0	0	0	0	0	0	0	0	0
K23359	09100 Metabolism	09111 Xenobiotics biodegradation and metabolism	00791 Atrazine degradation [PATH:ko00791]	K23359 biuH; biuret amidohydrolase [EC:3.5.1.84]K23359	0	0	0	0	0	0	0	0	0	0	0	0	0	0	0	0	0	0	0	0	0	0	0	0	0	0	0	0	0	0	0	0	0	0	0	0	0	0	0	0	0	0	0	0	0
K23356	09180 Brite Hierarchies	09182 Protein families: genetic information processing	03000 Transcription factors [BR:ko03000]	K23356 trmB; HTH-type transcriptional regulator, sugar sensing transcriptional regulatorK23356	1	1	1	2	3	3	2	1	1	1	0	3	2	1	2	1	2	2	4	2	2	2	2	2	2	2	2	2	2	3	2	0	2	0	0	3	3	2	2	2	2	3	1	2	2
K23341	09180 Brite Hierarchies	09182 Protein families: genetic information processing	04121 Ubiquitin system [BR:ko04121]	K23341 ERLIN; erlinK23341	0	0	0	0	0	0	0	0	0	0	0	0	0	0	0	0	0	0	0	0	0	0	0	0	0	0	0	0	1	0	0	0	0	0	0	0	0	0	0	0	0	0	0	0	0
K23308	09180 Brite Hierarchies	09182 Protein families: genetic information processing	03009 Ribosome biogenesis [BR:ko03009]	K23308 NUFIP1; nuclear fragile X mental retardation-interacting protein 1K23308	0	0	0	0	0	0	0	0	0	0	0	0	0	0	0	0	0	0	0	0	0	0	0	0	0	0	0	0	0	0	0	0	0	0	0	0	0	0	0	0	0	0	0	0	0
K23269	09100 Metabolism	09104 Nucleotide metabolism	00230 Purine metabolism [PATH:ko00230]	K23269 purL; phosphoribosylformylglycinamidine synthase subunit PurL [EC:6.3.5.3]K23269	1	1	1	1	1	1	0	0	1	1	0	1	1	1	1	1	1	1	3	1	1	2	1	1	1	1	1	1	1	1	1	0	3	1	1	1	1	1	1	1	0	1	1	1	1
K23265	09100 Metabolism	09104 Nucleotide metabolism	00230 Purine metabolism [PATH:ko00230]	K23265 purQ; phosphoribosylformylglycinamidine synthase subunit PurQ / glutaminase [EC:6.3.5.3 3.5.1.2]K23265	1	1	1	1	1	1	0	0	1	1	0	1	1	1	1	1	1	1	2	1	1	2	1	1	1	1	1	1	1	1	1	1	1	0	0	1	2	1	1	1	0	1	1	1	1
K23265	09100 Metabolism	09105 Amino acid metabolism	00250 Alanine, aspartate and glutamate metabolism [PATH:ko00250]	K23265 purQ; phosphoribosylformylglycinamidine synthase subunit PurQ / glutaminase [EC:6.3.5.3 3.5.1.2]K23265	1	1	1	1	1	1	0	0	1	1	0	1	1	1	1	1	1	1	2	1	1	2	1	1	1	1	1	1	1	1	1	1	1	0	0	1	2	1	1	1	0	1	1	1	1
K23265	09100 Metabolism	09105 Amino acid metabolism	00220 Arginine biosynthesis [PATH:ko00220]	K23265 purQ; phosphoribosylformylglycinamidine synthase subunit PurQ / glutaminase [EC:6.3.5.3 3.5.1.2]K23265	1	1	1	1	1	1	0	0	1	1	0	1	1	1	1	1	1	1	2	1	1	2	1	1	1	1	1	1	1	1	1	1	1	0	0	1	2	1	1	1	0	1	1	1	1
K23265	09100 Metabolism	09106 Metabolism of other amino acids	00470 D-Amino acid metabolism [PATH:ko00470]	K23265 purQ; phosphoribosylformylglycinamidine synthase subunit PurQ / glutaminase [EC:6.3.5.3 3.5.1.2]K23265	1	1	1	1	1	1	0	0	1	1	0	1	1	1	1	1	1	1	2	1	1	2	1	1	1	1	1	1	1	1	1	1	1	0	0	1	2	1	1	1	0	1	1	1	1
K23264	09100 Metabolism	09104 Nucleotide metabolism	00230 Purine metabolism [PATH:ko00230]	K23264 purS; phosphoribosylformylglycinamidine synthase subunit PurS [EC:6.3.5.3]K23264	1	1	1	1	1	1	0	0	1	1	0	1	1	1	1	1	1	1	1	1	1	2	0	1	1	1	2	1	1	1	1	1	1	0	0	1	1	1	1	1	0	1	2	1	1
K23262	09190 Not Included in Pathway or Brite	09193 Unclassified: signaling and cellular processes	99992 Structural proteins	K23262 gvpA; gas vesicle structural proteinK23262	0	0	0	0	0	0	0	0	0	0	0	0	0	0	0	0	0	0	0	0	0	0	0	0	0	0	0	0	0	0	0	0	0	0	0	0	0	0	0	0	0	0	0	0	0
K23150	09180 Brite Hierarchies	09181 Protein families: metabolism	01002 Peptidases and inhibitors [BR:ko01002]	K23150 E3.5.1.129; N5-(cytidine 5'-diphosphoramidyl)-L-glutamine hydrolase [EC:3.5.1.129]K23150	0	0	0	0	0	0	0	0	0	0	0	0	0	0	0	0	0	0	0	0	0	0	0	0	0	0	0	0	1	0	0	0	0	0	0	0	0	0	0	1	0	1	0	0	0
K23144	09100 Metabolism	09109 Metabolism of terpenoids and polyketides	00523 Polyketide sugar unit biosynthesis [PATH:ko00523]	K23144 K23144; UDP-N-acetylglucosamine diphosphorylase / glucose-1-phosphate thymidylyltransferase / UDP-N-acetylgalactosamine diphosphorylase / glucosamine-1-phosphate N-acetyltransferase / galactosamine-1-phosphate N-acetyltransferase [EC:2.7.7.23 2.7.7.24 2.7.7.83 2.3.1.157 2.3.1.276]K23144	0	0	0	0	0	0	0	0	0	0	0	0	0	0	0	0	0	0	0	0	0	0	0	0	0	0	0	0	0	0	0	0	0	0	0	0	0	0	0	0	0	0	0	0	0
K23144	09100 Metabolism	09110 Biosynthesis of other secondary metabolites	00521 Streptomycin biosynthesis [PATH:ko00521]	K23144 K23144; UDP-N-acetylglucosamine diphosphorylase / glucose-1-phosphate thymidylyltransferase / UDP-N-acetylgalactosamine diphosphorylase / glucosamine-1-phosphate N-acetyltransferase / galactosamine-1-phosphate N-acetyltransferase [EC:2.7.7.23 2.7.7.24 2.7.7.83 2.3.1.157 2.3.1.276]K23144	0	0	0	0	0	0	0	0	0	0	0	0	0	0	0	0	0	0	0	0	0	0	0	0	0	0	0	0	0	0	0	0	0	0	0	0	0	0	0	0	0	0	0	0	0
K23144	09100 Metabolism	09110 Biosynthesis of other secondary metabolites	00525 Acarbose and validamycin biosynthesis [PATH:ko00525]	K23144 K23144; UDP-N-acetylglucosamine diphosphorylase / glucose-1-phosphate thymidylyltransferase / UDP-N-acetylgalactosamine diphosphorylase / glucosamine-1-phosphate N-acetyltransferase / galactosamine-1-phosphate N-acetyltransferase [EC:2.7.7.23 2.7.7.24 2.7.7.83 2.3.1.157 2.3.1.276]K23144	0	0	0	0	0	0	0	0	0	0	0	0	0	0	0	0	0	0	0	0	0	0	0	0	0	0	0	0	0	0	0	0	0	0	0	0	0	0	0	0	0	0	0	0	0
K22881	09100 Metabolism	09101 Carbohydrate metabolism	00650 Butanoate metabolism [PATH:ko00650]	K22881 phaE; poly[(R)-3-hydroxyalkanoate] polymerase subunit PhaEK22881	1	1	1	0	1	1	0	0	0	0	0	0	0	1	0	0	0	0	1	0	0	0	0	0	0	0	0	1	0	0	0	0	0	0	0	1	0	0	0	1	1	0	0	0	1
K22870	09180 Brite Hierarchies	09182 Protein families: genetic information processing	03000 Transcription factors [BR:ko03000]	K22870 ZNF423; zinc finger protein 423K22870	0	0	0	0	0	0	0	0	0	0	0	0	0	0	0	0	0	0	0	0	0	0	0	0	0	0	0	0	0	0	0	0	0	0	0	0	0	0	0	0	0	0	0	0	0
K22870	09180 Brite Hierarchies	09182 Protein families: genetic information processing	03036 Chromosome and associated proteins [BR:ko03036]	K22870 ZNF423; zinc finger protein 423K22870	0	0	0	0	0	0	0	0	0	0	0	0	0	0	0	0	0	0	0	0	0	0	0	0	0	0	0	0	0	0	0	0	0	0	0	0	0	0	0	0	0	0	0	0	0
K22804	09180 Brite Hierarchies	09182 Protein families: genetic information processing	03400 DNA repair and recombination proteins [BR:ko03400]	K22804 SMC6; structural maintenance of chromosomes protein 6K22804	0	0	0	0	0	0	0	0	0	0	0	0	0	0	0	0	0	0	0	0	0	0	0	0	0	0	0	0	0	0	0	0	0	0	0	0	0	0	0	0	0	0	0	0	0
K22736	09180 Brite Hierarchies	09183 Protein families: signaling and cellular processes	02000 Transporters [BR:ko02000]	K22736 VIT; vacuolar iron transporter family proteinK22736	1	1	1	1	1	1	0	1	1	1	1	3	0	0	0	0	0	0	0	0	0	0	1	0	0	0	1	1	2	1	1	1	1	0	0	1	1	1	1	1	1	0	0	1	0
K22699	09100 Metabolism	09108 Metabolism of cofactors and vitamins	00730 Thiamine metabolism [PATH:ko00730]	K22699 thi4; sulfide-dependent adenosine diphosphate thiazole synthase [EC:2.4.2.59]K22699	1	1	1	1	1	1	1	1	1	1	0	1	1	1	1	1	1	1	3	1	1	1	1	1	1	1	0	1	1	1	1	1	1	0	0	2	1	1	1	1	0	1	1	1	1
K22610	09180 Brite Hierarchies	09182 Protein families: genetic information processing	03036 Chromosome and associated proteins [BR:ko03036]	K22610 RSBN1, KDM9; lysine-specific demethylase 9 [EC:1.14.11.-]K22610	0	0	0	0	0	0	0	0	0	0	0	0	0	0	0	0	0	0	0	0	0	0	0	0	0	0	0	0	0	0	0	0	0	0	0	0	0	0	0	0	0	0	0	0	0
K22591	09180 Brite Hierarchies	09182 Protein families: genetic information processing	03000 Transcription factors [BR:ko03000]	K22591 ADNP; activity-dependent neuroprotector homeobox proteinK22591	0	0	0	0	0	0	0	0	0	0	0	0	0	0	0	0	0	0	0	0	0	0	0	0	0	0	0	0	0	0	0	0	0	0	0	0	0	0	0	0	0	0	0	0	0
K22591	09180 Brite Hierarchies	09182 Protein families: genetic information processing	03036 Chromosome and associated proteins [BR:ko03036]	K22591 ADNP; activity-dependent neuroprotector homeobox proteinK22591	0	0	0	0	0	0	0	0	0	0	0	0	0	0	0	0	0	0	0	0	0	0	0	0	0	0	0	0	0	0	0	0	0	0	0	0	0	0	0	0	0	0	0	0	0
K22585	09180 Brite Hierarchies	09182 Protein families: genetic information processing	03400 DNA repair and recombination proteins [BR:ko03400]	K22585 nreA; DNA repair protein NreAK22585	1	1	1	1	1	1	0	1	1	1	0	1	0	1	1	1	1	1	0	1	1	2	0	1	1	1	2	1	1	1	1	1	1	0	0	1	1	1	1	1	1	1	0	1	1
K22582	09180 Brite Hierarchies	09181 Protein families: metabolism	01002 Peptidases and inhibitors [BR:ko01002]	K22582 PREPL; prolyl endopeptidase-like [EC:3.4.21.-]K22582	0	0	0	0	0	0	0	0	0	0	0	1	0	0	0	0	0	0	0	0	0	0	0	0	0	0	0	0	0	0	0	0	0	0	0	0	0	0	0	0	0	0	0	0	0
K22534	09180 Brite Hierarchies	09182 Protein families: genetic information processing	03000 Transcription factors [BR:ko03000]	K22534 PRDM5; PR domain zinc finger protein 5 [EC:2.1.1.-]K22534	0	0	0	1	0	1	0	0	0	0	0	0	0	0	0	0	0	0	0	0	0	0	0	0	0	0	0	0	0	0	0	0	0	0	0	0	0	0	0	0	0	0	0	0	0
K22526	09190 Not Included in Pathway or Brite	09192 Unclassified: genetic information processing	99973 Transcription	K22526 MYOCD; myocardinK22526	0	0	0	0	0	0	0	0	0	0	0	0	0	0	0	0	0	0	0	0	0	0	0	0	0	0	0	0	0	0	0	0	0	0	0	0	0	0	0	0	0	0	0	0	0
K22491	09180 Brite Hierarchies	09182 Protein families: genetic information processing	03000 Transcription factors [BR:ko03000]	K22491 litR; MerR family transcriptional regulator, light-induced transcriptional regulatorK22491	1	1	1	1	1	1	0	1	1	1	1	1	2	2	1	2	2	2	2	1	0	0	0	2	2	2	1	0	0	1	1	0	1	0	0	1	1	1	1	1	1	1	0	1	0
K22447	09180 Brite Hierarchies	09182 Protein families: genetic information processing	03110 Chaperones and folding catalysts [BR:ko03110]	K22447 cct, ths; archaeal chaperoninK22447	2	2	2	2	2	2	2	1	2	2	3	2	2	2	2	2	3	2	0	2	2	1	2	2	2	2	3	2	3	2	2	1	4	0	0	2	2	2	2	2	2	2	1	2	3
K22424	09190 Not Included in Pathway or Brite	09191 Unclassified: metabolism	99980 Enzymes with EC numbers	K22424 E2.7.3.13; glutamine kinase [EC:2.7.3.13]K22424	0	0	0	0	0	0	0	0	0	0	0	0	0	0	0	0	0	0	0	0	0	0	0	0	0	0	0	0	1	0	0	0	0	0	0	0	0	0	0	1	0	1	0	0	0
K22411	09150 Organismal Systems	09159 Environmental adaptation	04714 Thermogenesis [PATH:ko04714]	K22411 ZNF516; zinc finger protein 516K22411	0	0	0	0	0	0	0	0	0	0	0	0	0	0	0	0	0	0	0	0	0	0	0	0	0	0	0	0	0	0	0	0	0	0	0	0	0	0	0	0	0	0	0	0	0
K22411	09180 Brite Hierarchies	09182 Protein families: genetic information processing	03000 Transcription factors [BR:ko03000]	K22411 ZNF516; zinc finger protein 516K22411	0	0	0	0	0	0	0	0	0	0	0	0	0	0	0	0	0	0	0	0	0	0	0	0	0	0	0	0	0	0	0	0	0	0	0	0	0	0	0	0	0	0	0	0	0
K22390	09190 Not Included in Pathway or Brite	09191 Unclassified: metabolism	99999 Others	K22390 ACP7; acid phosphatase type 7K22390	0	0	0	0	0	0	0	0	0	0	0	0	0	0	0	0	0	0	0	0	0	0	0	0	0	0	0	0	0	0	0	0	0	0	0	0	0	0	0	0	0	0	0	0	0
K22373	09100 Metabolism	09101 Carbohydrate metabolism	00620 Pyruvate metabolism [PATH:ko00620]	K22373 larA; lactate racemase [EC:5.1.2.1]K22373	0	0	0	0	0	0	0	0	0	0	0	0	0	0	0	0	0	0	0	0	0	0	0	0	0	0	0	0	0	0	0	0	0	0	0	0	0	0	0	0	0	0	0	0	0
K22369	09160 Human Diseases	09161 Cancer: overview	05207 Chemical carcinogenesis - receptor activation [PATH:ko05207]	K22369 EPHX4; epoxide hydrolase 4 [EC:3.3.-.-]K22369	0	0	0	0	0	0	0	0	0	0	1	0	0	0	0	0	0	0	0	0	0	0	0	0	0	0	0	0	0	0	0	0	0	0	0	0	0	0	0	0	0	0	0	0	0
K22369	09160 Human Diseases	09161 Cancer: overview	05208 Chemical carcinogenesis - reactive oxygen species [PATH:ko05208]	K22369 EPHX4; epoxide hydrolase 4 [EC:3.3.-.-]K22369	0	0	0	0	0	0	0	0	0	0	1	0	0	0	0	0	0	0	0	0	0	0	0	0	0	0	0	0	0	0	0	0	0	0	0	0	0	0	0	0	0	0	0	0	0
K22369	09180 Brite Hierarchies	09181 Protein families: metabolism	01002 Peptidases and inhibitors [BR:ko01002]	K22369 EPHX4; epoxide hydrolase 4 [EC:3.3.-.-]K22369	0	0	0	0	0	0	0	0	0	0	1	0	0	0	0	0	0	0	0	0	0	0	0	0	0	0	0	0	0	0	0	0	0	0	0	0	0	0	0	0	0	0	0	0	0
K22278	09190 Not Included in Pathway or Brite	09191 Unclassified: metabolism	99980 Enzymes with EC numbers	K22278 pgdA; peptidoglycan-N-acetylglucosamine deacetylase [EC:3.5.1.104]K22278	0	0	0	0	0	0	0	0	0	0	0	0	0	0	0	0	0	0	0	0	0	0	0	0	0	0	0	0	0	1	0	0	0	0	0	0	0	0	0	0	0	0	0	0	0
K22227	09100 Metabolism	09108 Metabolism of cofactors and vitamins	00860 Porphyrin and chlorophyll metabolism [PATH:ko00860]	K22227 ahbD; AdoMet-dependent heme synthase [EC:1.3.98.6]K22227	0	0	0	0	0	0	0	0	0	0	0	0	0	0	0	0	0	0	0	0	0	0	0	0	0	0	0	0	0	0	0	0	0	0	0	0	0	0	0	0	0	0	0	0	0
K22226	09100 Metabolism	09108 Metabolism of cofactors and vitamins	00860 Porphyrin and chlorophyll metabolism [PATH:ko00860]	K22226 ahbC; Fe-coproporphyrin III synthaseK22226	0	0	0	0	0	0	0	0	0	0	0	0	0	0	0	0	0	0	0	0	0	0	0	0	0	0	0	0	0	0	0	0	0	0	0	0	0	1	1	0	1	0	0	0	0
K22225	09100 Metabolism	09108 Metabolism of cofactors and vitamins	00860 Porphyrin and chlorophyll metabolism [PATH:ko00860]	K22225 ahbAB; siroheme decarboxylase [EC:4.1.1.111]K22225	1	1	1	1	1	1	1	0	1	1	1	1	1	1	1	1	1	1	3	1	1	2	1	1	1	1	0	1	1	1	1	1	1	0	0	1	1	1	1	1	1	1	1	1	1
K22223	09100 Metabolism	09101 Carbohydrate metabolism	00630 Glyoxylate and dicarboxylate metabolism [PATH:ko00630]	K22223 pgp; phosphoglycolate phosphatase [EC:3.1.3.18]K22223	1	1	1	1	1	1	1	0	1	1	0	1	1	1	1	0	1	1	1	1	1	1	1	1	1	1	1	1	1	1	1	1	1	0	0	1	1	1	1	1	0	1	1	1	1
K22128	09180 Brite Hierarchies	09182 Protein families: genetic information processing	04131 Membrane trafficking [BR:ko04131]	K22128 PIEZO1_2, FAM38; piezo-type mechanosensitive ion channel component 1/2K22128	0	0	0	0	0	0	0	0	0	0	0	0	0	0	0	0	0	0	0	0	0	0	0	0	0	0	0	0	0	0	0	0	1	0	0	0	0	0	0	0	0	0	0	0	0
K22128	09180 Brite Hierarchies	09183 Protein families: signaling and cellular processes	04040 Ion channels [BR:ko04040]	K22128 PIEZO1_2, FAM38; piezo-type mechanosensitive ion channel component 1/2K22128	0	0	0	0	0	0	0	0	0	0	0	0	0	0	0	0	0	0	0	0	0	0	0	0	0	0	0	0	0	0	0	0	1	0	0	0	0	0	0	0	0	0	0	0	0
K22083	09100 Metabolism	09102 Energy metabolism	00680 Methane metabolism [PATH:ko00680]	K22083 mgsC; methylamine---glutamate N-methyltransferase subunit C [EC:2.1.1.21]K22083	0	0	0	0	0	0	0	0	0	0	0	0	0	0	0	0	0	0	0	0	0	0	0	0	0	0	0	0	1	0	0	0	0	0	0	0	0	0	0	0	0	0	0	0	0
K22046	09160 Human Diseases	09161 Cancer: overview	05202 Transcriptional misregulation in cancer [PATH:ko05202]	K22046 BCL11B; B-cell lymphoma/leukemia 11BK22046	0	0	0	0	0	0	0	0	0	0	0	0	0	0	0	0	0	0	0	0	0	0	0	0	0	0	0	0	0	0	0	0	0	0	0	0	0	0	0	0	0	0	0	0	0
K22046	09180 Brite Hierarchies	09182 Protein families: genetic information processing	03000 Transcription factors [BR:ko03000]	K22046 BCL11B; B-cell lymphoma/leukemia 11BK22046	0	0	0	0	0	0	0	0	0	0	0	0	0	0	0	0	0	0	0	0	0	0	0	0	0	0	0	0	0	0	0	0	0	0	0	0	0	0	0	0	0	0	0	0	0
K22038	09180 Brite Hierarchies	09183 Protein families: signaling and cellular processes	04040 Ion channels [BR:ko04040]	K22038 LRRC8; volume-regulated anion channelK22038	0	0	0	0	0	0	0	0	0	0	1	0	0	0	0	0	0	0	0	0	0	0	0	0	0	0	0	0	0	0	0	0	0	0	0	0	0	0	0	0	0	0	0	0	0
K22024	09190 Not Included in Pathway or Brite	09191 Unclassified: metabolism	99980 Enzymes with EC numbers	K22024 pdxA2; 4-phospho-D-threonate 3-dehydrogenase / 4-phospho-D-erythronate 3-dehydrogenase [EC:1.1.1.408 1.1.1.409]K22024	0	0	0	0	0	0	0	0	0	0	0	0	0	0	0	0	0	0	0	0	0	0	0	0	0	0	0	0	0	0	0	0	0	0	0	0	0	0	0	0	0	0	0	0	0
K21954	09160 Human Diseases	09171 Infectious disease: bacterial	05132 Salmonella infection [PATH:ko05132]	K21954 FYCO1; FYVE and coiled-coil domain-containing protein 1K21954	0	0	0	0	0	0	0	0	0	0	0	0	0	0	0	0	0	0	0	0	0	0	0	0	0	0	0	0	0	0	0	0	0	0	0	0	0	0	0	0	0	0	0	0	0
K21954	09180 Brite Hierarchies	09182 Protein families: genetic information processing	04131 Membrane trafficking [BR:ko04131]	K21954 FYCO1; FYVE and coiled-coil domain-containing protein 1K21954	0	0	0	0	0	0	0	0	0	0	0	0	0	0	0	0	0	0	0	0	0	0	0	0	0	0	0	0	0	0	0	0	0	0	0	0	0	0	0	0	0	0	0	0	0
K21929	09120 Genetic Information Processing	09124 Replication and repair	03410 Base excision repair [PATH:ko03410]	K21929 udg; uracil-DNA glycosylase [EC:3.2.2.27]K21929	1	1	1	2	2	2	2	0	2	2	1	2	1	0	1	1	1	1	2	1	1	2	2	1	1	1	1	2	2	2	2	2	2	2	2	2	2	2	2	2	2	2	1	2	2
K21929	09180 Brite Hierarchies	09182 Protein families: genetic information processing	03400 DNA repair and recombination proteins [BR:ko03400]	K21929 udg; uracil-DNA glycosylase [EC:3.2.2.27]K21929	1	1	1	2	2	2	2	0	2	2	1	2	1	0	1	1	1	1	2	1	1	2	2	1	1	1	1	2	2	2	2	2	2	2	2	2	2	2	2	2	2	2	1	2	2
K21885	09180 Brite Hierarchies	09182 Protein families: genetic information processing	03000 Transcription factors [BR:ko03000]	K21885 cmtR; ArsR family transcriptional regulator, cadmium/lead-responsive transcriptional repressorK21885	0	0	0	0	0	0	0	1	0	0	0	0	0	0	0	0	0	0	0	0	0	0	0	0	0	0	0	0	1	0	0	0	1	0	0	0	0	0	1	0	0	1	0	0	0
K21871	09180 Brite Hierarchies	09182 Protein families: genetic information processing	03036 Chromosome and associated proteins [BR:ko03036]	K21871 MPHOSPH8, MPP8; M-phase phosphoprotein 8K21871	0	0	0	0	0	0	0	0	0	0	0	0	0	0	1	0	0	0	0	0	0	0	0	0	0	0	0	0	0	1	0	0	0	0	1	0	0	0	0	0	0	0	0	0	0
K21863	09180 Brite Hierarchies	09183 Protein families: signaling and cellular processes	04040 Ion channels [BR:ko04040]	K21863 NALCN; sodium leak channel non-selective proteinK21863	0	0	0	0	0	0	0	0	0	0	0	0	0	0	0	0	0	0	0	0	0	0	0	0	0	0	0	0	0	0	0	0	0	0	0	0	0	0	0	0	0	0	0	0	0
K21853	09180 Brite Hierarchies	09182 Protein families: genetic information processing	04131 Membrane trafficking [BR:ko04131]	K21853 DOCK9_10_11; dedicator of cytokinesis protein 9/10/11K21853	0	0	0	0	0	0	0	0	0	0	0	0	0	1	0	0	0	0	0	0	0	0	0	0	0	0	0	0	0	0	0	0	0	0	0	0	0	0	0	0	0	0	0	0	0
K21843	09180 Brite Hierarchies	09182 Protein families: genetic information processing	04131 Membrane trafficking [BR:ko04131]	K21843 TTC7; tetratricopeptide repeat protein 7K21843	0	0	0	0	0	0	0	0	0	0	0	0	0	0	0	0	0	0	0	0	0	0	0	0	0	0	0	0	0	0	0	0	0	0	0	0	0	0	0	0	0	0	0	0	0
K21636	09100 Metabolism	09104 Nucleotide metabolism	00230 Purine metabolism [PATH:ko00230]	K21636 nrdD; ribonucleoside-triphosphate reductase (formate) [EC:1.1.98.6]K21636	2	1	1	1	1	1	0	1	1	1	1	1	0	1	1	1	1	1	0	1	1	0	0	1	1	1	0	1	1	1	1	1	3	1	1	1	1	1	1	1	1	1	2	1	1
K21636	09100 Metabolism	09104 Nucleotide metabolism	00240 Pyrimidine metabolism [PATH:ko00240]	K21636 nrdD; ribonucleoside-triphosphate reductase (formate) [EC:1.1.98.6]K21636	2	1	1	1	1	1	0	1	1	1	1	1	0	1	1	1	1	1	0	1	1	0	0	1	1	1	0	1	1	1	1	1	3	1	1	1	1	1	1	1	1	1	2	1	1
K21600	09180 Brite Hierarchies	09182 Protein families: genetic information processing	03000 Transcription factors [BR:ko03000]	K21600 csoR, ricR; CsoR family transcriptional regulator, copper-sensing transcriptional repressorK21600	0	0	0	0	0	0	0	0	0	0	0	0	0	0	0	0	0	0	0	0	0	0	0	0	0	0	0	0	0	0	0	0	0	0	0	0	0	0	0	0	0	0	0	0	0
K21596	09180 Brite Hierarchies	09182 Protein families: genetic information processing	03000 Transcription factors [BR:ko03000]	K21596 CAMTA; calmodulin-binding transcription activatorK21596	0	0	0	0	0	0	0	0	0	0	0	0	0	1	0	0	0	0	0	0	0	0	0	0	0	0	0	0	0	0	0	0	0	0	0	0	0	0	0	0	0	0	0	0	0
K21595	09180 Brite Hierarchies	09182 Protein families: genetic information processing	03000 Transcription factors [BR:ko03000]	K21595 CARF; calcium-responsive transcription factorK21595	0	0	0	0	0	0	0	0	0	0	0	0	0	0	0	0	0	0	0	0	0	0	0	0	0	0	0	0	0	0	0	0	0	0	0	0	0	0	0	0	0	0	0	0	0
K21449	09180 Brite Hierarchies	09183 Protein families: signaling and cellular processes	02000 Transporters [BR:ko02000]	K21449 ata, sadA, emaA; trimeric autotransporter adhesinK21449	0	0	0	0	0	0	0	0	0	0	0	0	0	0	0	0	0	0	0	0	0	0	0	0	0	0	0	0	0	1	0	0	0	0	0	0	0	0	0	0	0	0	0	0	0
K21430	09190 Not Included in Pathway or Brite	09191 Unclassified: metabolism	99980 Enzymes with EC numbers	K21430 yliI; aldose sugar dehydrogenase [EC:1.1.5.-]K21430	0	0	0	0	0	0	0	0	0	0	0	0	0	0	0	0	0	0	0	0	0	0	0	0	0	0	0	0	0	0	0	0	0	0	0	0	0	0	0	0	0	0	0	0	0
K21377	09190 Not Included in Pathway or Brite	09191 Unclassified: metabolism	99980 Enzymes with EC numbers	K21377 aziB2; 3-hydroxy-5-methyl-1-naphthoate 3-O-methyltransferase [EC:2.1.1.302]K21377	0	0	0	0	0	0	0	0	0	0	0	0	0	0	0	0	0	0	0	0	0	0	0	0	0	0	0	0	0	0	0	0	0	0	0	0	0	0	0	0	0	0	0	0	0
K21278	09130 Environmental Information Processing	09132 Signal transduction	04010 MAPK signaling pathway [PATH:ko04010]	K21278 DUSP1; dual specificity protein phosphatase 1 [EC:3.1.3.16 3.1.3.48]K21278	0	0	0	0	0	0	0	0	0	0	0	0	0	0	0	0	0	0	0	0	0	0	0	0	0	0	0	0	0	0	0	0	0	0	0	0	0	0	0	0	0	0	0	0	0
K21278	09150 Organismal Systems	09156 Nervous system	04726 Serotonergic synapse [PATH:ko04726]	K21278 DUSP1; dual specificity protein phosphatase 1 [EC:3.1.3.16 3.1.3.48]K21278	0	0	0	0	0	0	0	0	0	0	0	0	0	0	0	0	0	0	0	0	0	0	0	0	0	0	0	0	0	0	0	0	0	0	0	0	0	0	0	0	0	0	0	0	0
K21278	09160 Human Diseases	09164 Neurodegenerative disease	05012 Parkinson disease [PATH:ko05012]	K21278 DUSP1; dual specificity protein phosphatase 1 [EC:3.1.3.16 3.1.3.48]K21278	0	0	0	0	0	0	0	0	0	0	0	0	0	0	0	0	0	0	0	0	0	0	0	0	0	0	0	0	0	0	0	0	0	0	0	0	0	0	0	0	0	0	0	0	0
K21278	09160 Human Diseases	09166 Cardiovascular disease	05418 Fluid shear stress and atherosclerosis [PATH:ko05418]	K21278 DUSP1; dual specificity protein phosphatase 1 [EC:3.1.3.16 3.1.3.48]K21278	0	0	0	0	0	0	0	0	0	0	0	0	0	0	0	0	0	0	0	0	0	0	0	0	0	0	0	0	0	0	0	0	0	0	0	0	0	0	0	0	0	0	0	0	0
K21278	09180 Brite Hierarchies	09181 Protein families: metabolism	01009 Protein phosphatases and associated proteins [BR:ko01009]	K21278 DUSP1; dual specificity protein phosphatase 1 [EC:3.1.3.16 3.1.3.48]K21278	0	0	0	0	0	0	0	0	0	0	0	0	0	0	0	0	0	0	0	0	0	0	0	0	0	0	0	0	0	0	0	0	0	0	0	0	0	0	0	0	0	0	0	0	0
K21219	09100 Metabolism	09108 Metabolism of cofactors and vitamins	00730 Thiamine metabolism [PATH:ko00730]	K21219 thiDN; hydroxymethylpyrimidine kinase / phosphomethylpyrimidine kinase / thiamine-phosphate diphosphorylase [EC:2.7.1.49 2.7.4.7 2.5.1.3]K21219	1	1	1	1	1	1	0	1	1	1	1	1	1	1	1	1	1	1	1	1	1	2	0	1	1	1	1	1	1	1	1	1	1	0	0	1	1	1	1	1	1	1	1	1	1
K21140	09120 Genetic Information Processing	09123 Folding, sorting and degradation	04122 Sulfur relay system [PATH:ko04122]	K21140 mec; [CysO sulfur-carrier protein]-S-L-cysteine hydrolase [EC:3.13.1.6]K21140	1	1	1	1	1	1	0	1	1	1	0	1	1	1	1	1	1	1	0	1	1	1	0	1	1	1	0	1	1	1	1	1	1	1	1	1	1	1	1	1	1	1	1	1	1
K21138	09100 Metabolism	09104 Nucleotide metabolism	00230 Purine metabolism [PATH:ko00230]	K21138 HDDC3; guanosine-3',5'-bis(diphosphate) 3'-pyrophosphohydrolase [EC:3.1.7.2]K21138	0	0	0	1	0	1	1	0	1	1	0	0	0	0	1	1	1	0	0	0	0	1	0	0	0	0	0	0	1	1	1	1	1	0	0	0	0	0	0	0	0	0	0	0	1
K21110	09140 Cellular Processes	09144 Cellular community - eukaryotes	04530 Tight junction [PATH:ko04530]	K21110 CGNL1; cingulin-like protein 1K21110	0	0	0	0	0	0	0	0	0	0	0	0	0	0	0	0	0	0	0	0	0	0	0	0	0	0	0	0	0	0	0	0	0	0	0	0	0	0	0	0	0	0	0	0	0
K21073	09160 Human Diseases	09166 Cardiovascular disease	05412 Arrhythmogenic right ventricular cardiomyopathy [PATH:ko05412]	K21073 ACTN2_3; actinin alpha 2/3K21073	0	0	0	0	0	0	0	0	0	0	0	0	0	0	0	0	0	0	1	1	1	0	0	1	1	0	0	0	0	0	0	0	0	0	0	0	0	0	0	0	0	0	0	0	0
K21073	09180 Brite Hierarchies	09182 Protein families: genetic information processing	04131 Membrane trafficking [BR:ko04131]	K21073 ACTN2_3; actinin alpha 2/3K21073	0	0	0	0	0	0	0	0	0	0	0	0	0	0	0	0	0	0	1	1	1	0	0	1	1	0	0	0	0	0	0	0	0	0	0	0	0	0	0	0	0	0	0	0	0
K21073	09180 Brite Hierarchies	09183 Protein families: signaling and cellular processes	04812 Cytoskeleton proteins [BR:ko04812]	K21073 ACTN2_3; actinin alpha 2/3K21073	0	0	0	0	0	0	0	0	0	0	0	0	0	0	0	0	0	0	1	1	1	0	0	1	1	0	0	0	0	0	0	0	0	0	0	0	0	0	0	0	0	0	0	0	0
K21073	09180 Brite Hierarchies	09183 Protein families: signaling and cellular processes	04147 Exosome [BR:ko04147]	K21073 ACTN2_3; actinin alpha 2/3K21073	0	0	0	0	0	0	0	0	0	0	0	0	0	0	0	0	0	0	1	1	1	0	0	1	1	0	0	0	0	0	0	0	0	0	0	0	0	0	0	0	0	0	0	0	0
K21029	09120 Genetic Information Processing	09123 Folding, sorting and degradation	04122 Sulfur relay system [PATH:ko04122]	K21029 moeB; molybdopterin-synthase adenylyltransferase [EC:2.7.7.80]K21029	0	0	0	1	0	1	0	0	0	0	0	1	0	0	0	0	1	0	2	1	0	0	0	0	0	0	0	1	1	1	1	0	2	0	0	1	2	1	1	1	0	1	0	0	1
K21011	09140 Cellular Processes	09145 Cellular community - prokaryotes	02025 Biofilm formation - Pseudomonas aeruginosa [PATH:ko02025]	K21011 pelF; polysaccharide biosynthesis protein PelFK21011	0	0	0	0	0	0	0	0	0	0	0	0	0	0	0	0	0	0	0	0	0	0	0	0	0	0	0	0	0	0	0	0	0	0	0	0	0	0	0	0	0	0	0	0	0
K21011	09180 Brite Hierarchies	09181 Protein families: metabolism	01003 Glycosyltransferases [BR:ko01003]	K21011 pelF; polysaccharide biosynthesis protein PelFK21011	0	0	0	0	0	0	0	0	0	0	0	0	0	0	0	0	0	0	0	0	0	0	0	0	0	0	0	0	0	0	0	0	0	0	0	0	0	0	0	0	0	0	0	0	0
K20989	09180 Brite Hierarchies	09183 Protein families: signaling and cellular processes	02000 Transporters [BR:ko02000]	K20989 DUR3; urea-proton symporterK20989	0	0	0	2	0	0	0	0	0	0	0	0	3	1	1	1	1	1	1	1	0	2	0	0	0	0	1	0	2	0	0	0	0	0	0	0	0	2	2	0	0	0	0	0	0
K20868	09140 Cellular Processes	09141 Transport and catabolism	04140 Autophagy - animal [PATH:ko04140]	K20868 ATG16L2; autophagy-related protein 16-2K20868	0	0	0	0	0	0	0	0	0	0	0	0	0	0	0	0	0	0	0	0	0	0	0	0	0	0	0	0	0	0	0	0	0	0	0	0	0	0	0	0	0	0	0	0	0
K20868	09180 Brite Hierarchies	09182 Protein families: genetic information processing	04131 Membrane trafficking [BR:ko04131]	K20868 ATG16L2; autophagy-related protein 16-2K20868	0	0	0	0	0	0	0	0	0	0	0	0	0	0	0	0	0	0	0	0	0	0	0	0	0	0	0	0	0	0	0	0	0	0	0	0	0	0	0	0	0	0	0	0	0
K20868	09180 Brite Hierarchies	09182 Protein families: genetic information processing	03029 Mitochondrial biogenesis [BR:ko03029]	K20868 ATG16L2; autophagy-related protein 16-2K20868	0	0	0	0	0	0	0	0	0	0	0	0	0	0	0	0	0	0	0	0	0	0	0	0	0	0	0	0	0	0	0	0	0	0	0	0	0	0	0	0	0	0	0	0	0
K20866	09100 Metabolism	09101 Carbohydrate metabolism	00010 Glycolysis / Gluconeogenesis [PATH:ko00010]	K20866 yihX; glucose-1-phosphatase [EC:3.1.3.10]K20866	0	0	0	0	0	0	0	0	0	0	0	0	0	0	0	0	0	0	0	0	0	0	0	0	0	0	0	0	0	0	1	0	1	0	0	0	0	0	0	0	0	0	0	0	0
K20797	09180 Brite Hierarchies	09182 Protein families: genetic information processing	03000 Transcription factors [BR:ko03000]	K20797 PRDM8; PR domain zinc finger protein 8 [EC:2.1.1.-]K20797	0	0	0	0	0	0	0	0	0	0	0	0	0	0	0	0	0	0	0	0	0	0	0	0	0	0	0	0	0	0	0	0	0	0	0	0	0	0	0	0	0	0	0	0	0
K20797	09180 Brite Hierarchies	09182 Protein families: genetic information processing	03036 Chromosome and associated proteins [BR:ko03036]	K20797 PRDM8; PR domain zinc finger protein 8 [EC:2.1.1.-]K20797	0	0	0	0	0	0	0	0	0	0	0	0	0	0	0	0	0	0	0	0	0	0	0	0	0	0	0	0	0	0	0	0	0	0	0	0	0	0	0	0	0	0	0	0	0
K20794	09180 Brite Hierarchies	09182 Protein families: genetic information processing	03036 Chromosome and associated proteins [BR:ko03036]	K20794 NAA40, NAT4; N-alpha-acetyltransferase 40 [EC:2.3.1.257]K20794	0	0	0	0	0	0	0	0	0	0	0	0	0	0	0	0	0	0	0	0	0	0	0	0	0	0	0	0	0	0	0	0	0	0	0	0	0	0	0	0	0	0	0	0	0
K20723	09160 Human Diseases	09164 Neurodegenerative disease	05010 Alzheimer disease [PATH:ko05010]	K20723 RTN3; reticulon-3K20723	0	0	0	0	0	0	0	0	0	0	0	0	0	0	0	0	0	0	0	0	0	0	0	0	0	0	0	0	0	0	0	0	0	0	0	0	0	0	0	0	0	0	0	0	0
K20723	09180 Brite Hierarchies	09182 Protein families: genetic information processing	04131 Membrane trafficking [BR:ko04131]	K20723 RTN3; reticulon-3K20723	0	0	0	0	0	0	0	0	0	0	0	0	0	0	0	0	0	0	0	0	0	0	0	0	0	0	0	0	0	0	0	0	0	0	0	0	0	0	0	0	0	0	0	0	0
K20723	09180 Brite Hierarchies	09182 Protein families: genetic information processing	03036 Chromosome and associated proteins [BR:ko03036]	K20723 RTN3; reticulon-3K20723	0	0	0	0	0	0	0	0	0	0	0	0	0	0	0	0	0	0	0	0	0	0	0	0	0	0	0	0	0	0	0	0	0	0	0	0	0	0	0	0	0	0	0	0	0
K20720	09160 Human Diseases	09164 Neurodegenerative disease	05010 Alzheimer disease [PATH:ko05010]	K20720 RTN4; reticulon-4K20720	0	0	0	0	0	0	0	0	0	0	0	0	0	0	0	0	0	0	0	0	0	0	0	0	0	0	0	0	0	0	0	0	0	0	0	0	0	0	0	0	0	0	0	0	0
K20720	09180 Brite Hierarchies	09182 Protein families: genetic information processing	04131 Membrane trafficking [BR:ko04131]	K20720 RTN4; reticulon-4K20720	0	0	0	0	0	0	0	0	0	0	0	0	0	0	0	0	0	0	0	0	0	0	0	0	0	0	0	0	0	0	0	0	0	0	0	0	0	0	0	0	0	0	0	0	0
K20720	09180 Brite Hierarchies	09182 Protein families: genetic information processing	03036 Chromosome and associated proteins [BR:ko03036]	K20720 RTN4; reticulon-4K20720	0	0	0	0	0	0	0	0	0	0	0	0	0	0	0	0	0	0	0	0	0	0	0	0	0	0	0	0	0	0	0	0	0	0	0	0	0	0	0	0	0	0	0	0	0
K20644	09180 Brite Hierarchies	09182 Protein families: genetic information processing	04131 Membrane trafficking [BR:ko04131]	K20644 ARHGAP29_45; Rho GTPase-activating protein 29/45K20644	0	0	0	0	0	0	0	0	0	0	0	0	0	0	0	0	0	0	0	0	0	0	0	0	0	0	0	0	0	0	0	0	0	0	0	0	0	0	0	0	0	0	0	0	0
K20463	09180 Brite Hierarchies	09182 Protein families: genetic information processing	04131 Membrane trafficking [BR:ko04131]	K20463 OSBPL3_6_7, ORP3_6_7; oxysterol-binding protein-related protein 3/6/7K20463	0	0	0	0	0	0	0	0	0	0	0	0	0	0	0	0	0	0	0	0	0	0	0	0	0	0	0	0	0	0	0	0	0	0	0	0	0	0	0	0	0	0	0	0	0
K20346	09180 Brite Hierarchies	09182 Protein families: genetic information processing	04131 Membrane trafficking [BR:ko04131]	K20346 TMED4_9_11; p24 family protein alphaK20346	0	0	0	0	0	0	0	0	0	0	0	0	0	0	0	0	0	0	0	0	0	0	0	0	0	0	0	0	0	0	0	0	0	0	0	0	0	0	0	0	0	0	0	0	0
K20327	09140 Cellular Processes	09145 Cellular community - prokaryotes	02024 Quorum sensing [PATH:ko02024]	K20327 xagB; glycosyltransferase XagBK20327	0	0	0	0	0	0	0	0	0	0	0	0	0	0	0	0	0	0	0	0	0	0	0	0	0	0	0	0	0	0	0	0	0	0	0	0	0	0	0	0	0	0	0	0	0
K20327	09180 Brite Hierarchies	09181 Protein families: metabolism	01003 Glycosyltransferases [BR:ko01003]	K20327 xagB; glycosyltransferase XagBK20327	0	0	0	0	0	0	0	0	0	0	0	0	0	0	0	0	0	0	0	0	0	0	0	0	0	0	0	0	0	0	0	0	0	0	0	0	0	0	0	0	0	0	0	0	0
K20286	09180 Brite Hierarchies	09182 Protein families: genetic information processing	04131 Membrane trafficking [BR:ko04131]	K20286 TMF1; TATA element modulatory factorK20286	0	0	0	0	0	0	0	0	0	0	0	0	0	0	0	0	0	0	0	0	0	0	0	0	0	0	0	0	0	0	0	0	0	0	0	0	0	0	0	0	0	0	0	0	0
K20276	09140 Cellular Processes	09145 Cellular community - prokaryotes	02024 Quorum sensing [PATH:ko02024]	K20276 bapA; large repetitive proteinK20276	0	0	0	1	0	0	0	0	0	0	0	0	0	0	0	0	1	0	0	0	0	0	0	0	0	0	0	0	0	0	0	0	0	0	0	0	0	0	0	0	0	0	0	0	0
K20215	09190 Not Included in Pathway or Brite	09191 Unclassified: metabolism	99980 Enzymes with EC numbers	K20215 dph5; diphthine synthase [EC:2.1.1.98]K20215	1	1	1	2	0	1	1	1	1	1	1	1	1	1	1	1	1	1	1	1	1	1	1	1	1	1	0	1	1	1	1	1	1	0	0	2	2	1	1	1	1	1	1	1	1
K20181	09140 Cellular Processes	09141 Transport and catabolism	04138 Autophagy - yeast [PATH:ko04138]	K20181 VPS18, PEP3; vacuolar protein sorting-associated protein 18K20181	0	0	0	0	0	0	0	0	0	0	0	0	0	0	0	0	0	0	0	0	0	0	0	0	0	0	0	0	0	0	0	0	0	0	0	0	0	0	0	0	0	0	0	0	0
K20181	09160 Human Diseases	09171 Infectious disease: bacterial	05132 Salmonella infection [PATH:ko05132]	K20181 VPS18, PEP3; vacuolar protein sorting-associated protein 18K20181	0	0	0	0	0	0	0	0	0	0	0	0	0	0	0	0	0	0	0	0	0	0	0	0	0	0	0	0	0	0	0	0	0	0	0	0	0	0	0	0	0	0	0	0	0
K20181	09180 Brite Hierarchies	09182 Protein families: genetic information processing	04131 Membrane trafficking [BR:ko04131]	K20181 VPS18, PEP3; vacuolar protein sorting-associated protein 18K20181	0	0	0	0	0	0	0	0	0	0	0	0	0	0	0	0	0	0	0	0	0	0	0	0	0	0	0	0	0	0	0	0	0	0	0	0	0	0	0	0	0	0	0	0	0
K20164	09180 Brite Hierarchies	09182 Protein families: genetic information processing	04131 Membrane trafficking [BR:ko04131]	K20164 DENND5; DENN domain-containing protein 5K20164	0	0	0	0	0	0	0	0	0	0	0	0	0	0	0	0	0	0	0	0	0	0	0	0	0	0	0	1	0	0	0	1	0	0	0	0	0	0	0	0	0	0	0	0	0
K20129	09180 Brite Hierarchies	09182 Protein families: genetic information processing	04131 Membrane trafficking [BR:ko04131]	K20129 ANKFY1; rabankyrin-5K20129	0	0	0	0	0	0	0	0	0	0	0	0	1	0	0	1	1	0	0	0	0	0	0	0	0	0	0	0	0	0	0	0	0	0	0	0	0	0	0	0	0	0	0	0	0
K20074	09180 Brite Hierarchies	09181 Protein families: metabolism	01009 Protein phosphatases and associated proteins [BR:ko01009]	K20074 prpC, phpP; PPM family protein phosphatase [EC:3.1.3.16]K20074	0	0	0	0	0	0	0	0	0	0	0	0	0	0	0	0	0	0	0	0	0	0	0	0	0	0	0	0	0	0	0	0	0	0	0	0	0	0	0	0	0	0	0	0	0
K20065	09180 Brite Hierarchies	09182 Protein families: genetic information processing	04131 Membrane trafficking [BR:ko04131]	K20065 SGIP1; SH3-containing GRB2-like protein 3-interacting protein 1K20065	0	0	0	0	0	0	0	0	0	0	0	0	0	0	0	0	0	0	0	0	0	0	0	0	0	0	0	0	0	0	0	0	0	0	0	0	0	0	0	0	1	0	0	0	0
K20049	09180 Brite Hierarchies	09182 Protein families: genetic information processing	04131 Membrane trafficking [BR:ko04131]	K20049 LRP1B; low-density lipoprotein receptor-related protein 1BK20049	0	0	0	0	0	0	0	0	0	0	0	0	0	0	0	0	0	0	0	0	0	0	0	0	0	0	0	0	0	0	0	0	0	0	0	0	0	0	0	0	0	0	0	0	0
K20045	09180 Brite Hierarchies	09182 Protein families: genetic information processing	04131 Membrane trafficking [BR:ko04131]	K20045 ITSN; intersectinK20045	0	0	0	0	0	0	0	0	0	0	0	0	0	0	0	0	0	0	0	0	0	0	0	0	0	0	0	0	0	0	0	0	0	0	0	0	0	0	0	0	1	0	0	0	0
K19951	09180 Brite Hierarchies	09182 Protein families: genetic information processing	04131 Membrane trafficking [BR:ko04131]	K19951 TBC1D8_9; TBC1 domain family member 8/9K19951	0	0	0	0	0	0	0	0	0	0	0	0	0	0	0	0	0	0	0	0	0	0	0	0	0	0	0	0	0	0	0	0	0	0	0	0	0	0	0	0	0	0	0	0	0
K19939	09180 Brite Hierarchies	09182 Protein families: genetic information processing	04131 Membrane trafficking [BR:ko04131]	K19939 RPH3AL; Rab effector Noc2K19939	0	0	0	1	0	0	0	0	0	0	0	0	0	0	0	0	0	0	0	0	0	0	0	0	0	0	0	0	0	0	0	0	0	0	0	0	0	0	0	0	0	0	0	0	0
K19933	09180 Brite Hierarchies	09182 Protein families: genetic information processing	04131 Membrane trafficking [BR:ko04131]	K19933 CADPS; calcium-dependent secretion activatorK19933	0	0	0	0	0	0	0	0	0	0	0	0	0	0	0	0	0	0	0	0	0	0	0	0	0	0	0	0	0	0	0	0	0	0	0	0	0	0	0	0	0	0	0	0	0
K19909	09180 Brite Hierarchies	09182 Protein families: genetic information processing	04131 Membrane trafficking [BR:ko04131]	K19909 SYT9; synaptotagmin-9K19909	0	0	0	0	0	0	0	0	0	0	0	0	0	0	0	0	0	0	0	0	0	0	0	0	0	0	0	0	0	0	0	0	0	0	0	0	0	0	0	0	0	0	0	0	0
K19904	09180 Brite Hierarchies	09182 Protein families: genetic information processing	04131 Membrane trafficking [BR:ko04131]	K19904 SYT4; synaptotagmin-4K19904	0	0	0	0	0	0	0	0	0	0	0	0	0	0	0	0	0	0	0	0	0	0	0	0	0	0	0	0	0	0	0	0	0	0	0	0	0	0	0	0	0	0	0	0	0
K19868	09180 Brite Hierarchies	09182 Protein families: genetic information processing	03036 Chromosome and associated proteins [BR:ko03036]	K19868 NME8, TXNDC3; thioredoxin domain-containing protein 3K19868	0	0	0	0	0	0	0	0	0	0	0	0	0	0	0	0	0	0	0	0	0	0	0	0	0	0	0	0	0	0	0	0	0	0	0	0	0	0	0	0	0	0	0	0	0
K19827	09180 Brite Hierarchies	09183 Protein families: signaling and cellular processes	04812 Cytoskeleton proteins [BR:ko04812]	K19827 MACF1; microtuble-actin crosslinking factor 1K19827	0	0	0	0	0	0	0	0	0	0	0	0	0	0	0	0	0	0	0	0	0	0	0	0	0	0	0	0	0	0	0	0	0	0	0	0	0	0	0	0	0	0	0	0	0
K19789	09180 Brite Hierarchies	09182 Protein families: genetic information processing	03400 DNA repair and recombination proteins [BR:ko03400]	K19789 radD; DNA repair protein RadDK19789	0	0	0	0	0	0	0	0	0	0	0	0	0	0	0	0	0	0	0	0	0	0	0	0	0	0	0	0	0	0	0	0	0	0	0	0	0	0	0	0	0	0	0	0	0
K19784	09190 Not Included in Pathway or Brite	09191 Unclassified: metabolism	99988 Secondary metabolism	K19784 chrR, NQR; chromate reductase, NAD(P)H dehydrogenase (quinone)K19784	0	0	0	1	0	0	0	0	0	0	0	0	0	0	0	0	0	0	0	0	0	0	0	0	0	0	0	0	0	0	0	0	0	0	0	1	1	0	0	0	0	0	0	0	0
K19712	09100 Metabolism	09108 Metabolism of cofactors and vitamins	00860 Porphyrin and chlorophyll metabolism [PATH:ko00860]	K19712 cobY; adenosylcobinamide-phosphate guanylyltransferase [EC:2.7.7.62]K19712	1	1	1	1	1	1	2	0	1	1	0	1	1	1	1	1	1	1	0	1	1	1	1	1	1	1	1	1	1	1	1	1	1	1	1	1	1	1	1	1	1	1	1	1	1
K19710	09100 Metabolism	09104 Nucleotide metabolism	00230 Purine metabolism [PATH:ko00230]	K19710 E2.7.7.53; ATP adenylyltransferase [EC:2.7.7.53]K19710	0	0	0	0	0	0	0	0	0	0	0	0	0	0	0	0	0	0	0	0	0	0	0	0	0	0	0	0	0	0	0	0	0	0	0	0	0	0	0	0	0	0	0	0	0
K19691	09130 Environmental Information Processing	09132 Signal transduction	02020 Two-component system [PATH:ko02020]	K19691 NIK1, TCSC; osomolarity two-component system, sensor histidine kinase NIK1 [EC:2.7.13.3]K19691	0	0	0	0	0	0	0	0	0	0	0	0	0	0	0	0	0	0	0	0	0	0	0	0	0	0	0	0	0	0	0	0	0	0	0	0	0	0	0	0	0	0	0	1	0
K19691	09180 Brite Hierarchies	09181 Protein families: metabolism	01001 Protein kinases [BR:ko01001]	K19691 NIK1, TCSC; osomolarity two-component system, sensor histidine kinase NIK1 [EC:2.7.13.3]K19691	0	0	0	0	0	0	0	0	0	0	0	0	0	0	0	0	0	0	0	0	0	0	0	0	0	0	0	0	0	0	0	0	0	0	0	0	0	0	0	0	0	0	0	1	0
K19691	09180 Brite Hierarchies	09183 Protein families: signaling and cellular processes	02022 Two-component system [BR:ko02022]	K19691 NIK1, TCSC; osomolarity two-component system, sensor histidine kinase NIK1 [EC:2.7.13.3]K19691	0	0	0	0	0	0	0	0	0	0	0	0	0	0	0	0	0	0	0	0	0	0	0	0	0	0	0	0	0	0	0	0	0	0	0	0	0	0	0	0	0	0	0	1	0
K19673	09180 Brite Hierarchies	09182 Protein families: genetic information processing	03036 Chromosome and associated proteins [BR:ko03036]	K19673 TTC21B, IFT139B; tetratricopeptide repeat protein 21BK19673	0	0	0	0	0	0	0	0	0	0	0	0	0	0	0	0	0	0	0	0	0	0	0	0	0	0	0	0	0	0	0	0	0	0	0	0	0	0	0	0	0	0	0	0	0
K19613	09130 Environmental Information Processing	09132 Signal transduction	04014 Ras signaling pathway [PATH:ko04014]	K19613 SHOC2, SUR8; leucine-rich repeat protein SHOC2K19613	0	0	0	0	0	0	0	0	0	0	0	0	0	0	0	0	0	0	0	0	0	0	0	0	0	0	0	0	0	0	0	0	0	0	0	0	0	0	0	0	0	0	0	0	0
K19576	09180 Brite Hierarchies	09183 Protein families: signaling and cellular processes	02000 Transporters [BR:ko02000]	K19576 norA; MFS transporter, DHA1 family, quinolone resistance proteinK19576	0	0	0	0	0	0	0	1	0	0	0	0	0	1	0	0	0	0	0	0	0	0	0	0	0	0	0	0	0	0	0	0	0	0	0	0	0	0	0	0	0	0	0	0	0
K19530	09190 Not Included in Pathway or Brite	09193 Unclassified: signaling and cellular processes	99992 Structural proteins	K19530 JPH; junctophilinK19530	0	0	0	0	0	0	0	0	0	0	0	0	0	0	0	0	0	0	0	0	0	0	0	0	0	0	0	0	0	0	0	0	0	0	0	0	0	0	0	0	0	0	0	0	0
K19465	09180 Brite Hierarchies	09182 Protein families: genetic information processing	03029 Mitochondrial biogenesis [BR:ko03029]	K19465 MGME1, DDK1; mitochondrial genome maintenance exonuclease 1 [EC:3.1.-.-]K19465	0	0	0	0	0	0	0	0	0	0	0	0	0	0	0	0	0	0	0	0	0	0	0	0	0	0	1	0	0	0	0	0	0	0	0	0	0	0	0	0	0	0	0	0	0
K19294	09190 Not Included in Pathway or Brite	09191 Unclassified: metabolism	99986 Glycan metabolism	K19294 algI; alginate O-acetyltransferase complex protein AlgIK19294	0	0	0	0	0	0	0	0	0	0	0	1	0	0	0	0	0	0	0	1	0	0	0	0	0	0	0	0	1	2	0	0	0	0	0	0	0	0	0	0	0	0	0	0	0
K19221	09100 Metabolism	09108 Metabolism of cofactors and vitamins	00860 Porphyrin and chlorophyll metabolism [PATH:ko00860]	K19221 cobA, btuR; cob(I)alamin adenosyltransferase [EC:2.5.1.17]K19221	0	0	0	1	1	1	1	0	0	0	1	1	1	1	1	1	2	1	1	1	1	2	1	1	1	1	1	1	1	1	1	0	1	0	0	1	1	1	1	1	2	1	0	1	1
K19195	09180 Brite Hierarchies	09182 Protein families: genetic information processing	03036 Chromosome and associated proteins [BR:ko03036]	K19195 ARID4B; AT-rich interactive domain-containing protein 4BK19195	0	0	0	0	0	0	0	0	0	0	0	0	0	0	0	0	0	0	0	0	0	1	0	0	0	0	0	0	0	0	0	0	0	0	0	0	0	0	0	0	0	0	0	0	0
K19172	09180 Brite Hierarchies	09183 Protein families: signaling and cellular processes	02048 Prokaryotic defense system [BR:ko02048]	K19172 dndE; DNA sulfur modification protein DndEK19172	0	0	0	0	0	0	0	0	0	0	0	1	0	0	0	0	0	0	0	1	0	0	0	0	0	0	0	0	0	0	0	0	0	0	0	0	0	0	0	0	0	0	0	0	0
K19171	09180 Brite Hierarchies	09183 Protein families: signaling and cellular processes	02048 Prokaryotic defense system [BR:ko02048]	K19171 dndD; DNA sulfur modification protein DndDK19171	0	0	0	0	0	0	0	0	0	0	0	2	0	0	0	0	0	0	0	2	0	0	0	0	0	0	0	0	0	0	0	0	0	0	0	0	0	0	0	0	0	0	0	0	0
K19170	09180 Brite Hierarchies	09183 Protein families: signaling and cellular processes	02048 Prokaryotic defense system [BR:ko02048]	K19170 dndC; DNA sulfur modification protein DndCK19170	0	0	0	0	0	0	0	0	0	0	0	1	0	0	0	0	0	0	0	1	0	0	0	0	0	0	0	0	0	0	0	0	0	0	0	0	0	0	0	0	0	0	0	0	0
K19169	09180 Brite Hierarchies	09183 Protein families: signaling and cellular processes	02048 Prokaryotic defense system [BR:ko02048]	K19169 dndB; DNA sulfur modification protein DndBK19169	0	0	0	0	0	0	0	0	0	0	0	1	0	0	0	0	0	0	1	1	0	0	0	0	0	0	0	0	0	0	0	0	0	0	0	0	0	0	0	0	0	0	0	0	0
K19156	09180 Brite Hierarchies	09183 Protein families: signaling and cellular processes	02048 Prokaryotic defense system [BR:ko02048]	K19156 prlF, sohA; antitoxin PrlFK19156	0	0	0	0	0	0	0	0	0	0	0	0	0	0	0	0	0	0	0	0	0	0	0	0	0	0	0	0	0	0	0	0	0	0	0	0	0	0	0	0	0	0	0	0	0
K19116	09180 Brite Hierarchies	09183 Protein families: signaling and cellular processes	02048 Prokaryotic defense system [BR:ko02048]	K19116 cas5h; CRISPR-associated protein Cas5hK19116	0	0	0	0	0	0	0	0	0	0	0	0	0	0	0	0	0	0	0	0	0	0	0	0	0	0	0	0	0	0	0	0	0	0	0	0	0	0	0	0	0	0	0	0	0
K19115	09180 Brite Hierarchies	09183 Protein families: signaling and cellular processes	02048 Prokaryotic defense system [BR:ko02048]	K19115 csh2; CRISPR-associated protein Csh2K19115	0	0	0	0	0	0	0	0	0	0	0	0	0	0	0	0	0	0	0	0	0	0	0	0	0	0	0	0	0	0	0	0	0	0	0	0	0	0	0	0	0	0	0	0	0
K19091	09180 Brite Hierarchies	09183 Protein families: signaling and cellular processes	02048 Prokaryotic defense system [BR:ko02048]	K19091 cas6; CRISPR-associated endoribonuclease Cas6 [EC:3.1.-.-]K19091	0	0	0	0	0	0	0	0	0	0	0	0	0	0	0	0	0	0	0	0	0	0	0	0	0	0	0	0	0	0	0	0	0	0	0	0	0	0	0	0	0	0	0	0	0
K19090	09180 Brite Hierarchies	09183 Protein families: signaling and cellular processes	02048 Prokaryotic defense system [BR:ko02048]	K19090 cas5t; CRISPR-associated protein Cas5tK19090	0	0	0	0	0	0	0	0	0	0	0	0	0	0	0	0	0	0	0	0	0	0	0	0	0	0	0	0	0	0	0	0	0	0	0	0	0	0	0	0	0	0	0	0	0
K19088	09180 Brite Hierarchies	09183 Protein families: signaling and cellular processes	02048 Prokaryotic defense system [BR:ko02048]	K19088 cst1, cas8a; CRISPR-associated protein Cst1K19088	0	0	0	0	0	0	0	0	0	0	0	0	0	0	0	0	0	0	0	0	0	0	0	0	0	0	0	0	0	0	0	0	0	0	0	0	0	0	0	0	0	0	0	0	0
K19075	09180 Brite Hierarchies	09183 Protein families: signaling and cellular processes	02048 Prokaryotic defense system [BR:ko02048]	K19075 cst2, cas7; CRISPR-associated protein Cst2K19075	0	0	0	0	0	0	0	0	0	0	0	0	0	0	0	0	0	0	0	0	0	0	0	0	0	0	0	0	0	0	0	0	0	0	0	0	0	0	0	0	0	0	0	0	0
K19068	09100 Metabolism	09107 Glycan biosynthesis and metabolism	00541 O-Antigen nucleotide sugar biosynthesis [PATH:ko00541]	K19068 wbjC; UDP-2-acetamido-2,6-beta-L-arabino-hexul-4-ose reductase [EC:1.1.1.367]K19068	0	0	0	0	0	0	0	0	0	0	0	0	0	0	0	0	0	0	0	0	0	0	0	0	0	0	0	0	1	0	0	0	0	0	0	0	0	0	0	0	0	0	0	0	0
K19017	09180 Brite Hierarchies	09183 Protein families: signaling and cellular processes	00536 Glycosaminoglycan binding proteins [BR:ko00536]	K19017 IMPG2, SPACRCAN; interphotoreceptor matrix proteoglycan 2K19017	0	0	0	0	0	0	0	0	0	0	0	0	0	0	0	0	0	0	0	0	0	0	0	0	0	0	0	0	0	0	0	0	0	0	0	0	0	0	0	0	0	0	0	0	0
K19009	09180 Brite Hierarchies	09181 Protein families: metabolism	01001 Protein kinases [BR:ko01001]	K19009 SIK3; serine/threonine-protein kinase SIK3 [EC:2.7.11.1]K19009	0	0	0	0	0	0	0	0	0	0	0	0	0	0	0	0	0	0	0	0	0	0	0	0	0	0	0	0	0	0	0	0	0	0	0	0	0	0	0	0	0	0	0	0	0
K19007	09100 Metabolism	09103 Lipid metabolism	00561 Glycerolipid metabolism [PATH:ko00561]	K19007 AGPAT5; lysophosphatidiate acyltransferase [EC:2.3.1.51]K19007	0	0	0	0	0	0	0	0	0	0	0	0	0	0	0	0	0	0	0	0	0	0	0	0	0	0	0	0	0	0	0	0	0	0	0	0	0	0	0	0	0	0	0	0	0
K19007	09100 Metabolism	09103 Lipid metabolism	00564 Glycerophospholipid metabolism [PATH:ko00564]	K19007 AGPAT5; lysophosphatidiate acyltransferase [EC:2.3.1.51]K19007	0	0	0	0	0	0	0	0	0	0	0	0	0	0	0	0	0	0	0	0	0	0	0	0	0	0	0	0	0	0	0	0	0	0	0	0	0	0	0	0	0	0	0	0	0
K19007	09130 Environmental Information Processing	09132 Signal transduction	04072 Phospholipase D signaling pathway [PATH:ko04072]	K19007 AGPAT5; lysophosphatidiate acyltransferase [EC:2.3.1.51]K19007	0	0	0	0	0	0	0	0	0	0	0	0	0	0	0	0	0	0	0	0	0	0	0	0	0	0	0	0	0	0	0	0	0	0	0	0	0	0	0	0	0	0	0	0	0
K18931	09190 Not Included in Pathway or Brite	09191 Unclassified: metabolism	99980 Enzymes with EC numbers	K18931 ampp; AMP phosphorylase [EC:2.4.2.57]K18931	0	0	0	0	0	0	0	0	0	0	1	0	0	0	0	0	0	0	0	0	0	0	0	0	0	0	0	0	1	0	1	0	0	0	0	0	0	0	0	0	0	0	0	0	0
K18912	09100 Metabolism	09105 Amino acid metabolism	00340 Histidine metabolism [PATH:ko00340]	K18912 egtB; gamma-glutamyl hercynylcysteine S-oxide synthase [EC:1.14.99.50]K18912	0	0	0	0	0	0	0	0	0	0	0	0	0	0	0	0	0	0	0	0	0	0	1	0	0	0	0	0	0	0	0	0	0	0	0	0	0	0	0	0	0	0	0	0	0
K18911	09100 Metabolism	09105 Amino acid metabolism	00340 Histidine metabolism [PATH:ko00340]	K18911 egtD; L-histidine Nalpha-methyltransferase [EC:2.1.1.44]K18911	0	0	0	0	0	1	0	0	0	1	0	0	0	0	0	0	0	0	2	0	0	0	3	1	1	0	0	0	0	0	0	0	0	0	0	1	1	0	0	1	0	0	0	1	0
K18882	09120 Genetic Information Processing	09124 Replication and repair	03030 DNA replication [PATH:ko03030]	K18882 priL, pri2, priB; DNA primase large subunitK18882	0	0	0	1	1	1	0	0	0	0	1	0	1	1	1	1	1	1	1	1	1	1	1	0	1	1	2	1	1	1	1	0	1	0	0	1	1	1	1	1	1	1	1	1	1
K18882	09180 Brite Hierarchies	09182 Protein families: genetic information processing	03032 DNA replication proteins [BR:ko03032]	K18882 priL, pri2, priB; DNA primase large subunitK18882	0	0	0	1	1	1	0	0	0	0	1	0	1	1	1	1	1	1	1	1	1	1	1	0	1	1	2	1	1	1	1	0	1	0	0	1	1	1	1	1	1	1	1	1	1
K18855	09190 Not Included in Pathway or Brite	09191 Unclassified: metabolism	99980 Enzymes with EC numbers	K18855 E1.1.1.374; UDP-N-acetylglucosamine 3-dehydrogenase [EC:1.1.1.374]K18855	2	1	0	1	1	1	0	1	1	1	1	1	1	1	1	1	1	1	1	1	1	2	2	0	1	1	0	1	1	1	1	1	1	1	1	1	2	1	1	1	1	1	0	1	1
K18828	09180 Brite Hierarchies	09182 Protein families: genetic information processing	03016 Transfer RNA biogenesis [BR:ko03016]	K18828 mvpA, vapC; tRNA(fMet)-specific endonuclease VapC [EC:3.1.-.-]K18828	0	0	0	0	0	0	0	0	0	0	0	0	0	0	0	0	0	0	0	0	0	0	0	0	0	0	0	0	0	0	0	0	0	0	0	0	0	0	0	0	0	0	0	0	0
K18828	09180 Brite Hierarchies	09183 Protein families: signaling and cellular processes	02048 Prokaryotic defense system [BR:ko02048]	K18828 mvpA, vapC; tRNA(fMet)-specific endonuclease VapC [EC:3.1.-.-]K18828	0	0	0	0	0	0	0	0	0	0	0	0	0	0	0	0	0	0	0	0	0	0	0	0	0	0	0	0	0	0	0	0	0	0	0	0	0	0	0	0	0	0	0	0	0
K18779	09180 Brite Hierarchies	09182 Protein families: genetic information processing	03016 Transfer RNA biogenesis [BR:ko03016]	K18779 tgtA; 7-cyano-7-deazaguanine tRNA-ribosyltransferase [EC:2.4.2.48]K18779	1	0	1	1	0	1	0	1	0	0	0	1	0	1	1	0	1	1	1	1	1	0	1	1	1	1	1	1	1	1	1	1	2	0	0	1	1	1	1	1	1	1	1	1	1
K18763	09180 Brite Hierarchies	09182 Protein families: genetic information processing	03019 Messenger RNA biogenesis [BR:ko03019]	K18763 LARP4; la-related protein 4K18763	0	0	0	0	1	0	0	0	0	0	0	0	0	0	0	0	0	0	0	0	0	0	0	0	0	0	0	0	0	0	0	0	0	0	0	0	0	0	0	0	0	0	0	0	0
K18762	09180 Brite Hierarchies	09182 Protein families: genetic information processing	03019 Messenger RNA biogenesis [BR:ko03019]	K18762 ZAR1; zygote arrest protein 1K18762	0	0	0	0	0	0	0	0	0	0	0	0	0	0	0	0	0	0	0	0	0	0	0	0	0	0	0	0	0	0	0	0	0	0	0	0	0	0	0	0	0	0	0	0	0
K18754	09180 Brite Hierarchies	09182 Protein families: genetic information processing	03019 Messenger RNA biogenesis [BR:ko03019]	K18754 LIN28; protein lin-28K18754	0	0	0	0	0	0	0	0	0	0	0	0	0	0	0	0	0	0	0	0	0	0	0	0	0	0	0	1	0	0	0	0	0	0	0	0	0	0	0	0	0	0	0	0	0
K18728	09180 Brite Hierarchies	09182 Protein families: genetic information processing	03019 Messenger RNA biogenesis [BR:ko03019]	K18728 EIF4ENIF1; eukaryotic translation initiation factor 4E transporterK18728	0	1	0	0	0	0	0	0	0	0	0	0	0	0	0	0	0	0	0	0	0	0	0	0	0	0	0	0	0	0	0	0	0	0	0	0	0	0	0	0	0	0	0	0	0
K18700	09190 Not Included in Pathway or Brite	09191 Unclassified: metabolism	99980 Enzymes with EC numbers	K18700 flK; fluoroacetyl-CoA thioesterase [EC:3.1.2.29]K18700	0	0	0	0	0	0	0	0	0	0	0	0	0	0	0	0	0	0	0	0	0	0	0	0	0	0	0	0	0	0	0	0	0	0	0	0	0	0	0	0	0	0	0	0	0
K18668	09180 Brite Hierarchies	09182 Protein families: genetic information processing	03019 Messenger RNA biogenesis [BR:ko03019]	K18668 ZC3H12, MCPIP; ribonuclease ZC3H12 [EC:3.1.-.-]K18668	0	0	0	0	0	0	0	0	0	0	0	0	0	0	0	0	0	0	0	0	0	0	0	0	0	0	0	0	0	0	0	0	0	0	0	0	0	0	0	0	0	0	0	0	0
K18622	09180 Brite Hierarchies	09183 Protein families: signaling and cellular processes	04812 Cytoskeleton proteins [BR:ko04812]	K18622 ADD; adducinK18622	0	0	0	0	0	0	0	1	0	0	0	0	0	0	0	0	0	0	0	0	0	0	0	0	0	0	0	0	0	0	1	1	1	1	1	0	0	0	0	0	0	0	0	0	0
K18605	09100 Metabolism	09102 Energy metabolism	00720 Carbon fixation pathways in prokaryotes [PATH:ko00720]	K18605 K18605; biotin carboxyl carrier proteinK18605	1	1	1	1	0	1	1	0	1	1	1	1	1	1	1	1	1	1	1	1	1	1	1	1	1	1	1	1	1	1	1	1	1	0	0	1	1	1	1	1	1	1	1	1	1
K18604	09100 Metabolism	09102 Energy metabolism	00720 Carbon fixation pathways in prokaryotes [PATH:ko00720]	K18604 K18604; acetyl-CoA/propionyl-CoA carboxylase [EC:6.4.1.2 6.4.1.3 2.1.3.15]K18604	1	1	1	1	0	1	2	1	1	1	0	1	1	1	1	1	1	1	1	1	1	1	1	1	1	1	2	1	1	1	1	0	1	1	1	1	1	1	1	1	1	1	1	1	1
K18603	09100 Metabolism	09102 Energy metabolism	00720 Carbon fixation pathways in prokaryotes [PATH:ko00720]	K18603 K18603; acetyl-CoA/propionyl-CoA carboxylase [EC:6.4.1.2 6.4.1.3]K18603	1	1	1	1	0	1	1	1	0	0	1	1	1	1	1	1	1	1	1	1	1	1	1	1	1	1	2	1	1	1	1	1	1	0	0	1	1	1	1	1	1	1	1	1	1
K18602	09100 Metabolism	09102 Energy metabolism	00720 Carbon fixation pathways in prokaryotes [PATH:ko00720]	K18602 K18602; malonic semialdehyde reductase [EC:1.1.1.-]K18602	1	1	1	1	1	1	0	1	1	1	0	1	1	1	1	1	2	1	1	2	1	1	1	1	1	1	1	2	1	1	2	1	3	0	0	1	1	1	1	1	1	2	2	1	1
K18594	09100 Metabolism	09102 Energy metabolism	00720 Carbon fixation pathways in prokaryotes [PATH:ko00720]	K18594 K18594; 3-hydroxypropionyl-CoA synthetase (ADP-forming) [EC:6.2.1.-]K18594	1	1	1	1	0	1	0	1	1	1	1	1	1	1	1	1	1	1	1	1	1	2	1	1	1	1	2	1	1	1	1	1	2	0	0	1	1	1	1	1	2	1	1	1	1
K18593	09100 Metabolism	09102 Energy metabolism	00720 Carbon fixation pathways in prokaryotes [PATH:ko00720]	K18593 E6.2.1.56; 4-hydroxybutyrate---CoA ligase (ADP-forming) [EC:6.2.1.56]K18593	1	1	1	1	1	1	0	0	0	0	1	1	1	1	1	1	1	1	0	1	1	1	1	1	1	1	1	1	1	1	1	1	2	1	1	1	2	1	1	1	1	1	2	1	1
K18532	09100 Metabolism	09104 Nucleotide metabolism	00230 Purine metabolism [PATH:ko00230]	K18532 AK6, FAP7; adenylate kinase [EC:2.7.4.3]K18532	1	1	1	1	0	1	1	1	0	0	0	1	0	1	1	0	1	1	0	1	1	0	1	1	1	1	1	1	1	1	1	2	0	0	0	1	1	1	1	1	1	1	1	1	1
K18532	09120 Genetic Information Processing	09122 Translation	03008 Ribosome biogenesis in eukaryotes [PATH:ko03008]	K18532 AK6, FAP7; adenylate kinase [EC:2.7.4.3]K18532	1	1	1	1	0	1	1	1	0	0	0	1	0	1	1	0	1	1	0	1	1	0	1	1	1	1	1	1	1	1	1	2	0	0	0	1	1	1	1	1	1	1	1	1	1
K18532	09180 Brite Hierarchies	09182 Protein families: genetic information processing	03009 Ribosome biogenesis [BR:ko03009]	K18532 AK6, FAP7; adenylate kinase [EC:2.7.4.3]K18532	1	1	1	1	0	1	1	1	0	0	0	1	0	1	1	0	1	1	0	1	1	0	1	1	1	1	1	1	1	1	1	2	0	0	0	1	1	1	1	1	1	1	1	1	1
K18441	09130 Environmental Information Processing	09132 Signal transduction	04072 Phospholipase D signaling pathway [PATH:ko04072]	K18441 CYTH; cytohesinK18441	0	0	0	0	0	0	0	0	0	0	0	0	0	0	0	0	0	0	0	0	0	0	0	0	0	0	0	0	0	0	0	0	0	0	0	0	0	0	0	0	0	0	0	0	0
K18441	09140 Cellular Processes	09141 Transport and catabolism	04144 Endocytosis [PATH:ko04144]	K18441 CYTH; cytohesinK18441	0	0	0	0	0	0	0	0	0	0	0	0	0	0	0	0	0	0	0	0	0	0	0	0	0	0	0	0	0	0	0	0	0	0	0	0	0	0	0	0	0	0	0	0	0
K18441	09160 Human Diseases	09171 Infectious disease: bacterial	05130 Pathogenic Escherichia coli infection [PATH:ko05130]	K18441 CYTH; cytohesinK18441	0	0	0	0	0	0	0	0	0	0	0	0	0	0	0	0	0	0	0	0	0	0	0	0	0	0	0	0	0	0	0	0	0	0	0	0	0	0	0	0	0	0	0	0	0
K18441	09160 Human Diseases	09171 Infectious disease: bacterial	05132 Salmonella infection [PATH:ko05132]	K18441 CYTH; cytohesinK18441	0	0	0	0	0	0	0	0	0	0	0	0	0	0	0	0	0	0	0	0	0	0	0	0	0	0	0	0	0	0	0	0	0	0	0	0	0	0	0	0	0	0	0	0	0
K18441	09160 Human Diseases	09171 Infectious disease: bacterial	05131 Shigellosis [PATH:ko05131]	K18441 CYTH; cytohesinK18441	0	0	0	0	0	0	0	0	0	0	0	0	0	0	0	0	0	0	0	0	0	0	0	0	0	0	0	0	0	0	0	0	0	0	0	0	0	0	0	0	0	0	0	0	0
K18441	09180 Brite Hierarchies	09182 Protein families: genetic information processing	04131 Membrane trafficking [BR:ko04131]	K18441 CYTH; cytohesinK18441	0	0	0	0	0	0	0	0	0	0	0	0	0	0	0	0	0	0	0	0	0	0	0	0	0	0	0	0	0	0	0	0	0	0	0	0	0	0	0	0	0	0	0	0	0
K18431	09100 Metabolism	09101 Carbohydrate metabolism	00520 Amino sugar and nucleotide sugar metabolism [PATH:ko00520]	K18431 legF, ptmB; CMP-N,N'-diacetyllegionaminic acid synthase [EC:2.7.7.82]K18431	0	0	0	0	0	0	0	0	0	0	0	0	0	0	0	0	0	0	0	0	0	0	0	0	0	0	0	1	0	1	0	0	1	0	0	0	0	1	0	0	0	0	0	0	0
K18430	09100 Metabolism	09101 Carbohydrate metabolism	00520 Amino sugar and nucleotide sugar metabolism [PATH:ko00520]	K18430 legI, neuB2; N,N'-diacetyllegionaminate synthase [EC:2.5.1.101]K18430	0	0	0	0	0	0	0	0	0	0	0	1	0	0	0	0	1	0	0	1	0	0	0	0	0	0	0	1	1	1	1	0	1	0	0	0	0	0	1	0	0	0	0	0	0
K18429	09100 Metabolism	09101 Carbohydrate metabolism	00520 Amino sugar and nucleotide sugar metabolism [PATH:ko00520]	K18429 legG, neuC2; GDP/UDP-N,N'-diacetylbacillosamine 2-epimerase (hydrolysing) [EC:3.2.1.184]K18429	0	0	0	0	0	0	0	0	0	0	0	0	0	0	0	0	0	0	0	0	0	0	0	0	0	0	1	1	0	1	0	0	0	0	0	0	0	1	0	0	0	0	0	0	0
K18423	09120 Genetic Information Processing	09122 Translation	03013 Nucleocytoplasmic transport [PATH:ko03013]	K18423 CSE1, CAS, XPO2; exportin-2 (importin alpha re-exporter)K18423	0	0	0	0	0	0	0	0	0	0	0	0	0	0	0	0	0	0	0	0	0	1	1	0	1	1	0	0	0	0	0	0	0	0	0	0	0	0	0	0	0	0	0	0	0
K18423	09160 Human Diseases	09171 Infectious disease: bacterial	05132 Salmonella infection [PATH:ko05132]	K18423 CSE1, CAS, XPO2; exportin-2 (importin alpha re-exporter)K18423	0	0	0	0	0	0	0	0	0	0	0	0	0	0	0	0	0	0	0	0	0	1	1	0	1	1	0	0	0	0	0	0	0	0	0	0	0	0	0	0	0	0	0	0	0
K18423	09180 Brite Hierarchies	09182 Protein families: genetic information processing	03036 Chromosome and associated proteins [BR:ko03036]	K18423 CSE1, CAS, XPO2; exportin-2 (importin alpha re-exporter)K18423	0	0	0	0	0	0	0	0	0	0	0	0	0	0	0	0	0	0	0	0	0	1	1	0	1	1	0	0	0	0	0	0	0	0	0	0	0	0	0	0	0	0	0	0	0
K18320	09190 Not Included in Pathway or Brite	09192 Unclassified: genetic information processing	99976 Replication and repair	K18320 IS15, IS26; transposase, IS6 familyK18320	0	0	0	0	0	0	0	0	0	0	0	0	0	0	0	0	0	0	0	0	0	0	0	0	0	0	0	0	0	0	0	0	0	0	0	0	0	0	0	0	0	0	0	0	0
K18285	09100 Metabolism	09108 Metabolism of cofactors and vitamins	00130 Ubiquinone and other terpenoid-quinone biosynthesis [PATH:ko00130]	K18285 mqnE; aminodeoxyfutalosine synthase [EC:2.5.1.120]K18285	0	1	1	1	1	1	0	0	1	1	0	1	1	1	1	1	1	1	1	1	1	0	1	1	1	1	0	1	1	1	1	1	2	0	0	1	1	1	1	1	0	1	0	1	1
K18267	09180 Brite Hierarchies	09183 Protein families: signaling and cellular processes	04147 Exosome [BR:ko04147]	K18267 NEB; nebulinK18267	0	0	0	0	0	0	0	0	0	0	0	0	0	0	0	0	0	0	0	0	0	0	0	0	0	0	0	0	0	0	1	0	0	0	0	0	0	0	0	0	0	0	0	0	0
K18235	09180 Brite Hierarchies	09183 Protein families: signaling and cellular processes	01504 Antimicrobial resistance genes [BR:ko01504]	K18235 vgb; virginiamycin B lyase [EC:4.2.99.-]K18235	1	1	1	1	1	1	0	0	2	2	0	3	1	1	1	1	1	1	2	1	1	1	1	0	1	0	1	1	2	2	2	3	2	2	2	1	1	1	1	1	3	2	2	1	1
K18182	09150 Organismal Systems	09159 Environmental adaptation	04714 Thermogenesis [PATH:ko04714]	K18182 COX16; cytochrome c oxidase assembly protein subunit 16K18182	0	0	0	0	0	0	0	0	0	0	0	0	0	0	0	0	0	0	0	0	1	0	0	0	0	0	0	0	0	0	0	0	0	0	0	0	0	0	0	0	0	0	0	0	0
K18182	09180 Brite Hierarchies	09182 Protein families: genetic information processing	03029 Mitochondrial biogenesis [BR:ko03029]	K18182 COX16; cytochrome c oxidase assembly protein subunit 16K18182	0	0	0	0	0	0	0	0	0	0	0	0	0	0	0	0	0	0	0	0	1	0	0	0	0	0	0	0	0	0	0	0	0	0	0	0	0	0	0	0	0	0	0	0	0
K18082	09100 Metabolism	09101 Carbohydrate metabolism	00562 Inositol phosphate metabolism [PATH:ko00562]	K18082 MTMR3_4, ZFYVE10_11; myotubularin-related protein 3/4 [EC:3.1.3.48 3.1.3.64 3.1.3.95]K18082	0	0	0	0	1	0	0	0	0	0	0	0	0	0	0	0	0	0	0	0	0	0	0	0	0	0	0	0	0	0	0	0	0	0	0	0	0	0	0	0	0	0	0	0	0
K18082	09130 Environmental Information Processing	09132 Signal transduction	04070 Phosphatidylinositol signaling system [PATH:ko04070]	K18082 MTMR3_4, ZFYVE10_11; myotubularin-related protein 3/4 [EC:3.1.3.48 3.1.3.64 3.1.3.95]K18082	0	0	0	0	1	0	0	0	0	0	0	0	0	0	0	0	0	0	0	0	0	0	0	0	0	0	0	0	0	0	0	0	0	0	0	0	0	0	0	0	0	0	0	0	0
K18082	09140 Cellular Processes	09141 Transport and catabolism	04140 Autophagy - animal [PATH:ko04140]	K18082 MTMR3_4, ZFYVE10_11; myotubularin-related protein 3/4 [EC:3.1.3.48 3.1.3.64 3.1.3.95]K18082	0	0	0	0	1	0	0	0	0	0	0	0	0	0	0	0	0	0	0	0	0	0	0	0	0	0	0	0	0	0	0	0	0	0	0	0	0	0	0	0	0	0	0	0	0
K18082	09180 Brite Hierarchies	09181 Protein families: metabolism	01009 Protein phosphatases and associated proteins [BR:ko01009]	K18082 MTMR3_4, ZFYVE10_11; myotubularin-related protein 3/4 [EC:3.1.3.48 3.1.3.64 3.1.3.95]K18082	0	0	0	0	1	0	0	0	0	0	0	0	0	0	0	0	0	0	0	0	0	0	0	0	0	0	0	0	0	0	0	0	0	0	0	0	0	0	0	0	0	0	0	0	0
K18014	09100 Metabolism	09105 Amino acid metabolism	00310 Lysine degradation [PATH:ko00310]	K18014 kal; 3-aminobutyryl-CoA ammonia-lyase [EC:4.3.1.14]K18014	0	0	0	0	0	0	0	0	0	0	0	0	0	0	0	0	0	0	0	0	0	0	0	0	0	0	0	0	0	0	0	0	0	0	0	0	0	0	0	0	0	1	0	0	0
K17938	09180 Brite Hierarchies	09183 Protein families: signaling and cellular processes	02000 Transporters [BR:ko02000]	K17938 sbmA, bacA; peptide/bleomycin uptake transporterK17938	0	0	0	0	0	0	0	0	0	0	0	0	0	0	0	0	0	0	0	0	0	0	0	0	0	0	0	0	0	0	0	0	0	0	0	0	0	0	0	0	0	0	0	0	0
K17914	09180 Brite Hierarchies	09183 Protein families: signaling and cellular processes	04812 Cytoskeleton proteins [BR:ko04812]	K17914 KIF13; kinesin family member 13K17914	0	0	0	0	0	0	0	0	0	0	0	0	0	0	0	0	0	0	0	0	0	0	0	0	0	0	0	0	0	0	0	0	1	0	0	0	0	0	0	0	0	0	0	0	0
K17884	09190 Not Included in Pathway or Brite	09191 Unclassified: metabolism	99980 Enzymes with EC numbers	K17884 E2.7.8.39; archaetidylinositol phosphate synthase [EC:2.7.8.39]K17884	1	1	1	1	1	1	0	1	1	1	0	1	1	1	1	1	0	1	2	1	1	2	1	1	1	0	1	1	1	1	1	0	1	1	1	1	1	1	1	1	0	1	2	1	1
K17883	09190 Not Included in Pathway or Brite	09191 Unclassified: metabolism	99980 Enzymes with EC numbers	K17883 mtr; mycothione reductase [EC:1.8.1.15]K17883	0	0	0	0	0	0	0	0	0	0	0	0	0	0	0	0	0	0	0	0	0	0	0	0	0	0	0	0	0	0	0	0	0	0	0	0	0	0	0	0	0	0	0	0	0
K17865	09100 Metabolism	09101 Carbohydrate metabolism	00630 Glyoxylate and dicarboxylate metabolism [PATH:ko00630]	K17865 croR; 3-hydroxybutyryl-CoA dehydratase [EC:4.2.1.55]K17865	0	0	0	0	0	0	0	0	0	0	0	0	0	0	0	0	0	0	0	0	0	0	0	0	0	0	0	0	1	0	0	0	0	0	0	0	0	0	1	0	0	0	0	0	0
K17865	09100 Metabolism	09101 Carbohydrate metabolism	00650 Butanoate metabolism [PATH:ko00650]	K17865 croR; 3-hydroxybutyryl-CoA dehydratase [EC:4.2.1.55]K17865	0	0	0	0	0	0	0	0	0	0	0	0	0	0	0	0	0	0	0	0	0	0	0	0	0	0	0	0	1	0	0	0	0	0	0	0	0	0	1	0	0	0	0	0	0
K17830	09100 Metabolism	09103 Lipid metabolism	00564 Glycerophospholipid metabolism [PATH:ko00564]	K17830 GGR; digeranylgeranylglycerophospholipid reductase [EC:1.3.1.101 1.3.7.11]K17830	1	1	1	2	2	2	1	1	1	1	0	2	2	2	2	2	2	2	3	2	2	2	1	2	2	2	1	2	2	2	2	2	2	2	2	2	2	2	2	2	1	2	2	2	2
K17828	09100 Metabolism	09104 Nucleotide metabolism	00240 Pyrimidine metabolism [PATH:ko00240]	K17828 pyrDI; dihydroorotate dehydrogenase (NAD+) catalytic subunit [EC:1.3.1.14]K17828	1	1	1	1	0	1	0	1	1	1	1	1	1	1	1	1	1	1	1	1	1	1	1	1	0	1	0	1	1	1	1	1	2	1	1	1	1	1	1	1	1	1	1	0	1
K17800	09140 Cellular Processes	09141 Transport and catabolism	04139 Mitophagy - yeast [PATH:ko04139]	K17800 LETM1, MDM38; LETM1 and EF-hand domain-containing protein 1, mitochondrialK17800	0	0	0	0	0	0	0	1	0	0	0	0	0	0	0	0	0	0	0	0	0	0	0	0	0	0	0	0	0	0	0	0	0	0	0	0	0	0	0	0	0	0	0	0	0
K17800	09180 Brite Hierarchies	09182 Protein families: genetic information processing	03029 Mitochondrial biogenesis [BR:ko03029]	K17800 LETM1, MDM38; LETM1 and EF-hand domain-containing protein 1, mitochondrialK17800	0	0	0	0	0	0	0	1	0	0	0	0	0	0	0	0	0	0	0	0	0	0	0	0	0	0	0	0	0	0	0	0	0	0	0	0	0	0	0	0	0	0	0	0	0
K17800	09180 Brite Hierarchies	09183 Protein families: signaling and cellular processes	02000 Transporters [BR:ko02000]	K17800 LETM1, MDM38; LETM1 and EF-hand domain-containing protein 1, mitochondrialK17800	0	0	0	0	0	0	0	1	0	0	0	0	0	0	0	0	0	0	0	0	0	0	0	0	0	0	0	0	0	0	0	0	0	0	0	0	0	0	0	0	0	0	0	0	0
K17758	09190 Not Included in Pathway or Brite	09191 Unclassified: metabolism	99980 Enzymes with EC numbers	K17758 nnrD; ADP-dependent NAD(P)H-hydrate dehydratase [EC:4.2.1.136]K17758	1	1	1	1	1	1	1	0	1	1	1	1	1	1	1	1	1	1	2	1	1	1	0	1	1	1	0	1	1	1	1	1	1	1	1	1	1	1	1	1	0	1	2	1	1
K17751	09130 Environmental Information Processing	09132 Signal transduction	04022 cGMP-PKG signaling pathway [PATH:ko04022]	K17751 MYH6_7; myosin heavy chain 6/7K17751	0	0	0	0	0	0	0	0	0	0	0	0	0	0	0	0	0	0	0	0	0	0	0	0	0	0	0	0	0	0	0	0	0	0	0	0	0	0	0	0	0	0	0	0	0
K17751	09150 Organismal Systems	09152 Endocrine system	04919 Thyroid hormone signaling pathway [PATH:ko04919]	K17751 MYH6_7; myosin heavy chain 6/7K17751	0	0	0	0	0	0	0	0	0	0	0	0	0	0	0	0	0	0	0	0	0	0	0	0	0	0	0	0	0	0	0	0	0	0	0	0	0	0	0	0	0	0	0	0	0
K17751	09150 Organismal Systems	09153 Circulatory system	04260 Cardiac muscle contraction [PATH:ko04260]	K17751 MYH6_7; myosin heavy chain 6/7K17751	0	0	0	0	0	0	0	0	0	0	0	0	0	0	0	0	0	0	0	0	0	0	0	0	0	0	0	0	0	0	0	0	0	0	0	0	0	0	0	0	0	0	0	0	0
K17751	09150 Organismal Systems	09153 Circulatory system	04261 Adrenergic signaling in cardiomyocytes [PATH:ko04261]	K17751 MYH6_7; myosin heavy chain 6/7K17751	0	0	0	0	0	0	0	0	0	0	0	0	0	0	0	0	0	0	0	0	0	0	0	0	0	0	0	0	0	0	0	0	0	0	0	0	0	0	0	0	0	0	0	0	0
K17751	09160 Human Diseases	09166 Cardiovascular disease	05410 Hypertrophic cardiomyopathy [PATH:ko05410]	K17751 MYH6_7; myosin heavy chain 6/7K17751	0	0	0	0	0	0	0	0	0	0	0	0	0	0	0	0	0	0	0	0	0	0	0	0	0	0	0	0	0	0	0	0	0	0	0	0	0	0	0	0	0	0	0	0	0
K17751	09160 Human Diseases	09166 Cardiovascular disease	05414 Dilated cardiomyopathy [PATH:ko05414]	K17751 MYH6_7; myosin heavy chain 6/7K17751	0	0	0	0	0	0	0	0	0	0	0	0	0	0	0	0	0	0	0	0	0	0	0	0	0	0	0	0	0	0	0	0	0	0	0	0	0	0	0	0	0	0	0	0	0
K17751	09160 Human Diseases	09166 Cardiovascular disease	05416 Viral myocarditis [PATH:ko05416]	K17751 MYH6_7; myosin heavy chain 6/7K17751	0	0	0	0	0	0	0	0	0	0	0	0	0	0	0	0	0	0	0	0	0	0	0	0	0	0	0	0	0	0	0	0	0	0	0	0	0	0	0	0	0	0	0	0	0
K17751	09180 Brite Hierarchies	09183 Protein families: signaling and cellular processes	04812 Cytoskeleton proteins [BR:ko04812]	K17751 MYH6_7; myosin heavy chain 6/7K17751	0	0	0	0	0	0	0	0	0	0	0	0	0	0	0	0	0	0	0	0	0	0	0	0	0	0	0	0	0	0	0	0	0	0	0	0	0	0	0	0	0	0	0	0	0
K17686	09130 Environmental Information Processing	09132 Signal transduction	04016 MAPK signaling pathway - plant [PATH:ko04016]	K17686 copA, ctpA, ATP7; P-type Cu+ transporter [EC:7.2.2.8]K17686	0	0	0	0	0	0	0	0	0	0	0	1	0	0	0	0	0	0	0	0	1	0	0	0	0	0	0	0	2	0	1	0	9	0	0	0	0	0	0	0	0	0	0	0	0
K17686	09150 Organismal Systems	09154 Digestive system	04978 Mineral absorption [PATH:ko04978]	K17686 copA, ctpA, ATP7; P-type Cu+ transporter [EC:7.2.2.8]K17686	0	0	0	0	0	0	0	0	0	0	0	1	0	0	0	0	0	0	0	0	1	0	0	0	0	0	0	0	2	0	1	0	9	0	0	0	0	0	0	0	0	0	0	0	0
K17686	09160 Human Diseases	09176 Drug resistance: antineoplastic	01524 Platinum drug resistance [PATH:ko01524]	K17686 copA, ctpA, ATP7; P-type Cu+ transporter [EC:7.2.2.8]K17686	0	0	0	0	0	0	0	0	0	0	0	1	0	0	0	0	0	0	0	0	1	0	0	0	0	0	0	0	2	0	1	0	9	0	0	0	0	0	0	0	0	0	0	0	0
K17680	09160 Human Diseases	09164 Neurodegenerative disease	05017 Spinocerebellar ataxia [PATH:ko05017]	K17680 PEO1; twinkle protein [EC:3.6.4.12]K17680	0	0	0	0	0	0	0	0	0	0	0	0	0	0	0	0	0	0	0	0	0	0	0	0	0	2	0	0	0	0	0	0	0	0	0	0	0	0	0	0	0	0	0	0	0
K17680	09180 Brite Hierarchies	09182 Protein families: genetic information processing	03029 Mitochondrial biogenesis [BR:ko03029]	K17680 PEO1; twinkle protein [EC:3.6.4.12]K17680	0	0	0	0	0	0	0	0	0	0	0	0	0	0	0	0	0	0	0	0	0	0	0	0	0	2	0	0	0	0	0	0	0	0	0	0	0	0	0	0	0	0	0	0	0
K17597	09180 Brite Hierarchies	09181 Protein families: metabolism	01009 Protein phosphatases and associated proteins [BR:ko01009]	K17597 STAU; double-stranded RNA-binding protein StaufenK17597	0	0	0	0	0	0	0	0	0	0	0	0	0	0	0	0	0	0	0	0	0	0	0	0	0	0	0	0	0	0	0	0	0	0	0	0	0	0	0	0	0	0	0	0	0
K17597	09180 Brite Hierarchies	09182 Protein families: genetic information processing	03019 Messenger RNA biogenesis [BR:ko03019]	K17597 STAU; double-stranded RNA-binding protein StaufenK17597	0	0	0	0	0	0	0	0	0	0	0	0	0	0	0	0	0	0	0	0	0	0	0	0	0	0	0	0	0	0	0	0	0	0	0	0	0	0	0	0	0	0	0	0	0
K17550	09180 Brite Hierarchies	09181 Protein families: metabolism	01009 Protein phosphatases and associated proteins [BR:ko01009]	K17550 PPP1R7, SDS22; protein phosphatase 1 regulatory subunit 7K17550	0	0	0	0	0	0	0	0	0	0	0	0	0	0	0	0	0	0	0	0	0	0	0	0	0	0	0	0	0	0	0	0	0	0	0	1	1	0	0	0	0	0	0	0	0
K17356	09190 Not Included in Pathway or Brite	09193 Unclassified: signaling and cellular processes	99992 Structural proteins	K17356 TSPAN13_31; tetraspanin-13/31K17356	0	0	0	0	0	0	0	0	0	0	0	0	0	0	0	0	0	0	0	0	0	0	0	0	0	0	0	1	0	0	0	0	0	0	0	0	0	0	0	0	0	0	0	0	0
K17247	09190 Not Included in Pathway or Brite	09192 Unclassified: genetic information processing	99975 Protein processing	K17247 msrQ; methionine sulfoxide reductase heme-binding subunitK17247	0	0	0	0	0	0	0	0	0	0	0	0	0	0	0	0	0	0	0	0	0	0	0	0	0	0	2	0	1	1	1	1	1	2	2	0	0	0	1	0	0	1	0	0	0
K17246	09130 Environmental Information Processing	09131 Membrane transport	02010 ABC transporters [PATH:ko02010]	K17246 chiG; putative chitobiose transport system permease proteinK17246	0	0	0	0	0	0	0	0	0	0	0	0	0	0	0	0	0	0	0	0	0	0	0	0	0	0	0	0	0	0	0	0	0	0	0	0	0	0	0	0	0	0	0	0	0
K17246	09180 Brite Hierarchies	09183 Protein families: signaling and cellular processes	02000 Transporters [BR:ko02000]	K17246 chiG; putative chitobiose transport system permease proteinK17246	0	0	0	0	0	0	0	0	0	0	0	0	0	0	0	0	0	0	0	0	0	0	0	0	0	0	0	0	0	0	0	0	0	0	0	0	0	0	0	0	0	0	0	0	0
K17218	09100 Metabolism	09102 Energy metabolism	00920 Sulfur metabolism [PATH:ko00920]	K17218 sqr; sulfide:quinone oxidoreductase [EC:1.8.5.4]K17218	1	2	1	1	1	1	0	2	1	1	0	1	1	1	0	0	0	1	1	1	1	1	2	1	1	1	0	1	1	1	1	0	1	1	1	1	1	1	1	1	1	1	0	1	1
K17108	09100 Metabolism	09103 Lipid metabolism	00600 Sphingolipid metabolism [PATH:ko00600]	K17108 GBA2; non-lysosomal glucosylceramidase [EC:3.2.1.45]K17108	0	0	0	0	0	0	0	0	0	0	0	0	0	0	0	0	0	0	0	0	0	0	0	0	0	0	0	0	0	0	0	0	0	0	0	0	0	0	0	0	0	0	0	0	0
K17108	09100 Metabolism	09107 Glycan biosynthesis and metabolism	00511 Other glycan degradation [PATH:ko00511]	K17108 GBA2; non-lysosomal glucosylceramidase [EC:3.2.1.45]K17108	0	0	0	0	0	0	0	0	0	0	0	0	0	0	0	0	0	0	0	0	0	0	0	0	0	0	0	0	0	0	0	0	0	0	0	0	0	0	0	0	0	0	0	0	0
K17105	09100 Metabolism	09103 Lipid metabolism	00564 Glycerophospholipid metabolism [PATH:ko00564]	K17105 E2.5.1.42; geranylgeranylglycerol-phosphate geranylgeranyltransferase [EC:2.5.1.42]K17105	0	0	0	0	0	0	0	0	0	0	0	0	0	0	0	0	0	0	0	0	0	0	0	0	0	0	0	0	0	0	0	0	0	0	0	0	0	0	0	0	0	0	0	0	0
K17104	09100 Metabolism	09103 Lipid metabolism	00564 Glycerophospholipid metabolism [PATH:ko00564]	K17104 E2.5.1.41; phosphoglycerol geranylgeranyltransferase [EC:2.5.1.41]K17104	1	1	1	1	1	1	1	0	1	1	2	1	0	1	1	1	1	1	1	1	1	1	1	1	1	1	1	1	1	1	1	0	1	1	1	1	1	1	1	1	1	1	0	1	1
K16848	09140 Cellular Processes	09144 Cellular community - eukaryotes	04520 Adherens junction [PATH:ko04520]	K16848 IQGAP1; Ras GTPase-activating-like protein IQGAP1K16848	0	0	0	0	0	0	0	0	0	0	0	0	1	0	1	1	1	0	0	0	0	0	0	0	0	0	0	0	0	0	0	0	0	0	0	0	0	0	0	0	0	0	0	0	0
K16848	09140 Cellular Processes	09142 Cell motility	04810 Regulation of actin cytoskeleton [PATH:ko04810]	K16848 IQGAP1; Ras GTPase-activating-like protein IQGAP1K16848	0	0	0	0	0	0	0	0	0	0	0	0	1	0	1	1	1	0	0	0	0	0	0	0	0	0	0	0	0	0	0	0	0	0	0	0	0	0	0	0	0	0	0	0	0
K16848	09160 Human Diseases	09161 Cancer: overview	05205 Proteoglycans in cancer [PATH:ko05205]	K16848 IQGAP1; Ras GTPase-activating-like protein IQGAP1K16848	0	0	0	0	0	0	0	0	0	0	0	0	1	0	1	1	1	0	0	0	0	0	0	0	0	0	0	0	0	0	0	0	0	0	0	0	0	0	0	0	0	0	0	0	0
K16848	09180 Brite Hierarchies	09183 Protein families: signaling and cellular processes	04812 Cytoskeleton proteins [BR:ko04812]	K16848 IQGAP1; Ras GTPase-activating-like protein IQGAP1K16848	0	0	0	0	0	0	0	0	0	0	0	0	1	0	1	1	1	0	0	0	0	0	0	0	0	0	0	0	0	0	0	0	0	0	0	0	0	0	0	0	0	0	0	0	0
K16848	09180 Brite Hierarchies	09183 Protein families: signaling and cellular processes	04147 Exosome [BR:ko04147]	K16848 IQGAP1; Ras GTPase-activating-like protein IQGAP1K16848	0	0	0	0	0	0	0	0	0	0	0	0	1	0	1	1	1	0	0	0	0	0	0	0	0	0	0	0	0	0	0	0	0	0	0	0	0	0	0	0	0	0	0	0	0
K16774	09180 Brite Hierarchies	09182 Protein families: genetic information processing	03036 Chromosome and associated proteins [BR:ko03036]	K16774 IQCB1, NPHP5; IQ calmodulin-binding motif-containing protein 1K16774	0	0	0	0	0	0	0	0	0	0	0	0	0	0	0	0	0	0	0	0	0	0	0	0	0	0	0	0	0	0	0	0	0	0	0	0	0	0	0	0	0	0	0	0	0
K16759	09180 Brite Hierarchies	09182 Protein families: genetic information processing	03036 Chromosome and associated proteins [BR:ko03036]	K16759 CCDC102; coiled-coil domain-containing protein 102K16759	0	0	0	0	1	0	0	0	0	0	0	0	0	0	0	0	0	0	0	0	0	0	0	0	0	0	0	0	0	0	0	0	0	0	0	0	0	0	0	0	0	0	0	0	0
K16756	09180 Brite Hierarchies	09182 Protein families: genetic information processing	03036 Chromosome and associated proteins [BR:ko03036]	K16756 BICDL, CCDC64; BICD family-like cargo adapterK16756	0	0	0	0	0	0	0	0	0	0	0	0	0	0	0	0	0	0	0	0	0	0	0	0	0	0	0	0	0	0	1	0	0	0	0	0	0	0	0	0	0	0	0	0	0
K16682	09130 Environmental Information Processing	09132 Signal transduction	04390 Hippo signaling pathway [PATH:ko04390]	K16682 AJUBA, LIMD1, WTIP; LIM domain-containing proteinK16682	0	1	0	0	0	0	0	0	0	0	0	0	0	0	0	0	0	0	0	0	0	0	0	0	0	0	0	0	0	0	0	0	0	0	0	0	0	0	0	0	0	0	0	0	0
K16682	09130 Environmental Information Processing	09132 Signal transduction	04391 Hippo signaling pathway - fly [PATH:ko04391]	K16682 AJUBA, LIMD1, WTIP; LIM domain-containing proteinK16682	0	1	0	0	0	0	0	0	0	0	0	0	0	0	0	0	0	0	0	0	0	0	0	0	0	0	0	0	0	0	0	0	0	0	0	0	0	0	0	0	0	0	0	0	0
K16682	09130 Environmental Information Processing	09132 Signal transduction	04392 Hippo signaling pathway - multiple species [PATH:ko04392]	K16682 AJUBA, LIMD1, WTIP; LIM domain-containing proteinK16682	0	1	0	0	0	0	0	0	0	0	0	0	0	0	0	0	0	0	0	0	0	0	0	0	0	0	0	0	0	0	0	0	0	0	0	0	0	0	0	0	0	0	0	0	0
K16682	09180 Brite Hierarchies	09182 Protein families: genetic information processing	03019 Messenger RNA biogenesis [BR:ko03019]	K16682 AJUBA, LIMD1, WTIP; LIM domain-containing proteinK16682	0	1	0	0	0	0	0	0	0	0	0	0	0	0	0	0	0	0	0	0	0	0	0	0	0	0	0	0	0	0	0	0	0	0	0	0	0	0	0	0	0	0	0	0	0
K16682	09180 Brite Hierarchies	09182 Protein families: genetic information processing	03036 Chromosome and associated proteins [BR:ko03036]	K16682 AJUBA, LIMD1, WTIP; LIM domain-containing proteinK16682	0	1	0	0	0	0	0	0	0	0	0	0	0	0	0	0	0	0	0	0	0	0	0	0	0	0	0	0	0	0	0	0	0	0	0	0	0	0	0	0	0	0	0	0	0
K16669	09130 Environmental Information Processing	09132 Signal transduction	04391 Hippo signaling pathway - fly [PATH:ko04391]	K16669 FAT4; protocadherin Fat 4K16669	0	0	0	0	0	0	0	0	0	0	0	1	0	0	0	0	0	0	0	0	0	0	0	0	0	0	0	0	0	0	0	0	0	0	0	0	0	0	0	0	0	0	0	0	0
K16669	09130 Environmental Information Processing	09132 Signal transduction	04392 Hippo signaling pathway - multiple species [PATH:ko04392]	K16669 FAT4; protocadherin Fat 4K16669	0	0	0	0	0	0	0	0	0	0	0	1	0	0	0	0	0	0	0	0	0	0	0	0	0	0	0	0	0	0	0	0	0	0	0	0	0	0	0	0	0	0	0	0	0
K16669	09180 Brite Hierarchies	09183 Protein families: signaling and cellular processes	04515 Cell adhesion molecules [BR:ko04515]	K16669 FAT4; protocadherin Fat 4K16669	0	0	0	0	0	0	0	0	0	0	0	1	0	0	0	0	0	0	0	0	0	0	0	0	0	0	0	0	0	0	0	0	0	0	0	0	0	0	0	0	0	0	0	0	0
K16665	09190 Not Included in Pathway or Brite	09193 Unclassified: signaling and cellular processes	99995 Signaling proteins	K16665 LRRTM1_2; leucine-rich repeat transmembrane neuronal protein 1/2K16665	0	0	0	0	0	0	0	0	0	0	0	0	0	0	0	0	0	0	0	0	0	0	0	0	0	0	0	0	0	0	0	0	0	0	0	0	0	0	0	0	1	0	0	0	0
K16551	09180 Brite Hierarchies	09181 Protein families: metabolism	01009 Protein phosphatases and associated proteins [BR:ko01009]	K16551 AKAP9, AKAP350; A-kinase anchor protein 9K16551	0	0	0	0	0	0	0	0	0	0	0	0	0	0	0	0	0	0	0	0	0	0	0	0	0	0	0	0	0	0	0	0	0	0	0	0	0	0	0	0	0	0	0	0	0
K16551	09180 Brite Hierarchies	09182 Protein families: genetic information processing	03036 Chromosome and associated proteins [BR:ko03036]	K16551 AKAP9, AKAP350; A-kinase anchor protein 9K16551	0	0	0	0	0	0	0	0	0	0	0	0	0	0	0	0	0	0	0	0	0	0	0	0	0	0	0	0	0	0	0	0	0	0	0	0	0	0	0	0	0	0	0	0	0
K16550	09180 Brite Hierarchies	09181 Protein families: metabolism	01009 Protein phosphatases and associated proteins [BR:ko01009]	K16550 RPGRIP1L; protein fantomK16550	0	0	0	0	0	0	0	0	0	0	0	0	0	0	0	0	0	0	0	0	0	0	0	0	0	0	0	0	0	0	0	0	0	0	0	0	0	0	0	0	0	0	0	0	0
K16550	09180 Brite Hierarchies	09182 Protein families: genetic information processing	03036 Chromosome and associated proteins [BR:ko03036]	K16550 RPGRIP1L; protein fantomK16550	0	0	0	0	0	0	0	0	0	0	0	0	0	0	0	0	0	0	0	0	0	0	0	0	0	0	0	0	0	0	0	0	0	0	0	0	0	0	0	0	0	0	0	0	0
K16509	09190 Not Included in Pathway or Brite	09192 Unclassified: genetic information processing	99973 Transcription	K16509 spxA; regulatory protein spxK16509	0	0	0	0	0	0	0	0	0	0	0	0	0	0	0	0	0	0	0	0	0	0	0	0	0	0	0	0	0	0	0	0	0	0	0	0	0	0	0	0	0	0	0	0	0
K16506	09180 Brite Hierarchies	09183 Protein families: signaling and cellular processes	04147 Exosome [BR:ko04147]	K16506 FAT1_2_3; protocadherin Fat 1/2/3K16506	0	0	0	0	0	0	0	0	0	0	0	0	0	0	0	0	0	0	0	0	0	0	0	0	0	0	0	0	0	0	0	0	0	0	0	0	0	0	0	0	0	0	0	0	0
K16506	09180 Brite Hierarchies	09183 Protein families: signaling and cellular processes	04515 Cell adhesion molecules [BR:ko04515]	K16506 FAT1_2_3; protocadherin Fat 1/2/3K16506	0	0	0	0	0	0	0	0	0	0	0	0	0	0	0	0	0	0	0	0	0	0	0	0	0	0	0	0	0	0	0	0	0	0	0	0	0	0	0	0	0	0	0	0	0
K16499	09180 Brite Hierarchies	09183 Protein families: signaling and cellular processes	04515 Cell adhesion molecules [BR:ko04515]	K16499 PCDHD2; protocadherin delta 2K16499	0	0	0	0	0	0	0	0	0	0	0	0	0	0	0	0	0	0	0	0	0	0	0	0	0	0	0	0	0	0	0	0	0	0	0	1	0	0	0	0	0	0	0	0	0
K16482	09180 Brite Hierarchies	09182 Protein families: genetic information processing	03036 Chromosome and associated proteins [BR:ko03036]	K16482 POC1; centriolar protein POC1K16482	0	0	0	0	0	0	0	0	0	0	0	0	0	0	0	0	0	0	0	0	0	0	0	0	0	0	0	0	0	0	0	0	0	0	0	0	0	0	0	0	0	0	0	0	0
K16449	09190 Not Included in Pathway or Brite	09193 Unclassified: signaling and cellular processes	99995 Signaling proteins	K16449 RGS; regulator of G-protein signalingK16449	0	0	0	0	0	0	0	0	0	0	0	0	0	0	0	0	0	1	0	0	0	0	0	0	0	0	0	0	0	0	0	0	0	0	0	0	0	0	0	0	0	0	0	0	0
K16435	09100 Metabolism	09109 Metabolism of terpenoids and polyketides	00523 Polyketide sugar unit biosynthesis [PATH:ko00523]	K16435 evaA, eryBVI, tylCVI, tylX3, staJ; dTDP-4-dehydro-6-deoxy-alpha-D-glucopyranose 2,3-dehydratase [EC:4.2.1.159]K16435	0	0	0	0	0	0	0	0	0	0	0	0	0	0	0	0	0	0	0	0	0	0	0	0	0	0	0	0	0	0	0	0	0	0	0	0	0	0	0	0	0	0	0	0	0
K16435	09100 Metabolism	09109 Metabolism of terpenoids and polyketides	01055 Biosynthesis of vancomycin group antibiotics [PATH:ko01055]	K16435 evaA, eryBVI, tylCVI, tylX3, staJ; dTDP-4-dehydro-6-deoxy-alpha-D-glucopyranose 2,3-dehydratase [EC:4.2.1.159]K16435	0	0	0	0	0	0	0	0	0	0	0	0	0	0	0	0	0	0	0	0	0	0	0	0	0	0	0	0	0	0	0	0	0	0	0	0	0	0	0	0	0	0	0	0	0
K16359	09130 Environmental Information Processing	09133 Signaling molecules and interaction	04514 Cell adhesion molecules [PATH:ko04514]	K16359 NTNG2; netrin-G2K16359	0	0	0	0	0	0	0	0	0	0	0	0	0	0	0	0	0	0	0	0	0	0	0	0	0	0	0	0	0	0	0	0	1	1	1	0	0	1	1	0	0	0	0	0	0
K16359	09150 Organismal Systems	09158 Development and regeneration	04360 Axon guidance [PATH:ko04360]	K16359 NTNG2; netrin-G2K16359	0	0	0	0	0	0	0	0	0	0	0	0	0	0	0	0	0	0	0	0	0	0	0	0	0	0	0	0	0	0	0	0	1	1	1	0	0	1	1	0	0	0	0	0	0
K16353	09180 Brite Hierarchies	09183 Protein families: signaling and cellular processes	04515 Cell adhesion molecules [BR:ko04515]	K16353 SDK; protein sidekickK16353	0	0	0	0	0	0	0	0	0	0	0	0	0	0	0	0	0	0	0	0	0	0	0	0	0	0	0	0	0	0	0	0	0	0	0	0	0	0	0	0	0	0	0	0	0
K16306	09100 Metabolism	09101 Carbohydrate metabolism	00010 Glycolysis / Gluconeogenesis [PATH:ko00010]	K16306 K16306; fructose-bisphosphate aldolase / 2-amino-3,7-dideoxy-D-threo-hept-6-ulosonate synthase [EC:4.1.2.13 2.2.1.10]K16306	1	1	1	1	0	1	1	0	1	1	1	0	1	1	1	1	1	1	1	1	1	2	1	1	1	1	2	1	1	1	1	1	1	0	0	1	1	1	1	1	1	1	2	1	1
K16306	09100 Metabolism	09101 Carbohydrate metabolism	00030 Pentose phosphate pathway [PATH:ko00030]	K16306 K16306; fructose-bisphosphate aldolase / 2-amino-3,7-dideoxy-D-threo-hept-6-ulosonate synthase [EC:4.1.2.13 2.2.1.10]K16306	1	1	1	1	0	1	1	0	1	1	1	0	1	1	1	1	1	1	1	1	1	2	1	1	1	1	2	1	1	1	1	1	1	0	0	1	1	1	1	1	1	1	2	1	1
K16306	09100 Metabolism	09101 Carbohydrate metabolism	00051 Fructose and mannose metabolism [PATH:ko00051]	K16306 K16306; fructose-bisphosphate aldolase / 2-amino-3,7-dideoxy-D-threo-hept-6-ulosonate synthase [EC:4.1.2.13 2.2.1.10]K16306	1	1	1	1	0	1	1	0	1	1	1	0	1	1	1	1	1	1	1	1	1	2	1	1	1	1	2	1	1	1	1	1	1	0	0	1	1	1	1	1	1	1	2	1	1
K16306	09100 Metabolism	09102 Energy metabolism	00680 Methane metabolism [PATH:ko00680]	K16306 K16306; fructose-bisphosphate aldolase / 2-amino-3,7-dideoxy-D-threo-hept-6-ulosonate synthase [EC:4.1.2.13 2.2.1.10]K16306	1	1	1	1	0	1	1	0	1	1	1	0	1	1	1	1	1	1	1	1	1	2	1	1	1	1	2	1	1	1	1	1	1	0	0	1	1	1	1	1	1	1	2	1	1
K16306	09100 Metabolism	09105 Amino acid metabolism	00400 Phenylalanine, tyrosine and tryptophan biosynthesis [PATH:ko00400]	K16306 K16306; fructose-bisphosphate aldolase / 2-amino-3,7-dideoxy-D-threo-hept-6-ulosonate synthase [EC:4.1.2.13 2.2.1.10]K16306	1	1	1	1	0	1	1	0	1	1	1	0	1	1	1	1	1	1	1	1	1	2	1	1	1	1	2	1	1	1	1	1	1	0	0	1	1	1	1	1	1	1	2	1	1
K16264	09180 Brite Hierarchies	09183 Protein families: signaling and cellular processes	02000 Transporters [BR:ko02000]	K16264 czcD, zitB; cobalt-zinc-cadmium efflux system proteinK16264	0	0	0	0	0	0	0	0	0	0	0	2	0	0	0	0	0	0	0	0	1	0	0	0	0	0	2	0	0	1	1	1	0	1	1	0	0	0	0	0	0	0	0	0	0
K16089	09180 Brite Hierarchies	09183 Protein families: signaling and cellular processes	02000 Transporters [BR:ko02000]	K16089 TC.FEV.OM2, cirA, cfrA, hmuR; outer membrane receptor for ferrienterochelin and colicinsK16089	0	0	0	0	0	0	0	1	0	0	0	0	0	0	0	0	0	0	0	0	0	0	0	0	0	0	0	0	0	0	0	0	0	0	0	0	0	0	0	0	0	0	0	0	0
K16072	09130 Environmental Information Processing	09132 Signal transduction	04064 NF-kappa B signaling pathway [PATH:ko04064]	K16072 ERC1, CAST2, ELKS; ELKS/RAB6-interacting/CAST family member 1K16072	0	0	0	0	0	0	0	0	0	0	0	0	0	0	0	0	0	0	0	0	0	0	0	0	0	0	0	0	0	1	0	1	0	1	1	1	1	0	0	0	0	0	0	0	0
K16072	09180 Brite Hierarchies	09182 Protein families: genetic information processing	04131 Membrane trafficking [BR:ko04131]	K16072 ERC1, CAST2, ELKS; ELKS/RAB6-interacting/CAST family member 1K16072	0	0	0	0	0	0	0	0	0	0	0	0	0	0	0	0	0	0	0	0	0	0	0	0	0	0	0	0	0	1	0	1	0	1	1	1	1	0	0	0	0	0	0	0	0
K16068	09180 Brite Hierarchies	09181 Protein families: metabolism	01002 Peptidases and inhibitors [BR:ko01002]	K16068 ADAM22; disintegrin and metalloproteinase domain-containing protein 22 [EC:3.4.24.-]K16068	0	0	0	0	0	0	0	0	0	0	0	0	0	0	0	0	0	0	0	0	0	0	0	0	0	0	0	0	0	0	0	1	0	0	1	0	0	0	0	0	0	0	0	0	0
K16052	09180 Brite Hierarchies	09183 Protein families: signaling and cellular processes	02000 Transporters [BR:ko02000]	K16052 ynaI, mscMJ; MscS family membrane proteinK16052	0	0	0	0	0	0	0	0	0	0	0	0	0	0	0	0	0	0	0	0	0	0	0	0	0	0	0	0	0	0	0	0	0	0	0	0	0	0	0	0	0	0	0	0	0
K15987	09180 Brite Hierarchies	09183 Protein families: signaling and cellular processes	02000 Transporters [BR:ko02000]	K15987 hppA; K(+)-stimulated pyrophosphate-energized sodium pump [EC:7.1.3.2]K15987	1	1	1	1	1	1	0	1	1	1	0	1	1	0	1	1	1	1	0	1	1	1	0	1	1	1	0	1	1	1	1	1	1	0	0	1	1	1	1	1	2	1	1	1	1
K15977	09190 Not Included in Pathway or Brite	09191 Unclassified: metabolism	99999 Others	K15977 K15977; putative oxidoreductaseK15977	1	1	2	1	1	2	1	1	2	2	2	1	1	1	1	1	1	1	3	1	1	2	0	1	1	2	2	1	3	3	1	2	1	1	1	1	1	2	2	1	1	2	1	2	1
K15975	09190 Not Included in Pathway or Brite	09191 Unclassified: metabolism	99999 Others	K15975 K15975; glyoxalase family proteinK15975	0	0	0	0	0	0	0	0	0	0	0	0	0	0	0	0	0	0	0	0	0	0	0	0	0	0	0	0	0	0	0	0	0	0	0	0	0	0	0	0	0	0	0	0	0
K15916	09100 Metabolism	09101 Carbohydrate metabolism	00010 Glycolysis / Gluconeogenesis [PATH:ko00010]	K15916 pgi-pmi; glucose/mannose-6-phosphate isomerase [EC:5.3.1.9 5.3.1.8]K15916	0	0	0	1	0	1	0	0	0	0	0	0	0	0	0	0	1	0	0	1	0	0	0	0	0	0	1	1	1	1	1	0	0	0	0	1	2	1	1	1	2	1	0	0	1
K15916	09100 Metabolism	09101 Carbohydrate metabolism	00030 Pentose phosphate pathway [PATH:ko00030]	K15916 pgi-pmi; glucose/mannose-6-phosphate isomerase [EC:5.3.1.9 5.3.1.8]K15916	0	0	0	1	0	1	0	0	0	0	0	0	0	0	0	0	1	0	0	1	0	0	0	0	0	0	1	1	1	1	1	0	0	0	0	1	2	1	1	1	2	1	0	0	1
K15916	09100 Metabolism	09101 Carbohydrate metabolism	00051 Fructose and mannose metabolism [PATH:ko00051]	K15916 pgi-pmi; glucose/mannose-6-phosphate isomerase [EC:5.3.1.9 5.3.1.8]K15916	0	0	0	1	0	1	0	0	0	0	0	0	0	0	0	0	1	0	0	1	0	0	0	0	0	0	1	1	1	1	1	0	0	0	0	1	2	1	1	1	2	1	0	0	1
K15916	09100 Metabolism	09101 Carbohydrate metabolism	00500 Starch and sucrose metabolism [PATH:ko00500]	K15916 pgi-pmi; glucose/mannose-6-phosphate isomerase [EC:5.3.1.9 5.3.1.8]K15916	0	0	0	1	0	1	0	0	0	0	0	0	0	0	0	0	1	0	0	1	0	0	0	0	0	0	1	1	1	1	1	0	0	0	0	1	2	1	1	1	2	1	0	0	1
K15916	09100 Metabolism	09101 Carbohydrate metabolism	00520 Amino sugar and nucleotide sugar metabolism [PATH:ko00520]	K15916 pgi-pmi; glucose/mannose-6-phosphate isomerase [EC:5.3.1.9 5.3.1.8]K15916	0	0	0	1	0	1	0	0	0	0	0	0	0	0	0	0	1	0	0	1	0	0	0	0	0	0	1	1	1	1	1	0	0	0	0	1	2	1	1	1	2	1	0	0	1
K15894	09100 Metabolism	09101 Carbohydrate metabolism	00520 Amino sugar and nucleotide sugar metabolism [PATH:ko00520]	K15894 pseB, wbjB; UDP-N-acetylglucosamine 4,6-dehydratase/5-epimerase [EC:4.2.1.115 5.1.3.-]K15894	0	0	0	1	0	1	0	0	0	0	0	1	0	0	0	0	2	0	0	1	0	0	0	0	0	0	0	2	2	2	1	0	0	0	0	1	1	2	0	0	1	1	0	0	0
K15894	09100 Metabolism	09107 Glycan biosynthesis and metabolism	00541 O-Antigen nucleotide sugar biosynthesis [PATH:ko00541]	K15894 pseB, wbjB; UDP-N-acetylglucosamine 4,6-dehydratase/5-epimerase [EC:4.2.1.115 5.1.3.-]K15894	0	0	0	1	0	1	0	0	0	0	0	1	0	0	0	0	2	0	0	1	0	0	0	0	0	0	0	2	2	2	1	0	0	0	0	1	1	2	0	0	1	1	0	0	0
K15888	09100 Metabolism	09109 Metabolism of terpenoids and polyketides	00900 Terpenoid backbone biosynthesis [PATH:ko00900]	K15888 uppS, cpdS; tritrans,polycis-undecaprenyl-diphosphate synthase [geranylgeranyl-diphosphate specific] [EC:2.5.1.89]K15888	1	1	1	1	1	1	1	1	1	1	1	1	1	1	1	1	1	1	1	1	1	1	1	1	1	1	0	1	1	1	1	1	1	1	1	1	1	1	1	1	1	1	0	1	1
K15865	09180 Brite Hierarchies	09182 Protein families: genetic information processing	03016 Transfer RNA biogenesis [BR:ko03016]	K15865 CDKAL1; threonylcarbamoyladenosine tRNA methylthiotransferase CDKAL1 [EC:2.8.4.5]K15865	1	1	0	1	0	1	0	1	1	1	1	1	1	1	1	1	1	1	1	1	1	0	1	1	1	1	1	1	1	1	1	1	1	1	1	1	1	1	1	1	1	1	1	1	1
K15856	09100 Metabolism	09101 Carbohydrate metabolism	00051 Fructose and mannose metabolism [PATH:ko00051]	K15856 rmd; GDP-4-dehydro-6-deoxy-D-mannose reductase [EC:1.1.1.281]K15856	0	0	0	0	0	0	0	0	0	0	0	0	0	0	0	0	0	0	0	0	0	0	0	0	0	0	0	0	0	0	0	0	0	0	0	0	0	1	0	0	0	0	0	0	0
K15856	09100 Metabolism	09101 Carbohydrate metabolism	00520 Amino sugar and nucleotide sugar metabolism [PATH:ko00520]	K15856 rmd; GDP-4-dehydro-6-deoxy-D-mannose reductase [EC:1.1.1.281]K15856	0	0	0	0	0	0	0	0	0	0	0	0	0	0	0	0	0	0	0	0	0	0	0	0	0	0	0	0	0	0	0	0	0	0	0	0	0	1	0	0	0	0	0	0	0
K15856	09100 Metabolism	09107 Glycan biosynthesis and metabolism	00541 O-Antigen nucleotide sugar biosynthesis [PATH:ko00541]	K15856 rmd; GDP-4-dehydro-6-deoxy-D-mannose reductase [EC:1.1.1.281]K15856	0	0	0	0	0	0	0	0	0	0	0	0	0	0	0	0	0	0	0	0	0	0	0	0	0	0	0	0	0	0	0	0	0	0	0	0	0	1	0	0	0	0	0	0	0
K15778	09100 Metabolism	09101 Carbohydrate metabolism	00010 Glycolysis / Gluconeogenesis [PATH:ko00010]	K15778 pmm-pgm; phosphomannomutase / phosphoglucomutase [EC:5.4.2.8 5.4.2.2]K15778	1	1	0	1	0	1	0	0	1	1	0	2	1	1	1	1	1	1	0	1	1	0	1	1	1	1	0	1	1	1	1	1	2	1	1	1	1	1	1	1	1	1	1	1	1
K15778	09100 Metabolism	09101 Carbohydrate metabolism	00030 Pentose phosphate pathway [PATH:ko00030]	K15778 pmm-pgm; phosphomannomutase / phosphoglucomutase [EC:5.4.2.8 5.4.2.2]K15778	1	1	0	1	0	1	0	0	1	1	0	2	1	1	1	1	1	1	0	1	1	0	1	1	1	1	0	1	1	1	1	1	2	1	1	1	1	1	1	1	1	1	1	1	1
K15778	09100 Metabolism	09101 Carbohydrate metabolism	00051 Fructose and mannose metabolism [PATH:ko00051]	K15778 pmm-pgm; phosphomannomutase / phosphoglucomutase [EC:5.4.2.8 5.4.2.2]K15778	1	1	0	1	0	1	0	0	1	1	0	2	1	1	1	1	1	1	0	1	1	0	1	1	1	1	0	1	1	1	1	1	2	1	1	1	1	1	1	1	1	1	1	1	1
K15778	09100 Metabolism	09101 Carbohydrate metabolism	00052 Galactose metabolism [PATH:ko00052]	K15778 pmm-pgm; phosphomannomutase / phosphoglucomutase [EC:5.4.2.8 5.4.2.2]K15778	1	1	0	1	0	1	0	0	1	1	0	2	1	1	1	1	1	1	0	1	1	0	1	1	1	1	0	1	1	1	1	1	2	1	1	1	1	1	1	1	1	1	1	1	1
K15778	09100 Metabolism	09101 Carbohydrate metabolism	00500 Starch and sucrose metabolism [PATH:ko00500]	K15778 pmm-pgm; phosphomannomutase / phosphoglucomutase [EC:5.4.2.8 5.4.2.2]K15778	1	1	0	1	0	1	0	0	1	1	0	2	1	1	1	1	1	1	0	1	1	0	1	1	1	1	0	1	1	1	1	1	2	1	1	1	1	1	1	1	1	1	1	1	1
K15778	09100 Metabolism	09101 Carbohydrate metabolism	00520 Amino sugar and nucleotide sugar metabolism [PATH:ko00520]	K15778 pmm-pgm; phosphomannomutase / phosphoglucomutase [EC:5.4.2.8 5.4.2.2]K15778	1	1	0	1	0	1	0	0	1	1	0	2	1	1	1	1	1	1	0	1	1	0	1	1	1	1	0	1	1	1	1	1	2	1	1	1	1	1	1	1	1	1	1	1	1
K15778	09100 Metabolism	09104 Nucleotide metabolism	00230 Purine metabolism [PATH:ko00230]	K15778 pmm-pgm; phosphomannomutase / phosphoglucomutase [EC:5.4.2.8 5.4.2.2]K15778	1	1	0	1	0	1	0	0	1	1	0	2	1	1	1	1	1	1	0	1	1	0	1	1	1	1	0	1	1	1	1	1	2	1	1	1	1	1	1	1	1	1	1	1	1
K15778	09100 Metabolism	09110 Biosynthesis of other secondary metabolites	00521 Streptomycin biosynthesis [PATH:ko00521]	K15778 pmm-pgm; phosphomannomutase / phosphoglucomutase [EC:5.4.2.8 5.4.2.2]K15778	1	1	0	1	0	1	0	0	1	1	0	2	1	1	1	1	1	1	0	1	1	0	1	1	1	1	0	1	1	1	1	1	2	1	1	1	1	1	1	1	1	1	1	1	1
K15736	09100 Metabolism	09105 Amino acid metabolism	00310 Lysine degradation [PATH:ko00310]	K15736 lhgO; (S)-2-hydroxyglutarate dehydrogenase [EC:1.1.5.13]K15736	1	1	1	1	0	1	1	1	1	1	2	2	1	1	1	1	1	1	1	1	1	1	1	1	1	1	3	1	1	1	1	3	1	0	0	1	1	1	1	1	1	1	1	1	1
K15726	09180 Brite Hierarchies	09183 Protein families: signaling and cellular processes	02000 Transporters [BR:ko02000]	K15726 czcA, cusA, cnrA; heavy metal efflux system proteinK15726	0	0	0	0	0	0	0	1	0	0	0	0	0	0	0	0	0	0	0	0	0	0	0	0	0	0	0	0	0	0	0	0	0	0	0	0	0	0	0	0	0	0	0	0	0
K15710	09180 Brite Hierarchies	09182 Protein families: genetic information processing	04121 Ubiquitin system [BR:ko04121]	K15710 SHPRH; E3 ubiquitin-protein ligase SHPRH [EC:3.6.4.- 2.3.2.27]K15710	0	0	0	0	0	0	0	0	0	0	0	0	0	0	0	0	0	0	0	0	0	0	0	0	0	0	0	0	0	0	0	0	0	0	0	0	0	0	0	0	0	0	0	0	0
K15684	09180 Brite Hierarchies	09182 Protein families: genetic information processing	04121 Ubiquitin system [BR:ko04121]	K15684 BFAR; bifunctional apoptosis regulatorK15684	0	0	0	0	0	0	0	0	0	0	0	0	0	0	0	0	0	0	0	0	0	0	0	0	0	0	0	0	0	0	0	0	0	0	0	0	0	0	1	0	0	0	0	0	0
K15637	09130 Environmental Information Processing	09132 Signal transduction	04668 TNF signaling pathway [PATH:ko04668]	K15637 PGAM5; serine/threonine-protein phosphatase PGAM5 [EC:3.1.3.16]K15637	0	0	0	0	0	0	0	0	0	0	0	0	0	0	0	0	0	0	0	0	0	0	0	0	0	0	0	0	0	0	0	0	0	0	0	0	0	0	0	0	0	0	0	0	0
K15637	09140 Cellular Processes	09141 Transport and catabolism	04137 Mitophagy - animal [PATH:ko04137]	K15637 PGAM5; serine/threonine-protein phosphatase PGAM5 [EC:3.1.3.16]K15637	0	0	0	0	0	0	0	0	0	0	0	0	0	0	0	0	0	0	0	0	0	0	0	0	0	0	0	0	0	0	0	0	0	0	0	0	0	0	0	0	0	0	0	0	0
K15637	09140 Cellular Processes	09143 Cell growth and death	04217 Necroptosis [PATH:ko04217]	K15637 PGAM5; serine/threonine-protein phosphatase PGAM5 [EC:3.1.3.16]K15637	0	0	0	0	0	0	0	0	0	0	0	0	0	0	0	0	0	0	0	0	0	0	0	0	0	0	0	0	0	0	0	0	0	0	0	0	0	0	0	0	0	0	0	0	0
K15635	09100 Metabolism	09101 Carbohydrate metabolism	00010 Glycolysis / Gluconeogenesis [PATH:ko00010]	K15635 apgM; 2,3-bisphosphoglycerate-independent phosphoglycerate mutase [EC:5.4.2.12]K15635	1	1	1	1	1	1	1	1	1	1	1	1	1	1	1	1	1	1	1	1	1	2	1	1	1	1	1	1	1	1	1	1	1	1	1	1	1	1	1	1	1	1	0	1	1
K15635	09100 Metabolism	09102 Energy metabolism	00680 Methane metabolism [PATH:ko00680]	K15635 apgM; 2,3-bisphosphoglycerate-independent phosphoglycerate mutase [EC:5.4.2.12]K15635	1	1	1	1	1	1	1	1	1	1	1	1	1	1	1	1	1	1	1	1	1	2	1	1	1	1	1	1	1	1	1	1	1	1	1	1	1	1	1	1	1	1	0	1	1
K15635	09100 Metabolism	09105 Amino acid metabolism	00260 Glycine, serine and threonine metabolism [PATH:ko00260]	K15635 apgM; 2,3-bisphosphoglycerate-independent phosphoglycerate mutase [EC:5.4.2.12]K15635	1	1	1	1	1	1	1	1	1	1	1	1	1	1	1	1	1	1	1	1	1	2	1	1	1	1	1	1	1	1	1	1	1	1	1	1	1	1	1	1	1	1	0	1	1
K15634	09100 Metabolism	09101 Carbohydrate metabolism	00010 Glycolysis / Gluconeogenesis [PATH:ko00010]	K15634 gpmB; 2,3-bisphosphoglycerate-dependent phosphoglycerate mutase [EC:5.4.2.11]K15634	1	1	1	1	1	1	0	0	0	0	0	1	1	1	1	1	1	1	1	1	1	1	1	0	1	1	1	1	1	1	1	1	1	0	0	1	1	1	1	1	1	1	1	1	1
K15634	09100 Metabolism	09102 Energy metabolism	00680 Methane metabolism [PATH:ko00680]	K15634 gpmB; 2,3-bisphosphoglycerate-dependent phosphoglycerate mutase [EC:5.4.2.11]K15634	1	1	1	1	1	1	0	0	0	0	0	1	1	1	1	1	1	1	1	1	1	1	1	0	1	1	1	1	1	1	1	1	1	0	0	1	1	1	1	1	1	1	1	1	1
K15634	09100 Metabolism	09105 Amino acid metabolism	00260 Glycine, serine and threonine metabolism [PATH:ko00260]	K15634 gpmB; 2,3-bisphosphoglycerate-dependent phosphoglycerate mutase [EC:5.4.2.11]K15634	1	1	1	1	1	1	0	0	0	0	0	1	1	1	1	1	1	1	1	1	1	1	1	0	1	1	1	1	1	1	1	1	1	0	0	1	1	1	1	1	1	1	1	1	1
K15555	09100 Metabolism	09102 Energy metabolism	00920 Sulfur metabolism [PATH:ko00920]	K15555 ssuB; sulfonate transport system ATP-binding protein [EC:7.6.2.14]K15555	1	1	1	1	0	1	1	1	1	1	0	1	1	1	1	1	1	1	1	1	1	2	1	1	1	1	1	1	1	1	1	0	2	0	0	1	1	1	1	1	1	1	1	1	1
K15555	09130 Environmental Information Processing	09131 Membrane transport	02010 ABC transporters [PATH:ko02010]	K15555 ssuB; sulfonate transport system ATP-binding protein [EC:7.6.2.14]K15555	1	1	1	1	0	1	1	1	1	1	0	1	1	1	1	1	1	1	1	1	1	2	1	1	1	1	1	1	1	1	1	0	2	0	0	1	1	1	1	1	1	1	1	1	1
K15555	09180 Brite Hierarchies	09183 Protein families: signaling and cellular processes	02000 Transporters [BR:ko02000]	K15555 ssuB; sulfonate transport system ATP-binding protein [EC:7.6.2.14]K15555	1	1	1	1	0	1	1	1	1	1	0	1	1	1	1	1	1	1	1	1	1	2	1	1	1	1	1	1	1	1	1	0	2	0	0	1	1	1	1	1	1	1	1	1	1
K15554	09100 Metabolism	09102 Energy metabolism	00920 Sulfur metabolism [PATH:ko00920]	K15554 ssuC; sulfonate transport system permease proteinK15554	1	1	1	1	0	1	1	1	1	1	0	1	1	1	1	1	1	1	1	1	1	2	1	1	1	1	1	1	1	1	1	0	1	0	0	1	1	1	1	1	1	1	1	1	1
K15554	09130 Environmental Information Processing	09131 Membrane transport	02010 ABC transporters [PATH:ko02010]	K15554 ssuC; sulfonate transport system permease proteinK15554	1	1	1	1	0	1	1	1	1	1	0	1	1	1	1	1	1	1	1	1	1	2	1	1	1	1	1	1	1	1	1	0	1	0	0	1	1	1	1	1	1	1	1	1	1
K15554	09180 Brite Hierarchies	09183 Protein families: signaling and cellular processes	02000 Transporters [BR:ko02000]	K15554 ssuC; sulfonate transport system permease proteinK15554	1	1	1	1	0	1	1	1	1	1	0	1	1	1	1	1	1	1	1	1	1	2	1	1	1	1	1	1	1	1	1	0	1	0	0	1	1	1	1	1	1	1	1	1	1
K15553	09100 Metabolism	09102 Energy metabolism	00920 Sulfur metabolism [PATH:ko00920]	K15553 ssuA; sulfonate transport system substrate-binding proteinK15553	1	1	1	1	0	1	1	1	1	1	0	0	1	1	1	1	1	1	1	1	1	2	1	1	1	1	0	1	1	1	1	0	1	0	0	1	1	1	1	1	1	1	1	1	1
K15553	09130 Environmental Information Processing	09131 Membrane transport	02010 ABC transporters [PATH:ko02010]	K15553 ssuA; sulfonate transport system substrate-binding proteinK15553	1	1	1	1	0	1	1	1	1	1	0	0	1	1	1	1	1	1	1	1	1	2	1	1	1	1	0	1	1	1	1	0	1	0	0	1	1	1	1	1	1	1	1	1	1
K15553	09180 Brite Hierarchies	09183 Protein families: signaling and cellular processes	02000 Transporters [BR:ko02000]	K15553 ssuA; sulfonate transport system substrate-binding proteinK15553	1	1	1	1	0	1	1	1	1	1	0	0	1	1	1	1	1	1	1	1	1	2	1	1	1	1	0	1	1	1	1	0	1	0	0	1	1	1	1	1	1	1	1	1	1
K15510	09190 Not Included in Pathway or Brite	09191 Unclassified: metabolism	99980 Enzymes with EC numbers	K15510 fgd1; coenzyme F420-dependent glucose-6-phosphate dehydrogenase [EC:1.1.98.2]K15510	0	0	0	0	0	0	0	0	0	0	0	0	0	0	0	0	0	0	0	0	0	0	0	0	0	0	0	0	0	0	0	0	0	0	0	0	0	0	0	0	0	0	0	0	0
K15498	09180 Brite Hierarchies	09181 Protein families: metabolism	01009 Protein phosphatases and associated proteins [BR:ko01009]	K15498 PPP6C; serine/threonine-protein phosphatase 6 catalytic subunit [EC:3.1.3.16]K15498	0	0	0	0	0	0	0	0	0	0	0	0	1	0	0	0	0	0	0	0	0	0	0	0	0	0	0	0	0	0	0	0	0	0	0	0	0	0	0	0	0	0	0	0	0
K15498	09180 Brite Hierarchies	09182 Protein families: genetic information processing	03400 DNA repair and recombination proteins [BR:ko03400]	K15498 PPP6C; serine/threonine-protein phosphatase 6 catalytic subunit [EC:3.1.3.16]K15498	0	0	0	0	0	0	0	0	0	0	0	0	1	0	0	0	0	0	0	0	0	0	0	0	0	0	0	0	0	0	0	0	0	0	0	0	0	0	0	0	0	0	0	0	0
K15449	09180 Brite Hierarchies	09182 Protein families: genetic information processing	03016 Transfer RNA biogenesis [BR:ko03016]	K15449 TYW1; tRNA wybutosine-synthesizing protein 1 [EC:4.1.3.44]K15449	1	1	0	1	0	1	1	1	1	1	0	1	0	1	1	0	1	1	0	1	1	1	1	0	1	1	1	1	1	1	1	0	1	1	1	1	1	1	1	1	1	1	1	1	1
K15429	09180 Brite Hierarchies	09182 Protein families: genetic information processing	03016 Transfer RNA biogenesis [BR:ko03016]	K15429 TRM5, TRMT5; tRNA (guanine37-N1)-methyltransferase [EC:2.1.1.228]K15429	1	1	1	1	1	1	1	1	1	1	0	1	1	1	1	1	1	1	1	1	1	1	1	1	1	1	1	1	1	1	1	1	1	1	1	1	1	1	1	1	1	1	0	1	1
K15383	09180 Brite Hierarchies	09183 Protein families: signaling and cellular processes	02000 Transporters [BR:ko02000]	K15383 K15383; MtN3 and saliva related transmembrane proteinK15383	0	0	0	1	0	1	1	1	1	1	0	1	0	1	1	1	1	0	1	0	1	0	1	1	1	1	1	1	1	1	1	1	1	0	0	1	1	1	1	1	1	1	1	1	1
K15378	09180 Brite Hierarchies	09183 Protein families: signaling and cellular processes	02000 Transporters [BR:ko02000]	K15378 SLC45A1_2_4; solute carrier family 45, member 1/2/4K15378	0	0	0	0	0	0	0	0	0	0	0	0	0	0	0	0	0	0	0	0	0	0	0	0	0	0	0	0	0	0	0	0	0	0	0	0	0	0	0	0	0	0	0	0	0
K15370	09180 Brite Hierarchies	09183 Protein families: signaling and cellular processes	04990 Domain-containing proteins not elsewhere classified [BR:ko04990]	K15370 PLCL2; inactive phospholipase C-like protein 2K15370	0	1	0	0	0	0	0	0	0	0	0	0	0	0	0	0	0	0	0	0	0	0	0	0	0	0	0	0	0	0	0	0	0	0	0	0	0	0	0	0	0	0	0	0	0
K15342	09180 Brite Hierarchies	09182 Protein families: genetic information processing	03400 DNA repair and recombination proteins [BR:ko03400]	K15342 cas1; CRISP-associated protein Cas1K15342	0	0	0	1	0	1	0	0	0	0	0	0	0	0	0	0	0	0	0	0	0	0	0	0	0	0	0	0	2	2	1	0	0	0	0	1	1	0	0	0	0	0	0	0	0
K15342	09180 Brite Hierarchies	09183 Protein families: signaling and cellular processes	02048 Prokaryotic defense system [BR:ko02048]	K15342 cas1; CRISP-associated protein Cas1K15342	0	0	0	1	0	1	0	0	0	0	0	0	0	0	0	0	0	0	0	0	0	0	0	0	0	0	0	0	2	2	1	0	0	0	0	1	1	0	0	0	0	0	0	0	0
K15305	09160 Human Diseases	09161 Cancer: overview	05203 Viral carcinogenesis [PATH:ko05203]	K15305 VAC14, TAX1BP2; vacuole morphology and inheritance protein 14K15305	0	0	0	0	0	0	0	0	0	0	0	0	0	0	0	0	0	0	0	0	0	0	0	0	0	0	0	0	0	0	0	0	0	0	0	0	0	0	0	0	0	0	0	0	0
K15305	09160 Human Diseases	09172 Infectious disease: viral	05166 Human T-cell leukemia virus 1 infection [PATH:ko05166]	K15305 VAC14, TAX1BP2; vacuole morphology and inheritance protein 14K15305	0	0	0	0	0	0	0	0	0	0	0	0	0	0	0	0	0	0	0	0	0	0	0	0	0	0	0	0	0	0	0	0	0	0	0	0	0	0	0	0	0	0	0	0	0
K15294	09150 Organismal Systems	09156 Nervous system	04721 Synaptic vesicle cycle [PATH:ko04721]	K15294 CPLX1_2; complexin-1/2K15294	0	0	0	0	0	0	0	0	0	0	0	0	0	0	0	0	0	0	0	0	0	0	0	0	0	0	0	0	0	0	0	0	0	0	0	0	0	1	1	0	0	0	0	0	0
K15294	09180 Brite Hierarchies	09182 Protein families: genetic information processing	04131 Membrane trafficking [BR:ko04131]	K15294 CPLX1_2; complexin-1/2K15294	0	0	0	0	0	0	0	0	0	0	0	0	0	0	0	0	0	0	0	0	0	0	0	0	0	0	0	0	0	0	0	0	0	0	0	0	0	1	1	0	0	0	0	0	0
K15293	09150 Organismal Systems	09156 Nervous system	04721 Synaptic vesicle cycle [PATH:ko04721]	K15293 UNC13A_B_C, MUNC13; protein unc-13 A/B/CK15293	0	0	0	0	0	0	0	0	0	0	0	0	0	0	0	0	0	0	0	0	0	0	0	0	0	0	0	0	0	0	0	0	0	0	0	0	0	0	0	0	0	0	0	0	0
K15293	09180 Brite Hierarchies	09182 Protein families: genetic information processing	04131 Membrane trafficking [BR:ko04131]	K15293 UNC13A_B_C, MUNC13; protein unc-13 A/B/CK15293	0	0	0	0	0	0	0	0	0	0	0	0	0	0	0	0	0	0	0	0	0	0	0	0	0	0	0	0	0	0	0	0	0	0	0	0	0	0	0	0	0	0	0	0	0
K15289	09180 Brite Hierarchies	09183 Protein families: signaling and cellular processes	02000 Transporters [BR:ko02000]	K15289 SLC35F5; solute carrier family 35, member F5K15289	0	0	0	0	0	0	0	0	0	0	0	1	0	0	0	0	0	0	0	0	0	0	0	0	0	0	0	0	0	0	0	0	0	0	0	0	0	0	0	0	0	0	0	0	0
K15284	09180 Brite Hierarchies	09183 Protein families: signaling and cellular processes	02000 Transporters [BR:ko02000]	K15284 SLC35E2; solute carrier family 35, member E2K15284	0	0	0	0	0	0	0	0	0	0	0	1	0	0	0	0	0	0	0	0	0	0	0	0	0	0	0	0	0	0	0	0	0	0	0	0	0	0	0	0	0	0	0	0	0
K15256	09180 Brite Hierarchies	09182 Protein families: genetic information processing	03016 Transfer RNA biogenesis [BR:ko03016]	K15256 cmoA; tRNA (cmo5U34)-methyltransferase [EC:2.1.1.-]K15256	0	0	0	0	0	0	0	0	0	0	0	0	0	0	0	0	0	0	0	0	0	0	0	0	0	0	0	0	0	0	0	0	0	0	0	0	0	0	0	0	0	0	0	0	0
K15254	09180 Brite Hierarchies	09182 Protein families: genetic information processing	03032 DNA replication proteins [BR:ko03032]	K15254 HELB; DNA helicase B [EC:3.6.4.12]K15254	0	0	0	0	0	0	0	0	0	0	0	0	0	0	0	0	0	0	0	0	0	0	0	0	0	0	1	0	0	0	0	0	0	0	0	0	0	0	0	0	0	0	0	0	0
K15210	09180 Brite Hierarchies	09182 Protein families: genetic information processing	03021 Transcription machinery [BR:ko03021]	K15210 SNAPC3; snRNA-activating protein complex subunit 3K15210	0	0	0	0	0	0	0	0	0	0	0	0	0	0	0	0	0	0	0	0	0	0	0	0	0	0	0	0	0	0	0	0	0	0	0	0	0	0	0	0	0	0	0	0	0
K15174	09130 Environmental Information Processing	09132 Signal transduction	04011 MAPK signaling pathway - yeast [PATH:ko04011]	K15174 PAF1; RNA polymerase II-associated factor 1K15174	0	0	0	0	0	0	0	0	0	0	0	0	0	0	0	0	0	0	0	0	0	0	0	0	0	0	0	0	0	0	0	0	0	0	0	0	0	0	0	0	0	0	0	0	0
K15174	09180 Brite Hierarchies	09182 Protein families: genetic information processing	03021 Transcription machinery [BR:ko03021]	K15174 PAF1; RNA polymerase II-associated factor 1K15174	0	0	0	0	0	0	0	0	0	0	0	0	0	0	0	0	0	0	0	0	0	0	0	0	0	0	0	0	0	0	0	0	0	0	0	0	0	0	0	0	0	0	0	0	0
K15159	09150 Organismal Systems	09152 Endocrine system	04919 Thyroid hormone signaling pathway [PATH:ko04919]	K15159 MED16; mediator of RNA polymerase II transcription subunit 16K15159	0	0	0	0	0	0	0	0	0	0	0	0	0	0	0	0	0	0	0	0	0	0	0	0	0	0	0	0	1	0	0	0	0	0	0	0	0	0	0	0	0	0	0	0	0
K15159	09180 Brite Hierarchies	09182 Protein families: genetic information processing	03021 Transcription machinery [BR:ko03021]	K15159 MED16; mediator of RNA polymerase II transcription subunit 16K15159	0	0	0	0	0	0	0	0	0	0	0	0	0	0	0	0	0	0	0	0	0	0	0	0	0	0	0	0	1	0	0	0	0	0	0	0	0	0	0	0	0	0	0	0	0
K15019	09100 Metabolism	09102 Energy metabolism	00720 Carbon fixation pathways in prokaryotes [PATH:ko00720]	K15019 K15019; 3-hydroxypropionyl-coenzyme A dehydratase [EC:4.2.1.116]K15019	1	1	1	1	0	1	1	1	1	1	1	1	1	1	1	1	1	1	1	1	1	1	1	1	1	1	2	1	1	1	1	1	1	0	0	1	1	1	1	1	1	1	1	1	1
K15016	09100 Metabolism	09102 Energy metabolism	00720 Carbon fixation pathways in prokaryotes [PATH:ko00720]	K15016 K15016; enoyl-CoA hydratase / 3-hydroxyacyl-CoA dehydrogenase [EC:4.2.1.17 1.1.1.35]K15016	1	1	1	1	1	1	1	1	1	1	0	1	1	1	1	1	1	1	0	1	1	2	1	1	1	0	0	1	1	1	1	0	1	0	0	1	1	1	1	1	1	1	1	1	1
K15010	09130 Environmental Information Processing	09132 Signal transduction	04068 FoxO signaling pathway [PATH:ko04068]	K15010 HOMER; homerK15010	0	0	0	0	0	0	0	0	0	0	0	0	0	0	0	0	0	0	0	0	0	0	0	0	0	0	0	0	0	0	0	0	0	0	0	0	0	0	0	0	0	0	0	0	0
K15010	09150 Organismal Systems	09156 Nervous system	04724 Glutamatergic synapse [PATH:ko04724]	K15010 HOMER; homerK15010	0	0	0	0	0	0	0	0	0	0	0	0	0	0	0	0	0	0	0	0	0	0	0	0	0	0	0	0	0	0	0	0	0	0	0	0	0	0	0	0	0	0	0	0	0
K15009	09150 Organismal Systems	09156 Nervous system	04724 Glutamatergic synapse [PATH:ko04724]	K15009 SHANK; SH3 and multiple ankyrin repeat domains proteinK15009	0	0	0	0	0	0	0	0	0	0	0	0	0	0	0	0	0	0	0	0	0	0	0	0	0	0	0	0	1	0	0	0	0	0	0	0	0	0	0	0	0	0	0	0	0
K14971	09180 Brite Hierarchies	09182 Protein families: genetic information processing	04131 Membrane trafficking [BR:ko04131]	K14971 NCOA6, ASC2; nuclear receptor coactivator 6K14971	0	0	0	0	0	0	0	0	0	0	0	0	0	0	0	0	0	0	0	0	0	0	0	0	0	0	0	0	0	0	0	0	0	0	0	0	0	0	0	0	0	0	0	0	0
K14971	09180 Brite Hierarchies	09182 Protein families: genetic information processing	03036 Chromosome and associated proteins [BR:ko03036]	K14971 NCOA6, ASC2; nuclear receptor coactivator 6K14971	0	0	0	0	0	0	0	0	0	0	0	0	0	0	0	0	0	0	0	0	0	0	0	0	0	0	0	0	0	0	0	0	0	0	0	0	0	0	0	0	0	0	0	0	0
K14952	09160 Human Diseases	09171 Infectious disease: bacterial	05152 Tuberculosis [PATH:ko05152]	K14952 namH; UDP-MurNAc hydroxylaseK14952	0	0	0	0	0	0	0	0	0	0	0	0	0	0	0	0	0	0	0	0	0	0	0	0	0	0	0	0	0	0	1	0	0	0	0	1	1	0	0	1	1	1	0	0	0
K14950	09190 Not Included in Pathway or Brite	09191 Unclassified: metabolism	99980 Enzymes with EC numbers	K14950 ATP13A1, SPF1; manganese-transporting P-type ATPase [EC:7.2.2.-]K14950	0	0	0	0	0	0	0	0	0	0	0	0	0	0	0	0	0	0	0	0	0	0	0	0	0	0	0	0	0	0	0	0	0	0	0	0	0	0	0	0	0	0	0	1	0
K14941	09100 Metabolism	09102 Energy metabolism	00680 Methane metabolism [PATH:ko00680]	K14941 cofC, fbiD; 2-phospho-L-lactate/phosphoenolpyruvate guanylyltransferase [EC:2.7.7.68 2.7.7.105]K14941	1	1	1	1	1	1	0	1	1	1	1	1	1	1	1	1	1	1	2	1	1	1	0	1	1	0	1	1	1	1	1	1	1	1	1	1	1	1	1	1	1	1	1	1	1
K14835	09180 Brite Hierarchies	09182 Protein families: genetic information processing	03009 Ribosome biogenesis [BR:ko03009]	K14835 NOP2; 25S rRNA (cytosine2870-C5)-methyltransferase [EC:2.1.1.310]K14835	0	0	0	0	0	0	0	0	0	0	0	0	0	0	0	0	0	0	0	0	0	0	0	0	0	0	0	0	0	0	0	0	0	0	0	0	0	0	0	0	0	0	0	0	0
K14827	09180 Brite Hierarchies	09182 Protein families: genetic information processing	03009 Ribosome biogenesis [BR:ko03009]	K14827 IPI1, TEX10; pre-rRNA-processing protein IPI1K14827	0	0	0	0	0	0	0	0	0	0	0	0	0	0	0	0	0	0	0	0	0	0	0	0	0	0	0	0	0	0	0	0	0	0	0	0	0	0	0	0	0	0	0	0	0
K14809	09180 Brite Hierarchies	09182 Protein families: genetic information processing	03009 Ribosome biogenesis [BR:ko03009]	K14809 DDX55, SPB4; ATP-dependent RNA helicase DDX55/SPB4 [EC:3.6.4.13]K14809	0	0	0	0	0	0	0	0	0	0	0	0	0	0	0	0	0	0	0	0	1	0	0	0	0	0	0	0	0	0	0	0	0	0	0	0	0	0	0	0	0	0	0	0	0
K14741	09180 Brite Hierarchies	09182 Protein families: genetic information processing	03029 Mitochondrial biogenesis [BR:ko03029]	K14741 MT4; metallothionein 4K14741	0	0	0	0	0	0	0	0	0	0	0	0	0	0	0	0	0	0	0	0	0	0	0	0	0	0	0	0	0	0	0	0	0	0	0	0	0	0	0	0	0	0	0	0	1
K14728	09190 Not Included in Pathway or Brite	09191 Unclassified: metabolism	99980 Enzymes with EC numbers	K14728 K14728; phthiodiolone/phenolphthiodiolone dimycocerosates ketoreductase [EC:1.2.-.-]K14728	1	1	1	1	1	1	0	1	1	1	1	1	1	1	1	1	0	1	1	1	1	2	1	1	1	1	0	1	1	1	1	0	2	0	0	1	1	1	1	1	1	1	2	1	1
K14721	09120 Genetic Information Processing	09121 Transcription	03020 RNA polymerase [PATH:ko03020]	K14721 RPC5, POLR3E; DNA-directed RNA polymerase III subunit RPC5K14721	0	0	0	1	0	0	0	0	0	0	0	0	0	0	0	0	0	0	0	0	0	0	0	0	0	0	0	0	0	0	0	0	0	0	0	0	0	0	0	0	0	0	0	0	0
K14721	09150 Organismal Systems	09151 Immune system	04623 Cytosolic DNA-sensing pathway [PATH:ko04623]	K14721 RPC5, POLR3E; DNA-directed RNA polymerase III subunit RPC5K14721	0	0	0	1	0	0	0	0	0	0	0	0	0	0	0	0	0	0	0	0	0	0	0	0	0	0	0	0	0	0	0	0	0	0	0	0	0	0	0	0	0	0	0	0	0
K14721	09180 Brite Hierarchies	09182 Protein families: genetic information processing	03021 Transcription machinery [BR:ko03021]	K14721 RPC5, POLR3E; DNA-directed RNA polymerase III subunit RPC5K14721	0	0	0	1	0	0	0	0	0	0	0	0	0	0	0	0	0	0	0	0	0	0	0	0	0	0	0	0	0	0	0	0	0	0	0	0	0	0	0	0	0	0	0	0	0
K14656	09100 Metabolism	09108 Metabolism of cofactors and vitamins	00740 Riboflavin metabolism [PATH:ko00740]	K14656 ribL; FAD synthetase [EC:2.7.7.2]K14656	1	1	1	1	0	1	1	1	1	1	0	1	1	1	1	1	1	1	1	1	1	1	1	1	1	1	0	1	1	1	1	1	1	0	0	1	1	1	1	1	1	1	1	1	1
K14654	09100 Metabolism	09108 Metabolism of cofactors and vitamins	00740 Riboflavin metabolism [PATH:ko00740]	K14654 RIB7, arfC; 2,5-diamino-6-(ribosylamino)-4(3H)-pyrimidinone 5'-phosphate reductase [EC:1.1.1.302]K14654	0	1	1	1	1	1	0	0	1	1	1	1	1	1	1	1	1	1	0	1	1	1	2	1	1	1	2	1	1	1	1	1	1	1	1	1	1	1	1	1	1	1	0	1	1
K14647	09180 Brite Hierarchies	09181 Protein families: metabolism	01002 Peptidases and inhibitors [BR:ko01002]	K14647 vpr; minor extracellular serine protease Vpr [EC:3.4.21.-]K14647	1	1	1	1	0	1	1	1	1	1	1	0	1	1	1	1	0	1	0	1	1	1	0	2	1	1	0	1	1	1	1	1	2	0	0	1	1	1	1	1	1	1	1	1	1
K14647	09180 Brite Hierarchies	09182 Protein families: genetic information processing	03110 Chaperones and folding catalysts [BR:ko03110]	K14647 vpr; minor extracellular serine protease Vpr [EC:3.4.21.-]K14647	1	1	1	1	0	1	1	1	1	1	1	0	1	1	1	1	0	1	0	1	1	1	0	2	1	1	0	1	1	1	1	1	2	0	0	1	1	1	1	1	1	1	1	1	1
K14640	09180 Brite Hierarchies	09183 Protein families: signaling and cellular processes	02000 Transporters [BR:ko02000]	K14640 SLC20A, PIT; solute carrier family 20 (sodium-dependent phosphate transporter)K14640	0	0	0	0	0	0	0	0	0	0	0	0	0	0	0	0	0	0	0	0	0	0	0	0	0	0	0	0	0	0	0	0	0	0	0	0	0	0	0	0	0	0	0	0	0
K14589	09180 Brite Hierarchies	09182 Protein families: genetic information processing	03019 Messenger RNA biogenesis [BR:ko03019]	K14589 CMTR1, FTSJD2, MTR1; cap1 methyltransferase [EC:2.1.1.57]K14589	0	0	0	0	0	0	0	0	0	0	0	0	0	0	0	0	0	0	0	0	0	0	0	0	0	0	0	0	0	0	0	0	0	1	1	0	0	0	0	0	0	0	0	0	0
K14574	09120 Genetic Information Processing	09122 Translation	03008 Ribosome biogenesis in eukaryotes [PATH:ko03008]	K14574 SDO1, SBDS; ribosome maturation protein SDO1K14574	1	1	1	1	0	1	0	2	1	1	1	2	1	1	1	1	1	1	0	1	1	0	1	1	1	1	1	1	1	1	1	1	1	1	1	1	1	1	1	1	1	1	0	1	1
K14574	09180 Brite Hierarchies	09182 Protein families: genetic information processing	03009 Ribosome biogenesis [BR:ko03009]	K14574 SDO1, SBDS; ribosome maturation protein SDO1K14574	1	1	1	1	0	1	0	2	1	1	1	2	1	1	1	1	1	1	0	1	1	0	1	1	1	1	1	1	1	1	1	1	1	1	1	1	1	1	1	1	1	1	0	1	1
K14569	09120 Genetic Information Processing	09122 Translation	03008 Ribosome biogenesis in eukaryotes [PATH:ko03008]	K14569 BMS1; ribosome biogenesis protein BMS1K14569	0	0	0	0	0	0	0	0	0	0	0	0	0	0	0	0	1	0	0	0	0	0	0	0	0	0	0	0	0	0	0	0	0	0	0	0	0	0	0	0	0	0	0	0	0
K14569	09180 Brite Hierarchies	09182 Protein families: genetic information processing	03009 Ribosome biogenesis [BR:ko03009]	K14569 BMS1; ribosome biogenesis protein BMS1K14569	0	0	0	0	0	0	0	0	0	0	0	0	0	0	0	0	1	0	0	0	0	0	0	0	0	0	0	0	0	0	0	0	0	0	0	0	0	0	0	0	0	0	0	0	0
K14568	09120 Genetic Information Processing	09122 Translation	03008 Ribosome biogenesis in eukaryotes [PATH:ko03008]	K14568 EMG1, NEP1; rRNA small subunit pseudouridine methyltransferase Nep1 [EC:2.1.1.260]K14568	0	1	1	1	1	1	0	0	1	1	0	1	1	1	1	1	1	1	0	1	1	0	0	1	1	1	1	1	1	1	1	1	1	0	0	1	1	1	1	1	1	1	1	1	1
K14568	09180 Brite Hierarchies	09182 Protein families: genetic information processing	03009 Ribosome biogenesis [BR:ko03009]	K14568 EMG1, NEP1; rRNA small subunit pseudouridine methyltransferase Nep1 [EC:2.1.1.260]K14568	0	1	1	1	1	1	0	0	1	1	0	1	1	1	1	1	1	1	0	1	1	0	0	1	1	1	1	1	1	1	1	1	1	0	0	1	1	1	1	1	1	1	1	1	1
K14564	09120 Genetic Information Processing	09122 Translation	03008 Ribosome biogenesis in eukaryotes [PATH:ko03008]	K14564 NOP56; nucleolar protein 56K14564	0	1	1	1	0	1	0	1	0	0	0	0	1	0	1	0	0	0	0	1	1	0	0	0	0	1	0	0	1	1	1	0	1	0	0	0	1	1	1	1	1	1	0	0	1
K14564	09160 Human Diseases	09164 Neurodegenerative disease	05017 Spinocerebellar ataxia [PATH:ko05017]	K14564 NOP56; nucleolar protein 56K14564	0	1	1	1	0	1	0	1	0	0	0	0	1	0	1	0	0	0	0	1	1	0	0	0	0	1	0	0	1	1	1	0	1	0	0	0	1	1	1	1	1	1	0	0	1
K14564	09180 Brite Hierarchies	09182 Protein families: genetic information processing	03009 Ribosome biogenesis [BR:ko03009]	K14564 NOP56; nucleolar protein 56K14564	0	1	1	1	0	1	0	1	0	0	0	0	1	0	1	0	0	0	0	1	1	0	0	0	0	1	0	0	1	1	1	0	1	0	0	0	1	1	1	1	1	1	0	0	1
K14534	09100 Metabolism	09101 Carbohydrate metabolism	00650 Butanoate metabolism [PATH:ko00650]	K14534 abfD; 4-hydroxybutyryl-CoA dehydratase / vinylacetyl-CoA-Delta-isomerase [EC:4.2.1.120 5.3.3.3]K14534	1	1	2	1	1	1	0	0	0	0	2	1	1	1	1	1	1	1	0	1	1	1	1	1	1	1	0	1	1	1	1	1	3	1	1	1	1	1	1	1	1	1	2	1	1
K14534	09100 Metabolism	09102 Energy metabolism	00720 Carbon fixation pathways in prokaryotes [PATH:ko00720]	K14534 abfD; 4-hydroxybutyryl-CoA dehydratase / vinylacetyl-CoA-Delta-isomerase [EC:4.2.1.120 5.3.3.3]K14534	1	1	2	1	1	1	0	0	0	0	2	1	1	1	1	1	1	1	0	1	1	1	1	1	1	1	0	1	1	1	1	1	3	1	1	1	1	1	1	1	1	1	2	1	1
K14521	09120 Genetic Information Processing	09122 Translation	03008 Ribosome biogenesis in eukaryotes [PATH:ko03008]	K14521 NAT10, KRE33; N-acetyltransferase 10 [EC:2.3.1.-]K14521	0	0	0	0	0	0	0	0	0	0	0	0	0	0	0	0	0	0	0	0	0	0	0	0	0	0	0	0	0	0	1	0	0	0	0	0	0	0	0	0	0	0	0	0	0
K14521	09180 Brite Hierarchies	09182 Protein families: genetic information processing	03009 Ribosome biogenesis [BR:ko03009]	K14521 NAT10, KRE33; N-acetyltransferase 10 [EC:2.3.1.-]K14521	0	0	0	0	0	0	0	0	0	0	0	0	0	0	0	0	0	0	0	0	0	0	0	0	0	0	0	0	0	0	1	0	0	0	0	0	0	0	0	0	0	0	0	0	0
K14445	09180 Brite Hierarchies	09183 Protein families: signaling and cellular processes	02000 Transporters [BR:ko02000]	K14445 SLC13A2_3_5; solute carrier family 13 (sodium-dependent dicarboxylate transporter), member 2/3/5K14445	0	0	0	1	0	0	0	0	0	0	0	0	0	0	0	0	0	0	0	0	0	0	0	0	0	0	0	0	2	0	0	0	0	0	0	0	0	0	1	0	0	0	0	0	0
K14426	09180 Brite Hierarchies	09183 Protein families: signaling and cellular processes	02000 Transporters [BR:ko02000]	K14426 SLC12A3, TSC; solute carrier family 12 (sodium/chloride transporter), member 3K14426	0	0	0	0	0	0	0	0	0	0	0	0	0	0	0	0	0	0	0	0	0	0	0	0	0	0	0	0	0	0	0	0	0	0	0	0	0	0	0	0	0	0	0	0	0
K14426	09180 Brite Hierarchies	09183 Protein families: signaling and cellular processes	04147 Exosome [BR:ko04147]	K14426 SLC12A3, TSC; solute carrier family 12 (sodium/chloride transporter), member 3K14426	0	0	0	0	0	0	0	0	0	0	0	0	0	0	0	0	0	0	0	0	0	0	0	0	0	0	0	0	0	0	0	0	0	0	0	0	0	0	0	0	0	0	0	0	0
K14415	09180 Brite Hierarchies	09182 Protein families: genetic information processing	03016 Transfer RNA biogenesis [BR:ko03016]	K14415 RTCB, rtcB; tRNA-splicing ligase RtcB (3'-phosphate/5'-hydroxy nucleic acid ligase) [EC:6.5.1.8]K14415	1	1	1	1	1	1	1	2	1	1	0	1	1	1	1	1	1	1	1	1	1	1	0	1	1	1	1	1	2	1	1	2	2	0	0	1	1	1	1	1	1	1	1	1	1
K14386	09150 Organismal Systems	09154 Digestive system	04977 Vitamin digestion and absorption [PATH:ko04977]	K14386 SLC5A6, SMVT; solute carrier family 5 (sodium-dependent multivitamin transporter), member 6K14386	0	0	0	0	0	0	0	0	0	0	0	0	0	0	0	0	0	0	0	0	0	0	0	0	0	0	0	0	0	0	0	0	0	0	0	0	0	0	0	0	0	0	0	0	0
K14386	09180 Brite Hierarchies	09183 Protein families: signaling and cellular processes	02000 Transporters [BR:ko02000]	K14386 SLC5A6, SMVT; solute carrier family 5 (sodium-dependent multivitamin transporter), member 6K14386	0	0	0	0	0	0	0	0	0	0	0	0	0	0	0	0	0	0	0	0	0	0	0	0	0	0	0	0	0	0	0	0	0	0	0	0	0	0	0	0	0	0	0	0	0
K14380	09150 Organismal Systems	09158 Development and regeneration	04380 Osteoclast differentiation [PATH:ko04380]	K14380 FHL2; four and a half LIM domains protein 2K14380	0	0	0	0	0	0	0	0	0	0	0	0	0	0	0	0	0	0	0	0	0	0	0	0	0	1	0	0	0	0	0	0	0	0	0	0	0	0	0	0	0	0	0	0	0
K14380	09180 Brite Hierarchies	09183 Protein families: signaling and cellular processes	04990 Domain-containing proteins not elsewhere classified [BR:ko04990]	K14380 FHL2; four and a half LIM domains protein 2K14380	0	0	0	0	0	0	0	0	0	0	0	0	0	0	0	0	0	0	0	0	0	0	0	0	0	1	0	0	0	0	0	0	0	0	0	0	0	0	0	0	0	0	0	0	0
K14317	09120 Genetic Information Processing	09122 Translation	03013 Nucleocytoplasmic transport [PATH:ko03013]	K14317 NUP214, CAN; nuclear pore complex protein Nup214K14317	0	0	0	0	0	0	0	0	0	0	0	0	0	0	0	0	0	0	0	0	0	0	0	0	0	0	0	0	0	0	0	0	0	0	0	0	0	0	0	0	0	0	0	0	0
K14317	09160 Human Diseases	09164 Neurodegenerative disease	05014 Amyotrophic lateral sclerosis [PATH:ko05014]	K14317 NUP214, CAN; nuclear pore complex protein Nup214K14317	0	0	0	0	0	0	0	0	0	0	0	0	0	0	0	0	0	0	0	0	0	0	0	0	0	0	0	0	0	0	0	0	0	0	0	0	0	0	0	0	0	0	0	0	0
K14317	09180 Brite Hierarchies	09182 Protein families: genetic information processing	03019 Messenger RNA biogenesis [BR:ko03019]	K14317 NUP214, CAN; nuclear pore complex protein Nup214K14317	0	0	0	0	0	0	0	0	0	0	0	0	0	0	0	0	0	0	0	0	0	0	0	0	0	0	0	0	0	0	0	0	0	0	0	0	0	0	0	0	0	0	0	0	0
K14312	09120 Genetic Information Processing	09122 Translation	03013 Nucleocytoplasmic transport [PATH:ko03013]	K14312 NUP155, NUP170, NUP157; nuclear pore complex protein Nup155K14312	0	0	0	0	0	0	0	0	0	0	0	0	0	0	0	0	0	0	0	0	0	0	0	0	0	0	1	0	0	0	1	0	0	0	0	0	0	0	0	0	0	0	0	0	0
K14312	09160 Human Diseases	09164 Neurodegenerative disease	05014 Amyotrophic lateral sclerosis [PATH:ko05014]	K14312 NUP155, NUP170, NUP157; nuclear pore complex protein Nup155K14312	0	0	0	0	0	0	0	0	0	0	0	0	0	0	0	0	0	0	0	0	0	0	0	0	0	0	1	0	0	0	1	0	0	0	0	0	0	0	0	0	0	0	0	0	0
K14312	09180 Brite Hierarchies	09182 Protein families: genetic information processing	03019 Messenger RNA biogenesis [BR:ko03019]	K14312 NUP155, NUP170, NUP157; nuclear pore complex protein Nup155K14312	0	0	0	0	0	0	0	0	0	0	0	0	0	0	0	0	0	0	0	0	0	0	0	0	0	0	1	0	0	0	1	0	0	0	0	0	0	0	0	0	0	0	0	0	0
K14260	09100 Metabolism	09105 Amino acid metabolism	00250 Alanine, aspartate and glutamate metabolism [PATH:ko00250]	K14260 alaA; alanine-synthesizing transaminase [EC:2.6.1.66 2.6.1.2]K14260	0	1	0	1	1	1	0	0	0	0	1	1	1	1	1	1	1	1	1	1	1	1	1	1	1	1	1	1	1	1	0	0	1	1	1	1	1	0	1	0	1	1	0	1	1
K14260	09100 Metabolism	09105 Amino acid metabolism	00290 Valine, leucine and isoleucine biosynthesis [PATH:ko00290]	K14260 alaA; alanine-synthesizing transaminase [EC:2.6.1.66 2.6.1.2]K14260	0	1	0	1	1	1	0	0	0	0	1	1	1	1	1	1	1	1	1	1	1	1	1	1	1	1	1	1	1	1	0	0	1	1	1	1	1	0	1	0	1	1	0	1	1
K14260	09100 Metabolism	09105 Amino acid metabolism	00220 Arginine biosynthesis [PATH:ko00220]	K14260 alaA; alanine-synthesizing transaminase [EC:2.6.1.66 2.6.1.2]K14260	0	1	0	1	1	1	0	0	0	0	1	1	1	1	1	1	1	1	1	1	1	1	1	1	1	1	1	1	1	1	0	0	1	1	1	1	1	0	1	0	1	1	0	1	1
K14260	09180 Brite Hierarchies	09181 Protein families: metabolism	01007 Amino acid related enzymes [BR:ko01007]	K14260 alaA; alanine-synthesizing transaminase [EC:2.6.1.66 2.6.1.2]K14260	0	1	0	1	1	1	0	0	0	0	1	1	1	1	1	1	1	1	1	1	1	1	1	1	1	1	1	1	1	1	0	0	1	1	1	1	1	0	1	0	1	1	0	1	1
K14209	09140 Cellular Processes	09141 Transport and catabolism	04138 Autophagy - yeast [PATH:ko04138]	K14209 SLC36A, PAT; solute carrier family 36 (proton-coupled amino acid transporter)K14209	0	0	0	0	0	0	0	0	0	0	0	0	0	0	0	0	0	0	0	0	0	0	0	0	0	0	0	0	0	0	0	0	0	0	0	0	0	0	0	0	0	0	0	0	0
K14209	09150 Organismal Systems	09154 Digestive system	04974 Protein digestion and absorption [PATH:ko04974]	K14209 SLC36A, PAT; solute carrier family 36 (proton-coupled amino acid transporter)K14209	0	0	0	0	0	0	0	0	0	0	0	0	0	0	0	0	0	0	0	0	0	0	0	0	0	0	0	0	0	0	0	0	0	0	0	0	0	0	0	0	0	0	0	0	0
K14209	09180 Brite Hierarchies	09182 Protein families: genetic information processing	04131 Membrane trafficking [BR:ko04131]	K14209 SLC36A, PAT; solute carrier family 36 (proton-coupled amino acid transporter)K14209	0	0	0	0	0	0	0	0	0	0	0	0	0	0	0	0	0	0	0	0	0	0	0	0	0	0	0	0	0	0	0	0	0	0	0	0	0	0	0	0	0	0	0	0	0
K14209	09180 Brite Hierarchies	09183 Protein families: signaling and cellular processes	02000 Transporters [BR:ko02000]	K14209 SLC36A, PAT; solute carrier family 36 (proton-coupled amino acid transporter)K14209	0	0	0	0	0	0	0	0	0	0	0	0	0	0	0	0	0	0	0	0	0	0	0	0	0	0	0	0	0	0	0	0	0	0	0	0	0	0	0	0	0	0	0	0	0
K14170	09100 Metabolism	09105 Amino acid metabolism	00400 Phenylalanine, tyrosine and tryptophan biosynthesis [PATH:ko00400]	K14170 pheA; chorismate mutase / prephenate dehydratase [EC:5.4.99.5 4.2.1.51]K14170	0	0	0	0	0	0	0	0	0	0	1	0	0	0	0	0	0	0	0	0	0	0	0	0	0	0	0	0	0	0	0	0	0	0	0	0	0	0	0	0	0	0	0	0	0
K14166	09180 Brite Hierarchies	09183 Protein families: signaling and cellular processes	02000 Transporters [BR:ko02000]	K14166 ycnJ; copper transport proteinK14166	1	1	2	1	1	1	1	0	0	0	1	1	1	0	1	0	1	1	0	1	1	2	0	1	1	1	1	1	1	1	1	2	3	2	2	3	1	1	1	1	2	1	3	1	1
K13999	09120 Genetic Information Processing	09123 Folding, sorting and degradation	04141 Protein processing in endoplasmic reticulum [PATH:ko04141]	K13999 CKAP4, CLIMP63; cytoskeleton-associated protein 4K13999	0	0	0	0	0	0	0	0	0	0	0	0	0	0	0	0	0	0	0	0	0	0	0	0	0	0	0	0	0	0	1	0	0	0	0	0	0	0	0	0	0	0	0	0	0
K13993	09120 Genetic Information Processing	09123 Folding, sorting and degradation	04141 Protein processing in endoplasmic reticulum [PATH:ko04141]	K13993 HSP20; HSP20 family proteinK13993	2	4	3	6	2	3	3	2	3	3	1	4	2	2	2	2	2	2	1	2	3	3	2	2	2	1	5	3	3	3	4	2	3	2	2	4	4	6	4	4	4	2	5	3	2
K13993	09180 Brite Hierarchies	09182 Protein families: genetic information processing	03110 Chaperones and folding catalysts [BR:ko03110]	K13993 HSP20; HSP20 family proteinK13993	2	4	3	6	2	3	3	2	3	3	1	4	2	2	2	2	2	2	1	2	3	3	2	2	2	1	5	3	3	3	4	2	3	2	2	4	4	6	4	4	4	2	5	3	2
K13979	09100 Metabolism	09101 Carbohydrate metabolism	00010 Glycolysis / Gluconeogenesis [PATH:ko00010]	K13979 yahK; alcohol dehydrogenase (NADP+) [EC:1.1.1.2]K13979	0	0	0	0	0	0	0	0	0	0	0	0	0	0	0	0	0	0	0	0	0	0	0	0	0	0	0	0	0	0	0	0	0	0	0	0	0	0	0	0	0	0	0	0	0
K13979	09100 Metabolism	09101 Carbohydrate metabolism	00620 Pyruvate metabolism [PATH:ko00620]	K13979 yahK; alcohol dehydrogenase (NADP+) [EC:1.1.1.2]K13979	0	0	0	0	0	0	0	0	0	0	0	0	0	0	0	0	0	0	0	0	0	0	0	0	0	0	0	0	0	0	0	0	0	0	0	0	0	0	0	0	0	0	0	0	0
K13979	09100 Metabolism	09103 Lipid metabolism	00561 Glycerolipid metabolism [PATH:ko00561]	K13979 yahK; alcohol dehydrogenase (NADP+) [EC:1.1.1.2]K13979	0	0	0	0	0	0	0	0	0	0	0	0	0	0	0	0	0	0	0	0	0	0	0	0	0	0	0	0	0	0	0	0	0	0	0	0	0	0	0	0	0	0	0	0	0
K13963	09160 Human Diseases	09174 Infectious disease: parasitic	05146 Amoebiasis [PATH:ko05146]	K13963 SERPINB; serpin BK13963	0	0	0	0	0	0	0	0	0	0	0	0	0	0	0	0	0	0	0	0	1	0	0	0	0	0	0	1	1	0	0	0	0	0	0	0	0	0	0	0	0	0	0	0	0
K13963	09180 Brite Hierarchies	09181 Protein families: metabolism	01002 Peptidases and inhibitors [BR:ko01002]	K13963 SERPINB; serpin BK13963	0	0	0	0	0	0	0	0	0	0	0	0	0	0	0	0	0	0	0	0	1	0	0	0	0	0	0	1	1	0	0	0	0	0	0	0	0	0	0	0	0	0	0	0	0
K13960	09120 Genetic Information Processing	09124 Replication and repair	03460 Fanconi anemia pathway [PATH:ko03460]	K13960 UBE2T, HSPC150; ubiquitin-conjugating enzyme E2 T [EC:2.3.2.23]K13960	0	0	0	0	0	0	0	0	0	0	0	0	0	0	0	0	0	0	0	0	0	0	0	0	0	0	0	0	0	0	0	0	0	0	0	0	0	0	0	0	0	0	0	1	0
K13960	09180 Brite Hierarchies	09182 Protein families: genetic information processing	04121 Ubiquitin system [BR:ko04121]	K13960 UBE2T, HSPC150; ubiquitin-conjugating enzyme E2 T [EC:2.3.2.23]K13960	0	0	0	0	0	0	0	0	0	0	0	0	0	0	0	0	0	0	0	0	0	0	0	0	0	0	0	0	0	0	0	0	0	0	0	0	0	0	0	0	0	0	0	1	0
K13960	09180 Brite Hierarchies	09182 Protein families: genetic information processing	03400 DNA repair and recombination proteins [BR:ko03400]	K13960 UBE2T, HSPC150; ubiquitin-conjugating enzyme E2 T [EC:2.3.2.23]K13960	0	0	0	0	0	0	0	0	0	0	0	0	0	0	0	0	0	0	0	0	0	0	0	0	0	0	0	0	0	0	0	0	0	0	0	0	0	0	0	0	0	0	0	1	0
K13953	09100 Metabolism	09101 Carbohydrate metabolism	00010 Glycolysis / Gluconeogenesis [PATH:ko00010]	K13953 adhP; alcohol dehydrogenase, propanol-preferring [EC:1.1.1.1]K13953	2	2	2	2	2	2	2	1	2	2	0	2	2	2	2	2	2	2	3	2	2	3	1	2	2	2	0	2	2	2	2	2	3	1	1	2	2	2	2	2	2	2	1	2	2
K13953	09100 Metabolism	09101 Carbohydrate metabolism	00620 Pyruvate metabolism [PATH:ko00620]	K13953 adhP; alcohol dehydrogenase, propanol-preferring [EC:1.1.1.1]K13953	2	2	2	2	2	2	2	1	2	2	0	2	2	2	2	2	2	2	3	2	2	3	1	2	2	2	0	2	2	2	2	2	3	1	1	2	2	2	2	2	2	2	1	2	2
K13953	09100 Metabolism	09103 Lipid metabolism	00071 Fatty acid degradation [PATH:ko00071]	K13953 adhP; alcohol dehydrogenase, propanol-preferring [EC:1.1.1.1]K13953	2	2	2	2	2	2	2	1	2	2	0	2	2	2	2	2	2	2	3	2	2	3	1	2	2	2	0	2	2	2	2	2	3	1	1	2	2	2	2	2	2	2	1	2	2
K13953	09100 Metabolism	09105 Amino acid metabolism	00350 Tyrosine metabolism [PATH:ko00350]	K13953 adhP; alcohol dehydrogenase, propanol-preferring [EC:1.1.1.1]K13953	2	2	2	2	2	2	2	1	2	2	0	2	2	2	2	2	2	2	3	2	2	3	1	2	2	2	0	2	2	2	2	2	3	1	1	2	2	2	2	2	2	2	1	2	2
K13953	09100 Metabolism	09108 Metabolism of cofactors and vitamins	00830 Retinol metabolism [PATH:ko00830]	K13953 adhP; alcohol dehydrogenase, propanol-preferring [EC:1.1.1.1]K13953	2	2	2	2	2	2	2	1	2	2	0	2	2	2	2	2	2	2	3	2	2	3	1	2	2	2	0	2	2	2	2	2	3	1	1	2	2	2	2	2	2	2	1	2	2
K13953	09100 Metabolism	09111 Xenobiotics biodegradation and metabolism	00625 Chloroalkane and chloroalkene degradation [PATH:ko00625]	K13953 adhP; alcohol dehydrogenase, propanol-preferring [EC:1.1.1.1]K13953	2	2	2	2	2	2	2	1	2	2	0	2	2	2	2	2	2	2	3	2	2	3	1	2	2	2	0	2	2	2	2	2	3	1	1	2	2	2	2	2	2	2	1	2	2
K13953	09100 Metabolism	09111 Xenobiotics biodegradation and metabolism	00626 Naphthalene degradation [PATH:ko00626]	K13953 adhP; alcohol dehydrogenase, propanol-preferring [EC:1.1.1.1]K13953	2	2	2	2	2	2	2	1	2	2	0	2	2	2	2	2	2	2	3	2	2	3	1	2	2	2	0	2	2	2	2	2	3	1	1	2	2	2	2	2	2	2	1	2	2
K13953	09100 Metabolism	09111 Xenobiotics biodegradation and metabolism	00980 Metabolism of xenobiotics by cytochrome P450 [PATH:ko00980]	K13953 adhP; alcohol dehydrogenase, propanol-preferring [EC:1.1.1.1]K13953	2	2	2	2	2	2	2	1	2	2	0	2	2	2	2	2	2	2	3	2	2	3	1	2	2	2	0	2	2	2	2	2	3	1	1	2	2	2	2	2	2	2	1	2	2
K13953	09100 Metabolism	09111 Xenobiotics biodegradation and metabolism	00982 Drug metabolism - cytochrome P450 [PATH:ko00982]	K13953 adhP; alcohol dehydrogenase, propanol-preferring [EC:1.1.1.1]K13953	2	2	2	2	2	2	2	1	2	2	0	2	2	2	2	2	2	2	3	2	2	3	1	2	2	2	0	2	2	2	2	2	3	1	1	2	2	2	2	2	2	2	1	2	2
K13926	09190 Not Included in Pathway or Brite	09192 Unclassified: genetic information processing	99974 Translation	K13926 rbbA; ribosome-dependent ATPaseK13926	0	0	0	0	0	0	0	0	0	0	0	0	0	0	0	0	0	0	0	0	0	0	0	0	0	0	0	0	0	0	0	0	0	0	0	0	0	0	0	0	0	0	0	0	0
K13896	09130 Environmental Information Processing	09131 Membrane transport	02010 ABC transporters [PATH:ko02010]	K13896 yejF; microcin C transport system ATP-binding proteinK13896	0	0	0	0	0	0	0	0	0	0	0	0	0	0	0	0	0	0	0	0	0	0	0	0	0	1	0	0	0	0	0	0	0	0	0	0	0	0	0	0	0	0	0	0	0
K13896	09180 Brite Hierarchies	09183 Protein families: signaling and cellular processes	02000 Transporters [BR:ko02000]	K13896 yejF; microcin C transport system ATP-binding proteinK13896	0	0	0	0	0	0	0	0	0	0	0	0	0	0	0	0	0	0	0	0	0	0	0	0	0	1	0	0	0	0	0	0	0	0	0	0	0	0	0	0	0	0	0	0	0
K13859	09180 Brite Hierarchies	09183 Protein families: signaling and cellular processes	02000 Transporters [BR:ko02000]	K13859 SLC4A8; solute carrier family 4 (sodium bicarbonate cotransporter), member 8K13859	0	0	0	0	0	0	0	0	0	0	0	0	0	0	0	0	0	0	0	0	0	0	0	0	0	0	0	0	1	0	0	0	0	0	0	0	0	0	0	0	0	0	0	0	0
K13800	09100 Metabolism	09104 Nucleotide metabolism	00240 Pyrimidine metabolism [PATH:ko00240]	K13800 CMPK1, UMPK; UMP-CMP kinase [EC:2.7.4.14]K13800	1	1	0	0	0	0	0	0	0	0	0	0	0	0	0	0	0	0	0	0	0	0	0	0	0	0	0	0	0	0	0	0	0	0	0	0	0	0	0	0	0	0	0	0	0
K13800	09100 Metabolism	09111 Xenobiotics biodegradation and metabolism	00983 Drug metabolism - other enzymes [PATH:ko00983]	K13800 CMPK1, UMPK; UMP-CMP kinase [EC:2.7.4.14]K13800	1	1	0	0	0	0	0	0	0	0	0	0	0	0	0	0	0	0	0	0	0	0	0	0	0	0	0	0	0	0	0	0	0	0	0	0	0	0	0	0	0	0	0	0	0
K13798	09120 Genetic Information Processing	09121 Transcription	03020 RNA polymerase [PATH:ko03020]	K13798 rpoB; DNA-directed RNA polymerase subunit B [EC:2.7.7.6]K13798	1	1	1	1	0	1	0	1	0	0	2	1	1	1	1	1	1	1	0	1	1	0	1	1	1	1	0	1	1	1	1	0	2	0	0	1	1	1	1	1	1	1	1	1	1
K13798	09180 Brite Hierarchies	09182 Protein families: genetic information processing	03021 Transcription machinery [BR:ko03021]	K13798 rpoB; DNA-directed RNA polymerase subunit B [EC:2.7.7.6]K13798	1	1	1	1	0	1	0	1	0	0	2	1	1	1	1	1	1	1	0	1	1	0	1	1	1	1	0	1	1	1	1	0	2	0	0	1	1	1	1	1	1	1	1	1	1
K13787	09100 Metabolism	09109 Metabolism of terpenoids and polyketides	00900 Terpenoid backbone biosynthesis [PATH:ko00900]	K13787 idsA; geranylgeranyl diphosphate synthase, type I [EC:2.5.1.1 2.5.1.10 2.5.1.29]K13787	1	1	1	1	1	1	1	1	1	1	0	1	0	1	1	1	1	1	1	1	1	1	1	1	1	1	0	1	1	1	1	1	1	1	1	1	1	1	1	1	1	1	1	1	1
K13787	09180 Brite Hierarchies	09181 Protein families: metabolism	01006 Prenyltransferases [BR:ko01006]	K13787 idsA; geranylgeranyl diphosphate synthase, type I [EC:2.5.1.1 2.5.1.10 2.5.1.29]K13787	1	1	1	1	1	1	1	1	1	1	0	1	0	1	1	1	1	1	1	1	1	1	1	1	1	1	0	1	1	1	1	1	1	1	1	1	1	1	1	1	1	1	1	1	1
K13628	09180 Brite Hierarchies	09182 Protein families: genetic information processing	03016 Transfer RNA biogenesis [BR:ko03016]	K13628 iscA; iron-sulfur cluster assembly proteinK13628	1	1	1	1	0	1	1	1	1	1	1	1	1	1	1	1	1	1	1	1	1	1	1	1	1	1	0	1	1	1	1	1	1	0	0	1	1	1	1	1	1	1	1	1	0
K13599	09130 Environmental Information Processing	09132 Signal transduction	02020 Two-component system [PATH:ko02020]	K13599 ntrX; two-component system, NtrC family, nitrogen regulation response regulator NtrXK13599	0	0	0	0	0	0	0	0	0	0	0	0	0	0	0	0	0	0	0	0	0	0	0	0	0	0	0	0	0	1	0	0	0	0	0	0	0	0	0	0	0	0	0	0	0
K13599	09180 Brite Hierarchies	09183 Protein families: signaling and cellular processes	02022 Two-component system [BR:ko02022]	K13599 ntrX; two-component system, NtrC family, nitrogen regulation response regulator NtrXK13599	0	0	0	0	0	0	0	0	0	0	0	0	0	0	0	0	0	0	0	0	0	0	0	0	0	0	0	0	0	1	0	0	0	0	0	0	0	0	0	0	0	0	0	0	0
K13589	09130 Environmental Information Processing	09132 Signal transduction	02020 Two-component system [PATH:ko02020]	K13589 cpdR; two-component system, cell cycle response regulator CpdRK13589	0	0	0	0	0	0	0	0	0	0	0	0	0	0	0	0	0	0	0	0	0	0	0	0	0	0	0	0	0	0	0	0	0	0	0	0	0	0	0	0	0	0	0	0	0
K13589	09140 Cellular Processes	09143 Cell growth and death	04112 Cell cycle - Caulobacter [PATH:ko04112]	K13589 cpdR; two-component system, cell cycle response regulator CpdRK13589	0	0	0	0	0	0	0	0	0	0	0	0	0	0	0	0	0	0	0	0	0	0	0	0	0	0	0	0	0	0	0	0	0	0	0	0	0	0	0	0	0	0	0	0	0
K13589	09180 Brite Hierarchies	09183 Protein families: signaling and cellular processes	02022 Two-component system [BR:ko02022]	K13589 cpdR; two-component system, cell cycle response regulator CpdRK13589	0	0	0	0	0	0	0	0	0	0	0	0	0	0	0	0	0	0	0	0	0	0	0	0	0	0	0	0	0	0	0	0	0	0	0	0	0	0	0	0	0	0	0	0	0
K13587	09130 Environmental Information Processing	09132 Signal transduction	02020 Two-component system [PATH:ko02020]	K13587 cckA; two-component system, cell cycle sensor histidine kinase and response regulator CckA [EC:2.7.13.3]K13587	0	0	0	0	0	0	0	0	0	0	1	0	0	0	0	0	0	0	0	0	0	0	0	0	0	0	0	0	0	0	0	0	0	0	0	0	0	0	0	0	0	0	0	0	0
K13587	09140 Cellular Processes	09143 Cell growth and death	04112 Cell cycle - Caulobacter [PATH:ko04112]	K13587 cckA; two-component system, cell cycle sensor histidine kinase and response regulator CckA [EC:2.7.13.3]K13587	0	0	0	0	0	0	0	0	0	0	1	0	0	0	0	0	0	0	0	0	0	0	0	0	0	0	0	0	0	0	0	0	0	0	0	0	0	0	0	0	0	0	0	0	0
K13587	09180 Brite Hierarchies	09181 Protein families: metabolism	01001 Protein kinases [BR:ko01001]	K13587 cckA; two-component system, cell cycle sensor histidine kinase and response regulator CckA [EC:2.7.13.3]K13587	0	0	0	0	0	0	0	0	0	0	1	0	0	0	0	0	0	0	0	0	0	0	0	0	0	0	0	0	0	0	0	0	0	0	0	0	0	0	0	0	0	0	0	0	0
K13587	09180 Brite Hierarchies	09183 Protein families: signaling and cellular processes	02022 Two-component system [BR:ko02022]	K13587 cckA; two-component system, cell cycle sensor histidine kinase and response regulator CckA [EC:2.7.13.3]K13587	0	0	0	0	0	0	0	0	0	0	1	0	0	0	0	0	0	0	0	0	0	0	0	0	0	0	0	0	0	0	0	0	0	0	0	0	0	0	0	0	0	0	0	0	0
K13566	09100 Metabolism	09105 Amino acid metabolism	00250 Alanine, aspartate and glutamate metabolism [PATH:ko00250]	K13566 NIT2, yafV; omega-amidase [EC:3.5.1.3]K13566	1	1	1	1	1	1	0	1	1	1	0	1	0	0	0	0	0	0	0	0	0	0	1	0	0	0	1	1	1	1	1	0	1	0	0	1	1	1	1	1	1	1	0	1	0
K13525	09120 Genetic Information Processing	09123 Folding, sorting and degradation	04141 Protein processing in endoplasmic reticulum [PATH:ko04141]	K13525 VCP, CDC48; transitional endoplasmic reticulum ATPaseK13525	2	2	2	2	2	2	2	2	2	2	1	3	2	1	1	0	1	2	0	2	2	3	2	2	2	2	0	2	3	2	2	0	4	1	1	3	3	2	2	2	2	2	3	2	2
K13525	09160 Human Diseases	09171 Infectious disease: bacterial	05134 Legionellosis [PATH:ko05134]	K13525 VCP, CDC48; transitional endoplasmic reticulum ATPaseK13525	2	2	2	2	2	2	2	2	2	2	1	3	2	1	1	0	1	2	0	2	2	3	2	2	2	2	0	2	3	2	2	0	4	1	1	3	3	2	2	2	2	2	3	2	2
K13525	09160 Human Diseases	09164 Neurodegenerative disease	05014 Amyotrophic lateral sclerosis [PATH:ko05014]	K13525 VCP, CDC48; transitional endoplasmic reticulum ATPaseK13525	2	2	2	2	2	2	2	2	2	2	1	3	2	1	1	0	1	2	0	2	2	3	2	2	2	2	0	2	3	2	2	0	4	1	1	3	3	2	2	2	2	2	3	2	2
K13525	09160 Human Diseases	09164 Neurodegenerative disease	05022 Pathways of neurodegeneration - multiple diseases [PATH:ko05022]	K13525 VCP, CDC48; transitional endoplasmic reticulum ATPaseK13525	2	2	2	2	2	2	2	2	2	2	1	3	2	1	1	0	1	2	0	2	2	3	2	2	2	2	0	2	3	2	2	0	4	1	1	3	3	2	2	2	2	2	3	2	2
K13525	09180 Brite Hierarchies	09182 Protein families: genetic information processing	03019 Messenger RNA biogenesis [BR:ko03019]	K13525 VCP, CDC48; transitional endoplasmic reticulum ATPaseK13525	2	2	2	2	2	2	2	2	2	2	1	3	2	1	1	0	1	2	0	2	2	3	2	2	2	2	0	2	3	2	2	0	4	1	1	3	3	2	2	2	2	2	3	2	2
K13525	09180 Brite Hierarchies	09182 Protein families: genetic information processing	03009 Ribosome biogenesis [BR:ko03009]	K13525 VCP, CDC48; transitional endoplasmic reticulum ATPaseK13525	2	2	2	2	2	2	2	2	2	2	1	3	2	1	1	0	1	2	0	2	2	3	2	2	2	2	0	2	3	2	2	0	4	1	1	3	3	2	2	2	2	2	3	2	2
K13525	09180 Brite Hierarchies	09182 Protein families: genetic information processing	04131 Membrane trafficking [BR:ko04131]	K13525 VCP, CDC48; transitional endoplasmic reticulum ATPaseK13525	2	2	2	2	2	2	2	2	2	2	1	3	2	1	1	0	1	2	0	2	2	3	2	2	2	2	0	2	3	2	2	0	4	1	1	3	3	2	2	2	2	2	3	2	2
K13525	09180 Brite Hierarchies	09183 Protein families: signaling and cellular processes	04147 Exosome [BR:ko04147]	K13525 VCP, CDC48; transitional endoplasmic reticulum ATPaseK13525	2	2	2	2	2	2	2	2	2	2	1	3	2	1	1	0	1	2	0	2	2	3	2	2	2	2	0	2	3	2	2	0	4	1	1	3	3	2	2	2	2	2	3	2	2
K13499	09100 Metabolism	09107 Glycan biosynthesis and metabolism	00532 Glycosaminoglycan biosynthesis - chondroitin sulfate / dermatan sulfate [PATH:ko00532]	K13499 CHSY; chondroitin sulfate synthase [EC:2.4.1.175 2.4.1.226]K13499	0	0	0	0	0	0	0	0	0	0	0	1	0	0	0	0	0	0	0	0	0	0	0	0	0	0	0	0	0	0	0	0	0	0	0	0	0	0	0	0	0	0	0	0	0
K13499	09180 Brite Hierarchies	09181 Protein families: metabolism	01003 Glycosyltransferases [BR:ko01003]	K13499 CHSY; chondroitin sulfate synthase [EC:2.4.1.175 2.4.1.226]K13499	0	0	0	0	0	0	0	0	0	0	0	1	0	0	0	0	0	0	0	0	0	0	0	0	0	0	0	0	0	0	0	0	0	0	0	0	0	0	0	0	0	0	0	0	0
K13365	09140 Cellular Processes	09144 Cellular community - eukaryotes	04530 Tight junction [PATH:ko04530]	K13365 SLC9A3R1, NHERF1; sodium/hydrogen exchange regulatory cofactor NHE-RF1K13365	0	0	0	0	0	0	1	0	0	0	0	0	0	0	0	0	0	0	0	0	0	0	0	0	0	0	0	0	0	0	0	0	0	0	0	0	0	0	0	0	0	0	0	0	0
K13365	09150 Organismal Systems	09152 Endocrine system	04928 Parathyroid hormone synthesis, secretion and action [PATH:ko04928]	K13365 SLC9A3R1, NHERF1; sodium/hydrogen exchange regulatory cofactor NHE-RF1K13365	0	0	0	0	0	0	1	0	0	0	0	0	0	0	0	0	0	0	0	0	0	0	0	0	0	0	0	0	0	0	0	0	0	0	0	0	0	0	0	0	0	0	0	0	0
K13365	09160 Human Diseases	09172 Infectious disease: viral	05165 Human papillomavirus infection [PATH:ko05165]	K13365 SLC9A3R1, NHERF1; sodium/hydrogen exchange regulatory cofactor NHE-RF1K13365	0	0	0	0	0	0	1	0	0	0	0	0	0	0	0	0	0	0	0	0	0	0	0	0	0	0	0	0	0	0	0	0	0	0	0	0	0	0	0	0	0	0	0	0	0
K13365	09160 Human Diseases	09171 Infectious disease: bacterial	05130 Pathogenic Escherichia coli infection [PATH:ko05130]	K13365 SLC9A3R1, NHERF1; sodium/hydrogen exchange regulatory cofactor NHE-RF1K13365	0	0	0	0	0	0	1	0	0	0	0	0	0	0	0	0	0	0	0	0	0	0	0	0	0	0	0	0	0	0	0	0	0	0	0	0	0	0	0	0	0	0	0	0	0
K13365	09180 Brite Hierarchies	09183 Protein families: signaling and cellular processes	02000 Transporters [BR:ko02000]	K13365 SLC9A3R1, NHERF1; sodium/hydrogen exchange regulatory cofactor NHE-RF1K13365	0	0	0	0	0	0	1	0	0	0	0	0	0	0	0	0	0	0	0	0	0	0	0	0	0	0	0	0	0	0	0	0	0	0	0	0	0	0	0	0	0	0	0	0	0
K13327	09100 Metabolism	09109 Metabolism of terpenoids and polyketides	00523 Polyketide sugar unit biosynthesis [PATH:ko00523]	K13327 spnN, oleW; dTDP-3,4-didehydro-2,6-dideoxy-alpha-D-glucose 3-reductase [EC:1.1.1.384]K13327	0	0	0	0	0	0	0	0	0	0	0	0	0	0	0	0	1	0	0	0	0	0	0	0	0	0	0	0	0	0	0	0	0	0	0	0	0	0	0	0	0	0	0	0	0
K13303	09130 Environmental Information Processing	09132 Signal transduction	04068 FoxO signaling pathway [PATH:ko04068]	K13303 SGK2; serum/glucocorticoid-regulated kinase 2 [EC:2.7.11.1]K13303	0	0	0	0	0	0	0	0	0	0	0	0	0	0	0	0	0	0	0	0	0	0	0	0	0	0	0	1	0	0	0	0	0	0	0	0	0	0	0	0	0	0	0	0	0
K13303	09130 Environmental Information Processing	09132 Signal transduction	04151 PI3K-Akt signaling pathway [PATH:ko04151]	K13303 SGK2; serum/glucocorticoid-regulated kinase 2 [EC:2.7.11.1]K13303	0	0	0	0	0	0	0	0	0	0	0	0	0	0	0	0	0	0	0	0	0	0	0	0	0	0	0	1	0	0	0	0	0	0	0	0	0	0	0	0	0	0	0	0	0
K13303	09180 Brite Hierarchies	09181 Protein families: metabolism	01001 Protein kinases [BR:ko01001]	K13303 SGK2; serum/glucocorticoid-regulated kinase 2 [EC:2.7.11.1]K13303	0	0	0	0	0	0	0	0	0	0	0	0	0	0	0	0	0	0	0	0	0	0	0	0	0	0	0	1	0	0	0	0	0	0	0	0	0	0	0	0	0	0	0	0	0
K13298	09100 Metabolism	09104 Nucleotide metabolism	00230 Purine metabolism [PATH:ko00230]	K13298 PDE11; dual 3',5'-cyclic-AMP and -GMP phosphodiesterase 11 [EC:3.1.4.17 3.1.4.35]K13298	0	0	0	0	0	0	0	0	1	1	0	0	0	0	0	0	0	0	0	0	0	0	0	0	0	0	0	0	0	0	0	0	0	0	0	0	0	0	0	0	0	0	0	0	0
K13298	09160 Human Diseases	09165 Substance dependence	05032 Morphine addiction [PATH:ko05032]	K13298 PDE11; dual 3',5'-cyclic-AMP and -GMP phosphodiesterase 11 [EC:3.1.4.17 3.1.4.35]K13298	0	0	0	0	0	0	0	0	1	1	0	0	0	0	0	0	0	0	0	0	0	0	0	0	0	0	0	0	0	0	0	0	0	0	0	0	0	0	0	0	0	0	0	0	0
K13298	09160 Human Diseases	09167 Endocrine and metabolic disease	04934 Cushing syndrome [PATH:ko04934]	K13298 PDE11; dual 3',5'-cyclic-AMP and -GMP phosphodiesterase 11 [EC:3.1.4.17 3.1.4.35]K13298	0	0	0	0	0	0	0	0	1	1	0	0	0	0	0	0	0	0	0	0	0	0	0	0	0	0	0	0	0	0	0	0	0	0	0	0	0	0	0	0	0	0	0	0	0
K13281	09190 Not Included in Pathway or Brite	09191 Unclassified: metabolism	99980 Enzymes with EC numbers	K13281 uvsE, UVE1; UV DNA damage endonuclease [EC:3.-.-.-]K13281	0	1	1	0	0	0	0	0	0	0	0	0	0	0	0	0	0	0	0	0	0	0	0	0	0	0	0	0	0	0	0	0	0	0	0	0	0	0	0	0	0	0	0	0	0
K13280	09120 Genetic Information Processing	09123 Folding, sorting and degradation	03060 Protein export [PATH:ko03060]	K13280 SEC11, sipW; signal peptidase I [EC:3.4.21.89]K13280	1	1	2	1	1	1	0	1	1	1	1	1	1	1	1	1	1	1	0	1	1	0	1	1	1	1	1	2	2	2	2	1	2	1	1	1	1	1	1	1	1	1	1	1	1
K13280	09180 Brite Hierarchies	09181 Protein families: metabolism	01002 Peptidases and inhibitors [BR:ko01002]	K13280 SEC11, sipW; signal peptidase I [EC:3.4.21.89]K13280	1	1	2	1	1	1	0	1	1	1	1	1	1	1	1	1	1	1	0	1	1	0	1	1	1	1	1	2	2	2	2	1	2	1	1	1	1	1	1	1	1	1	1	1	1
K13200	09180 Brite Hierarchies	09182 Protein families: genetic information processing	03041 Spliceosome [BR:ko03041]	K13200 STRBP; spermatid perinuclear RNA-binding proteinK13200	0	0	0	0	0	0	0	0	0	0	0	0	0	1	0	0	0	0	0	0	0	0	0	0	0	0	0	0	0	0	0	0	0	0	0	0	0	0	0	0	0	0	0	0	0
K13173	09180 Brite Hierarchies	09182 Protein families: genetic information processing	03041 Spliceosome [BR:ko03041]	K13173 ARGLU1; arginine and glutamate-rich protein 1K13173	0	0	0	0	0	0	0	0	0	0	0	0	0	0	0	0	0	0	0	0	0	0	0	0	0	0	0	0	0	0	0	0	0	0	0	0	0	0	0	0	0	0	0	0	0
K13096	09180 Brite Hierarchies	09182 Protein families: genetic information processing	03041 Spliceosome [BR:ko03041]	K13096 SF4, SUGP1; splicing factor 4K13096	0	0	0	0	1	0	0	0	0	0	0	0	0	0	0	0	0	0	0	0	0	0	0	0	0	0	0	0	0	0	0	0	0	0	0	0	0	0	0	0	0	0	0	0	0
K13092	09180 Brite Hierarchies	09182 Protein families: genetic information processing	03041 Spliceosome [BR:ko03041]	K13092 ZC3H18; nuclear protein NHN1K13092	0	0	0	0	0	0	0	0	0	0	1	0	0	0	0	0	0	0	0	0	0	0	0	0	0	0	0	0	0	0	0	0	0	0	0	0	0	0	0	0	0	0	0	0	0
K13051	09100 Metabolism	09105 Amino acid metabolism	00250 Alanine, aspartate and glutamate metabolism [PATH:ko00250]	K13051 ASRGL1, iaaA; L-asparaginase / beta-aspartyl-peptidase [EC:3.5.1.1 3.4.19.5]K13051	0	0	0	0	0	0	0	0	0	0	0	0	0	0	0	0	0	0	0	0	0	0	0	0	0	0	0	0	0	0	0	0	0	0	0	0	0	0	0	0	0	0	0	0	0
K13051	09100 Metabolism	09106 Metabolism of other amino acids	00460 Cyanoamino acid metabolism [PATH:ko00460]	K13051 ASRGL1, iaaA; L-asparaginase / beta-aspartyl-peptidase [EC:3.5.1.1 3.4.19.5]K13051	0	0	0	0	0	0	0	0	0	0	0	0	0	0	0	0	0	0	0	0	0	0	0	0	0	0	0	0	0	0	0	0	0	0	0	0	0	0	0	0	0	0	0	0	0
K13051	09180 Brite Hierarchies	09181 Protein families: metabolism	01002 Peptidases and inhibitors [BR:ko01002]	K13051 ASRGL1, iaaA; L-asparaginase / beta-aspartyl-peptidase [EC:3.5.1.1 3.4.19.5]K13051	0	0	0	0	0	0	0	0	0	0	0	0	0	0	0	0	0	0	0	0	0	0	0	0	0	0	0	0	0	0	0	0	0	0	0	0	0	0	0	0	0	0	0	0	0
K13039	09100 Metabolism	09102 Energy metabolism	00680 Methane metabolism [PATH:ko00680]	K13039 comE; sulfopyruvate decarboxylase subunit beta [EC:4.1.1.79]K13039	0	0	0	0	0	0	0	0	0	0	0	0	0	0	0	0	0	0	0	0	0	0	0	0	0	0	0	1	0	0	0	0	0	0	0	0	0	0	0	0	0	1	0	0	0
K13038	09100 Metabolism	09108 Metabolism of cofactors and vitamins	00770 Pantothenate and CoA biosynthesis [PATH:ko00770]	K13038 coaBC, dfp; phosphopantothenoylcysteine decarboxylase / phosphopantothenate---cysteine ligase [EC:4.1.1.36 6.3.2.5]K13038	1	1	2	1	0	1	1	1	1	1	0	1	1	2	1	1	1	1	1	1	1	1	1	1	1	1	1	1	1	1	1	1	1	1	1	1	1	1	1	1	1	1	0	1	1
K13021	09180 Brite Hierarchies	09183 Protein families: signaling and cellular processes	02000 Transporters [BR:ko02000]	K13021 ttuB; MFS transporter, ACS family, tartrate transporterK13021	0	0	0	0	0	0	0	0	0	0	0	0	0	0	0	0	0	0	0	0	0	0	0	0	0	0	0	0	0	0	0	0	0	0	0	0	0	0	0	0	0	0	0	0	0
K13020	09100 Metabolism	09101 Carbohydrate metabolism	00520 Amino sugar and nucleotide sugar metabolism [PATH:ko00520]	K13020 wlbA, bplA; UDP-N-acetyl-2-amino-2-deoxyglucuronate dehydrogenase [EC:1.1.1.335]K13020	0	0	0	0	0	0	0	0	0	0	0	0	0	0	0	0	0	0	0	0	0	0	0	0	0	0	0	0	0	0	0	0	0	0	0	0	0	0	0	0	0	0	0	0	0
K13020	09100 Metabolism	09107 Glycan biosynthesis and metabolism	00541 O-Antigen nucleotide sugar biosynthesis [PATH:ko00541]	K13020 wlbA, bplA; UDP-N-acetyl-2-amino-2-deoxyglucuronate dehydrogenase [EC:1.1.1.335]K13020	0	0	0	0	0	0	0	0	0	0	0	0	0	0	0	0	0	0	0	0	0	0	0	0	0	0	0	0	0	0	0	0	0	0	0	0	0	0	0	0	0	0	0	0	0
K13019	09100 Metabolism	09101 Carbohydrate metabolism	00520 Amino sugar and nucleotide sugar metabolism [PATH:ko00520]	K13019 wbpI, wlbD; UDP-GlcNAc3NAcA epimerase [EC:5.1.3.23]K13019	0	0	0	0	0	0	0	0	0	0	0	0	0	0	0	0	0	0	0	0	0	0	0	0	0	0	0	0	0	0	0	0	0	0	0	0	0	0	0	0	0	0	0	0	0
K13019	09100 Metabolism	09107 Glycan biosynthesis and metabolism	00541 O-Antigen nucleotide sugar biosynthesis [PATH:ko00541]	K13019 wbpI, wlbD; UDP-GlcNAc3NAcA epimerase [EC:5.1.3.23]K13019	0	0	0	0	0	0	0	0	0	0	0	0	0	0	0	0	0	0	0	0	0	0	0	0	0	0	0	0	0	0	0	0	0	0	0	0	0	0	0	0	0	0	0	0	0
K13017	09100 Metabolism	09101 Carbohydrate metabolism	00520 Amino sugar and nucleotide sugar metabolism [PATH:ko00520]	K13017 wbpE, wlbC; UDP-2-acetamido-2-deoxy-ribo-hexuluronate aminotransferase [EC:2.6.1.98]K13017	0	0	0	0	0	0	0	0	0	0	0	0	0	0	0	0	0	0	0	0	0	0	0	0	0	1	0	0	0	0	0	0	0	0	0	0	0	0	0	0	0	0	0	0	0
K13017	09100 Metabolism	09107 Glycan biosynthesis and metabolism	00541 O-Antigen nucleotide sugar biosynthesis [PATH:ko00541]	K13017 wbpE, wlbC; UDP-2-acetamido-2-deoxy-ribo-hexuluronate aminotransferase [EC:2.6.1.98]K13017	0	0	0	0	0	0	0	0	0	0	0	0	0	0	0	0	0	0	0	0	0	0	0	0	0	1	0	0	0	0	0	0	0	0	0	0	0	0	0	0	0	0	0	0	0
K13017	09180 Brite Hierarchies	09181 Protein families: metabolism	01007 Amino acid related enzymes [BR:ko01007]	K13017 wbpE, wlbC; UDP-2-acetamido-2-deoxy-ribo-hexuluronate aminotransferase [EC:2.6.1.98]K13017	0	0	0	0	0	0	0	0	0	0	0	0	0	0	0	0	0	0	0	0	0	0	0	0	0	1	0	0	0	0	0	0	0	0	0	0	0	0	0	0	0	0	0	0	0
K13015	09100 Metabolism	09101 Carbohydrate metabolism	00520 Amino sugar and nucleotide sugar metabolism [PATH:ko00520]	K13015 wbpA; UDP-N-acetyl-D-glucosamine dehydrogenase [EC:1.1.1.136]K13015	0	0	0	0	0	0	0	0	0	0	0	0	0	0	0	0	0	0	0	1	0	0	0	0	0	0	0	0	1	0	0	0	0	0	0	0	0	0	0	0	0	0	0	0	0
K13015	09100 Metabolism	09107 Glycan biosynthesis and metabolism	00541 O-Antigen nucleotide sugar biosynthesis [PATH:ko00541]	K13015 wbpA; UDP-N-acetyl-D-glucosamine dehydrogenase [EC:1.1.1.136]K13015	0	0	0	0	0	0	0	0	0	0	0	0	0	0	0	0	0	0	0	1	0	0	0	0	0	0	0	0	1	0	0	0	0	0	0	0	0	0	0	0	0	0	0	0	0
K13010	09100 Metabolism	09101 Carbohydrate metabolism	00520 Amino sugar and nucleotide sugar metabolism [PATH:ko00520]	K13010 per, rfbE; perosamine synthetase [EC:2.6.1.102]K13010	1	1	1	1	1	2	1	0	1	1	0	2	0	1	1	1	2	1	2	1	1	1	0	1	1	1	1	1	1	1	2	1	1	1	1	2	2	1	2	1	1	1	1	1	1
K13010	09100 Metabolism	09107 Glycan biosynthesis and metabolism	00541 O-Antigen nucleotide sugar biosynthesis [PATH:ko00541]	K13010 per, rfbE; perosamine synthetase [EC:2.6.1.102]K13010	1	1	1	1	1	2	1	0	1	1	0	2	0	1	1	1	2	1	2	1	1	1	0	1	1	1	1	1	1	1	2	1	1	1	1	2	2	1	2	1	1	1	1	1	1
K13010	09180 Brite Hierarchies	09181 Protein families: metabolism	01007 Amino acid related enzymes [BR:ko01007]	K13010 per, rfbE; perosamine synthetase [EC:2.6.1.102]K13010	1	1	1	1	1	2	1	0	1	1	0	2	0	1	1	1	2	1	2	1	1	1	0	1	1	1	1	1	1	1	2	1	1	1	1	2	2	1	2	1	1	1	1	1	1
K12953	09190 Not Included in Pathway or Brite	09191 Unclassified: metabolism	99980 Enzymes with EC numbers	K12953 ctpF; cation-transporting P-type ATPase F [EC:7.2.2.-]K12953	0	0	0	0	0	0	0	0	0	0	0	0	0	0	0	0	0	0	0	0	0	0	0	0	0	0	0	0	1	0	0	0	0	0	0	0	0	0	0	0	0	0	0	0	0
K12874	09120 Genetic Information Processing	09121 Transcription	03040 Spliceosome [PATH:ko03040]	K12874 AQR; intron-binding protein aquariusK12874	0	0	0	0	0	0	0	0	0	0	0	0	0	0	0	0	0	0	0	0	0	0	0	0	0	0	0	0	1	0	0	0	0	0	0	0	0	0	0	0	0	0	0	0	0
K12874	09180 Brite Hierarchies	09182 Protein families: genetic information processing	03041 Spliceosome [BR:ko03041]	K12874 AQR; intron-binding protein aquariusK12874	0	0	0	0	0	0	0	0	0	0	0	0	0	0	0	0	0	0	0	0	0	0	0	0	0	0	0	0	1	0	0	0	0	0	0	0	0	0	0	0	0	0	0	0	0
K12873	09120 Genetic Information Processing	09121 Transcription	03040 Spliceosome [PATH:ko03040]	K12873 BUD31, G10; bud site selection protein 31K12873	0	0	0	0	0	1	0	0	0	0	0	0	0	0	0	0	0	0	0	0	0	0	0	0	0	0	0	0	0	0	0	0	0	0	0	0	0	0	0	0	0	0	0	0	0
K12873	09180 Brite Hierarchies	09182 Protein families: genetic information processing	03041 Spliceosome [BR:ko03041]	K12873 BUD31, G10; bud site selection protein 31K12873	0	0	0	0	0	1	0	0	0	0	0	0	0	0	0	0	0	0	0	0	0	0	0	0	0	0	0	0	0	0	0	0	0	0	0	0	0	0	0	0	0	0	0	0	0
K12828	09120 Genetic Information Processing	09121 Transcription	03040 Spliceosome [PATH:ko03040]	K12828 SF3B1, SAP155; splicing factor 3B subunit 1K12828	0	1	0	0	0	0	0	0	0	0	0	0	0	0	0	0	0	0	0	0	0	0	0	0	0	0	0	0	0	0	0	0	0	0	0	0	0	0	0	0	0	0	0	0	0
K12828	09180 Brite Hierarchies	09182 Protein families: genetic information processing	03041 Spliceosome [BR:ko03041]	K12828 SF3B1, SAP155; splicing factor 3B subunit 1K12828	0	1	0	0	0	0	0	0	0	0	0	0	0	0	0	0	0	0	0	0	0	0	0	0	0	0	0	0	0	0	0	0	0	0	0	0	0	0	0	0	0	0	0	0	0
K12828	09180 Brite Hierarchies	09182 Protein families: genetic information processing	03036 Chromosome and associated proteins [BR:ko03036]	K12828 SF3B1, SAP155; splicing factor 3B subunit 1K12828	0	1	0	0	0	0	0	0	0	0	0	0	0	0	0	0	0	0	0	0	0	0	0	0	0	0	0	0	0	0	0	0	0	0	0	0	0	0	0	0	0	0	0	0	0
K12824	09120 Genetic Information Processing	09121 Transcription	03040 Spliceosome [PATH:ko03040]	K12824 TCERG1, CA150; transcription elongation regulator 1K12824	1	1	1	0	0	0	0	0	0	0	0	0	0	0	0	0	0	0	0	0	0	0	0	0	0	0	0	0	0	0	0	0	0	0	0	0	0	0	0	0	0	0	0	0	0
K12824	09150 Organismal Systems	09149 Aging	04212 Longevity regulating pathway - worm [PATH:ko04212]	K12824 TCERG1, CA150; transcription elongation regulator 1K12824	1	1	1	0	0	0	0	0	0	0	0	0	0	0	0	0	0	0	0	0	0	0	0	0	0	0	0	0	0	0	0	0	0	0	0	0	0	0	0	0	0	0	0	0	0
K12824	09180 Brite Hierarchies	09182 Protein families: genetic information processing	03041 Spliceosome [BR:ko03041]	K12824 TCERG1, CA150; transcription elongation regulator 1K12824	1	1	1	0	0	0	0	0	0	0	0	0	0	0	0	0	0	0	0	0	0	0	0	0	0	0	0	0	0	0	0	0	0	0	0	0	0	0	0	0	0	0	0	0	0
K12778	09140 Cellular Processes	09143 Cell growth and death	04113 Meiosis - yeast [PATH:ko04113]	K12778 HORMAD, HOP1; meiosis-specific proteinK12778	0	0	0	0	0	0	0	0	0	0	0	0	0	0	0	0	0	0	0	0	0	0	0	0	0	0	0	0	0	0	0	0	0	0	0	0	0	0	0	0	0	0	0	0	0
K12668	09100 Metabolism	09107 Glycan biosynthesis and metabolism	00510 N-Glycan biosynthesis [PATH:ko00510]	K12668 OST2, DAD1; oligosaccharyltransferase complex subunit epsilonK12668	0	0	0	0	0	0	0	0	0	0	0	0	0	0	0	0	0	0	0	0	0	0	0	0	0	1	0	0	0	0	0	0	0	0	0	0	0	0	0	0	0	0	0	0	0
K12668	09100 Metabolism	09107 Glycan biosynthesis and metabolism	00513 Various types of N-glycan biosynthesis [PATH:ko00513]	K12668 OST2, DAD1; oligosaccharyltransferase complex subunit epsilonK12668	0	0	0	0	0	0	0	0	0	0	0	0	0	0	0	0	0	0	0	0	0	0	0	0	0	1	0	0	0	0	0	0	0	0	0	0	0	0	0	0	0	0	0	0	0
K12668	09120 Genetic Information Processing	09123 Folding, sorting and degradation	04141 Protein processing in endoplasmic reticulum [PATH:ko04141]	K12668 OST2, DAD1; oligosaccharyltransferase complex subunit epsilonK12668	0	0	0	0	0	0	0	0	0	0	0	0	0	0	0	0	0	0	0	0	0	0	0	0	0	1	0	0	0	0	0	0	0	0	0	0	0	0	0	0	0	0	0	0	0
K12653	09150 Organismal Systems	09151 Immune system	04621 NOD-like receptor signaling pathway [PATH:ko04621]	K12653 NLRX1; NLR family member X1K12653	0	0	0	0	0	0	0	0	0	0	0	0	0	0	0	0	0	0	0	0	0	0	0	0	0	0	0	0	0	0	0	0	0	0	0	0	0	0	0	0	0	0	0	0	0
K12653	09150 Organismal Systems	09151 Immune system	04622 RIG-I-like receptor signaling pathway [PATH:ko04622]	K12653 NLRX1; NLR family member X1K12653	0	0	0	0	0	0	0	0	0	0	0	0	0	0	0	0	0	0	0	0	0	0	0	0	0	0	0	0	0	0	0	0	0	0	0	0	0	0	0	0	0	0	0	0	0
K12653	09160 Human Diseases	09172 Infectious disease: viral	05164 Influenza A [PATH:ko05164]	K12653 NLRX1; NLR family member X1K12653	0	0	0	0	0	0	0	0	0	0	0	0	0	0	0	0	0	0	0	0	0	0	0	0	0	0	0	0	0	0	0	0	0	0	0	0	0	0	0	0	0	0	0	0	0
K12653	09180 Brite Hierarchies	09183 Protein families: signaling and cellular processes	04054 Pattern recognition receptors [BR:ko04054]	K12653 NLRX1; NLR family member X1K12653	0	0	0	0	0	0	0	0	0	0	0	0	0	0	0	0	0	0	0	0	0	0	0	0	0	0	0	0	0	0	0	0	0	0	0	0	0	0	0	0	0	0	0	0	0
K12589	09120 Genetic Information Processing	09123 Folding, sorting and degradation	03018 RNA degradation [PATH:ko03018]	K12589 RRP42, EXOSC7; exosome complex component RRP42K12589	1	1	1	1	1	1	1	2	1	1	0	1	1	1	1	1	1	1	0	1	1	0	1	1	1	1	1	1	1	1	1	1	1	1	1	1	1	1	1	1	1	1	0	1	1
K12589	09180 Brite Hierarchies	09182 Protein families: genetic information processing	03019 Messenger RNA biogenesis [BR:ko03019]	K12589 RRP42, EXOSC7; exosome complex component RRP42K12589	1	1	1	1	1	1	1	2	1	1	0	1	1	1	1	1	1	1	0	1	1	0	1	1	1	1	1	1	1	1	1	1	1	1	1	1	1	1	1	1	1	1	0	1	1
K12574	09120 Genetic Information Processing	09123 Folding, sorting and degradation	03018 RNA degradation [PATH:ko03018]	K12574 rnj; ribonuclease J [EC:3.1.-.-]K12574	0	0	0	0	0	0	0	0	0	0	0	1	0	0	0	0	0	0	0	1	0	0	0	0	0	0	0	0	1	0	0	0	0	0	0	0	0	0	0	0	0	0	0	0	1
K12574	09180 Brite Hierarchies	09182 Protein families: genetic information processing	03019 Messenger RNA biogenesis [BR:ko03019]	K12574 rnj; ribonuclease J [EC:3.1.-.-]K12574	0	0	0	0	0	0	0	0	0	0	0	1	0	0	0	0	0	0	0	1	0	0	0	0	0	0	0	0	1	0	0	0	0	0	0	0	0	0	0	0	0	0	0	0	1
K12567	09160 Human Diseases	09166 Cardiovascular disease	05410 Hypertrophic cardiomyopathy [PATH:ko05410]	K12567 TTN; titin [EC:2.7.11.1]K12567	0	0	0	0	0	1	0	0	0	0	0	0	0	0	0	0	0	0	0	0	0	0	0	0	0	1	0	1	1	1	0	0	0	0	0	1	1	0	0	0	0	0	0	0	0
K12567	09160 Human Diseases	09166 Cardiovascular disease	05414 Dilated cardiomyopathy [PATH:ko05414]	K12567 TTN; titin [EC:2.7.11.1]K12567	0	0	0	0	0	1	0	0	0	0	0	0	0	0	0	0	0	0	0	0	0	0	0	0	0	1	0	1	1	1	0	0	0	0	0	1	1	0	0	0	0	0	0	0	0
K12567	09180 Brite Hierarchies	09181 Protein families: metabolism	01001 Protein kinases [BR:ko01001]	K12567 TTN; titin [EC:2.7.11.1]K12567	0	0	0	0	0	1	0	0	0	0	0	0	0	0	0	0	0	0	0	0	0	0	0	0	0	1	0	1	1	1	0	0	0	0	0	1	1	0	0	0	0	0	0	0	0
K12567	09180 Brite Hierarchies	09182 Protein families: genetic information processing	04131 Membrane trafficking [BR:ko04131]	K12567 TTN; titin [EC:2.7.11.1]K12567	0	0	0	0	0	1	0	0	0	0	0	0	0	0	0	0	0	0	0	0	0	0	0	0	0	1	0	1	1	1	0	0	0	0	0	1	1	0	0	0	0	0	0	0	0
K12567	09180 Brite Hierarchies	09183 Protein families: signaling and cellular processes	04812 Cytoskeleton proteins [BR:ko04812]	K12567 TTN; titin [EC:2.7.11.1]K12567	0	0	0	0	0	1	0	0	0	0	0	0	0	0	0	0	0	0	0	0	0	0	0	0	0	1	0	1	1	1	0	0	0	0	0	1	1	0	0	0	0	0	0	0	0
K12567	09180 Brite Hierarchies	09183 Protein families: signaling and cellular processes	04147 Exosome [BR:ko04147]	K12567 TTN; titin [EC:2.7.11.1]K12567	0	0	0	0	0	1	0	0	0	0	0	0	0	0	0	0	0	0	0	0	0	0	0	0	0	1	0	1	1	1	0	0	0	0	0	1	1	0	0	0	0	0	0	0	0
K12542	09180 Brite Hierarchies	09183 Protein families: signaling and cellular processes	02000 Transporters [BR:ko02000]	K12542 lapC; membrane fusion protein, adhesin transport systemK12542	0	0	0	0	0	0	0	0	0	0	0	1	0	0	0	0	0	0	0	0	0	0	0	0	0	0	0	0	0	0	0	0	0	0	0	0	0	0	0	0	0	0	0	0	0
K12542	09180 Brite Hierarchies	09183 Protein families: signaling and cellular processes	02044 Secretion system [BR:ko02044]	K12542 lapC; membrane fusion protein, adhesin transport systemK12542	0	0	0	0	0	0	0	0	0	0	0	1	0	0	0	0	0	0	0	0	0	0	0	0	0	0	0	0	0	0	0	0	0	0	0	0	0	0	0	0	0	0	0	0	0
K12541	09130 Environmental Information Processing	09131 Membrane transport	02010 ABC transporters [PATH:ko02010]	K12541 lapB; ATP-binding cassette, subfamily C, bacterial LapBK12541	0	0	0	0	0	0	0	0	0	0	0	1	0	0	0	0	0	0	0	0	0	0	0	0	0	0	0	0	0	0	0	0	0	0	0	0	0	0	0	0	0	0	0	0	0
K12541	09180 Brite Hierarchies	09183 Protein families: signaling and cellular processes	02000 Transporters [BR:ko02000]	K12541 lapB; ATP-binding cassette, subfamily C, bacterial LapBK12541	0	0	0	0	0	0	0	0	0	0	0	1	0	0	0	0	0	0	0	0	0	0	0	0	0	0	0	0	0	0	0	0	0	0	0	0	0	0	0	0	0	0	0	0	0
K12541	09180 Brite Hierarchies	09183 Protein families: signaling and cellular processes	02044 Secretion system [BR:ko02044]	K12541 lapB; ATP-binding cassette, subfamily C, bacterial LapBK12541	0	0	0	0	0	0	0	0	0	0	0	1	0	0	0	0	0	0	0	0	0	0	0	0	0	0	0	0	0	0	0	0	0	0	0	0	0	0	0	0	0	0	0	0	0
K12492	09140 Cellular Processes	09141 Transport and catabolism	04144 Endocytosis [PATH:ko04144]	K12492 ARFGAP1; ADP-ribosylation factor GTPase-activating protein 1K12492	0	0	0	0	0	0	0	0	0	0	0	0	0	0	0	0	0	0	0	0	0	0	0	0	0	0	0	0	0	0	0	0	0	0	0	0	0	0	0	0	0	0	0	0	0
K12492	09180 Brite Hierarchies	09182 Protein families: genetic information processing	04131 Membrane trafficking [BR:ko04131]	K12492 ARFGAP1; ADP-ribosylation factor GTPase-activating protein 1K12492	0	0	0	0	0	0	0	0	0	0	0	0	0	0	0	0	0	0	0	0	0	0	0	0	0	0	0	0	0	0	0	0	0	0	0	0	0	0	0	0	0	0	0	0	0
K12489	09140 Cellular Processes	09141 Transport and catabolism	04144 Endocytosis [PATH:ko04144]	K12489 ACAP; Arf-GAP with coiled-coil, ANK repeat and PH domain-containing proteinK12489	0	0	0	0	0	0	0	0	0	0	0	0	0	0	0	0	0	0	0	0	0	0	0	0	0	0	0	0	0	0	0	0	0	0	0	0	0	0	0	0	0	1	0	0	0
K12489	09180 Brite Hierarchies	09182 Protein families: genetic information processing	04131 Membrane trafficking [BR:ko04131]	K12489 ACAP; Arf-GAP with coiled-coil, ANK repeat and PH domain-containing proteinK12489	0	0	0	0	0	0	0	0	0	0	0	0	0	0	0	0	0	0	0	0	0	0	0	0	0	0	0	0	0	0	0	0	0	0	0	0	0	0	0	0	0	1	0	0	0
K12489	09180 Brite Hierarchies	09183 Protein families: signaling and cellular processes	04147 Exosome [BR:ko04147]	K12489 ACAP; Arf-GAP with coiled-coil, ANK repeat and PH domain-containing proteinK12489	0	0	0	0	0	0	0	0	0	0	0	0	0	0	0	0	0	0	0	0	0	0	0	0	0	0	0	0	0	0	0	0	0	0	0	0	0	0	0	0	0	1	0	0	0
K12488	09140 Cellular Processes	09141 Transport and catabolism	04144 Endocytosis [PATH:ko04144]	K12488 ASAP; Arf-GAP with SH3 domain, ANK repeat and PH domain-containing proteinK12488	1	1	0	0	0	0	0	0	0	0	0	0	0	0	0	0	0	0	0	0	0	0	0	0	0	0	0	0	0	0	0	0	0	0	0	0	0	0	0	0	0	0	0	0	0
K12488	09150 Organismal Systems	09151 Immune system	04666 Fc gamma R-mediated phagocytosis [PATH:ko04666]	K12488 ASAP; Arf-GAP with SH3 domain, ANK repeat and PH domain-containing proteinK12488	1	1	0	0	0	0	0	0	0	0	0	0	0	0	0	0	0	0	0	0	0	0	0	0	0	0	0	0	0	0	0	0	0	0	0	0	0	0	0	0	0	0	0	0	0
K12488	09180 Brite Hierarchies	09182 Protein families: genetic information processing	04131 Membrane trafficking [BR:ko04131]	K12488 ASAP; Arf-GAP with SH3 domain, ANK repeat and PH domain-containing proteinK12488	1	1	0	0	0	0	0	0	0	0	0	0	0	0	0	0	0	0	0	0	0	0	0	0	0	0	0	0	0	0	0	0	0	0	0	0	0	0	0	0	0	0	0	0	0
K12485	09140 Cellular Processes	09141 Transport and catabolism	04144 Endocytosis [PATH:ko04144]	K12485 RAB11FIP3_4; Rab11 family-interacting protein 3/4K12485	0	0	0	0	0	0	0	0	0	0	0	0	0	0	0	0	0	0	0	0	0	0	0	0	0	0	0	0	0	0	0	0	0	0	0	0	0	0	0	1	0	0	0	0	0
K12485	09180 Brite Hierarchies	09182 Protein families: genetic information processing	04131 Membrane trafficking [BR:ko04131]	K12485 RAB11FIP3_4; Rab11 family-interacting protein 3/4K12485	0	0	0	0	0	0	0	0	0	0	0	0	0	0	0	0	0	0	0	0	0	0	0	0	0	0	0	0	0	0	0	0	0	0	0	0	0	0	0	1	0	0	0	0	0
K12478	09140 Cellular Processes	09141 Transport and catabolism	04144 Endocytosis [PATH:ko04144]	K12478 EEA1; early endosome antigen 1K12478	0	0	0	0	0	0	0	0	0	0	0	0	0	0	0	0	0	0	0	0	0	0	0	0	0	0	0	0	0	0	0	0	0	0	0	0	0	0	0	0	0	0	0	0	0
K12478	09140 Cellular Processes	09141 Transport and catabolism	04145 Phagosome [PATH:ko04145]	K12478 EEA1; early endosome antigen 1K12478	0	0	0	0	0	0	0	0	0	0	0	0	0	0	0	0	0	0	0	0	0	0	0	0	0	0	0	0	0	0	0	0	0	0	0	0	0	0	0	0	0	0	0	0	0
K12478	09160 Human Diseases	09171 Infectious disease: bacterial	05152 Tuberculosis [PATH:ko05152]	K12478 EEA1; early endosome antigen 1K12478	0	0	0	0	0	0	0	0	0	0	0	0	0	0	0	0	0	0	0	0	0	0	0	0	0	0	0	0	0	0	0	0	0	0	0	0	0	0	0	0	0	0	0	0	0
K12478	09180 Brite Hierarchies	09182 Protein families: genetic information processing	04131 Membrane trafficking [BR:ko04131]	K12478 EEA1; early endosome antigen 1K12478	0	0	0	0	0	0	0	0	0	0	0	0	0	0	0	0	0	0	0	0	0	0	0	0	0	0	0	0	0	0	0	0	0	0	0	0	0	0	0	0	0	0	0	0	0
K12472	09140 Cellular Processes	09141 Transport and catabolism	04144 Endocytosis [PATH:ko04144]	K12472 EPS15; epidermal growth factor receptor substrate 15K12472	0	0	0	0	0	0	0	0	0	0	0	0	0	0	0	0	0	0	0	0	0	0	0	0	0	0	0	0	0	0	0	0	0	0	0	0	0	0	0	0	0	0	0	0	0
K12472	09180 Brite Hierarchies	09182 Protein families: genetic information processing	04131 Membrane trafficking [BR:ko04131]	K12472 EPS15; epidermal growth factor receptor substrate 15K12472	0	0	0	0	0	0	0	0	0	0	0	0	0	0	0	0	0	0	0	0	0	0	0	0	0	0	0	0	0	0	0	0	0	0	0	0	0	0	0	0	0	0	0	0	0
K12470	09140 Cellular Processes	09141 Transport and catabolism	04144 Endocytosis [PATH:ko04144]	K12470 SH3KBP1, CIN85; SH3 domain-containing kinase-binding protein 1K12470	0	0	0	0	0	0	0	0	0	0	0	0	0	0	0	0	0	0	0	0	0	0	0	0	0	0	0	0	1	0	0	0	0	0	0	0	0	0	0	0	0	0	0	0	0
K12470	09180 Brite Hierarchies	09182 Protein families: genetic information processing	04131 Membrane trafficking [BR:ko04131]	K12470 SH3KBP1, CIN85; SH3 domain-containing kinase-binding protein 1K12470	0	0	0	0	0	0	0	0	0	0	0	0	0	0	0	0	0	0	0	0	0	0	0	0	0	0	0	0	1	0	0	0	0	0	0	0	0	0	0	0	0	0	0	0	0
K12452	09100 Metabolism	09101 Carbohydrate metabolism	00520 Amino sugar and nucleotide sugar metabolism [PATH:ko00520]	K12452 ascC, ddhC, rfbH; CDP-4-dehydro-6-deoxyglucose reductase, E1 [EC:1.17.1.1]K12452	0	0	0	0	0	0	0	0	0	0	0	0	0	0	0	0	0	0	0	0	0	0	0	0	0	0	0	0	0	0	0	0	0	0	0	0	0	1	0	0	0	0	0	0	0
K12452	09100 Metabolism	09107 Glycan biosynthesis and metabolism	00541 O-Antigen nucleotide sugar biosynthesis [PATH:ko00541]	K12452 ascC, ddhC, rfbH; CDP-4-dehydro-6-deoxyglucose reductase, E1 [EC:1.17.1.1]K12452	0	0	0	0	0	0	0	0	0	0	0	0	0	0	0	0	0	0	0	0	0	0	0	0	0	0	0	0	0	0	0	0	0	0	0	0	0	1	0	0	0	0	0	0	0
K12410	09100 Metabolism	09108 Metabolism of cofactors and vitamins	00760 Nicotinate and nicotinamide metabolism [PATH:ko00760]	K12410 npdA; NAD-dependent deacetylase [EC:2.3.1.286]K12410	1	1	1	1	1	1	1	1	1	1	1	1	0	0	0	0	0	0	0	0	0	0	1	1	0	0	1	1	1	1	1	0	1	2	2	1	1	1	1	1	1	1	0	1	1
K12409	09100 Metabolism	09101 Carbohydrate metabolism	00520 Amino sugar and nucleotide sugar metabolism [PATH:ko00520]	K12409 GNE; bifunctional UDP-N-acetylglucosamine 2-epimerase / N-acetylmannosamine kinase [EC:3.2.1.183 2.7.1.60]K12409	0	0	0	0	0	0	0	0	0	0	0	0	0	0	0	0	0	0	0	0	0	0	0	0	0	0	0	0	0	0	0	0	0	0	0	0	0	0	0	0	0	0	0	0	0
K12387	09140 Cellular Processes	09141 Transport and catabolism	04142 Lysosome [PATH:ko04142]	K12387 LAPTM; lysosomal-associated transmembrane proteinK12387	0	0	0	0	0	0	0	0	0	0	0	0	0	0	0	0	0	0	0	0	0	0	0	0	0	0	0	0	0	0	0	0	0	0	0	0	0	0	0	0	0	0	0	0	0
K12366	09150 Organismal Systems	09151 Immune system	04062 Chemokine signaling pathway [PATH:ko04062]	K12366 ELMO1, CED12; engulfment and cell motility protein 1K12366	0	0	0	0	0	0	0	0	0	0	0	0	0	0	0	0	0	0	0	0	0	0	0	0	0	0	0	0	0	0	0	0	0	0	0	0	0	0	0	0	0	0	0	0	0
K12366	09160 Human Diseases	09171 Infectious disease: bacterial	05132 Salmonella infection [PATH:ko05132]	K12366 ELMO1, CED12; engulfment and cell motility protein 1K12366	0	0	0	0	0	0	0	0	0	0	0	0	0	0	0	0	0	0	0	0	0	0	0	0	0	0	0	0	0	0	0	0	0	0	0	0	0	0	0	0	0	0	0	0	0
K12366	09160 Human Diseases	09171 Infectious disease: bacterial	05131 Shigellosis [PATH:ko05131]	K12366 ELMO1, CED12; engulfment and cell motility protein 1K12366	0	0	0	0	0	0	0	0	0	0	0	0	0	0	0	0	0	0	0	0	0	0	0	0	0	0	0	0	0	0	0	0	0	0	0	0	0	0	0	0	0	0	0	0	0
K12366	09160 Human Diseases	09171 Infectious disease: bacterial	05135 Yersinia infection [PATH:ko05135]	K12366 ELMO1, CED12; engulfment and cell motility protein 1K12366	0	0	0	0	0	0	0	0	0	0	0	0	0	0	0	0	0	0	0	0	0	0	0	0	0	0	0	0	0	0	0	0	0	0	0	0	0	0	0	0	0	0	0	0	0
K12366	09160 Human Diseases	09171 Infectious disease: bacterial	05100 Bacterial invasion of epithelial cells [PATH:ko05100]	K12366 ELMO1, CED12; engulfment and cell motility protein 1K12366	0	0	0	0	0	0	0	0	0	0	0	0	0	0	0	0	0	0	0	0	0	0	0	0	0	0	0	0	0	0	0	0	0	0	0	0	0	0	0	0	0	0	0	0	0
K12362	09130 Environmental Information Processing	09132 Signal transduction	04010 MAPK signaling pathway [PATH:ko04010]	K12362 RASGRP3; RAS guanyl-releasing protein 3K12362	0	0	0	0	0	0	0	0	0	0	0	0	0	0	0	0	0	0	0	0	0	1	0	0	0	1	0	0	0	0	0	0	0	0	0	0	0	0	0	0	0	0	0	0	0
K12362	09130 Environmental Information Processing	09132 Signal transduction	04014 Ras signaling pathway [PATH:ko04014]	K12362 RASGRP3; RAS guanyl-releasing protein 3K12362	0	0	0	0	0	0	0	0	0	0	0	0	0	0	0	0	0	0	0	0	0	1	0	0	0	1	0	0	0	0	0	0	0	0	0	0	0	0	0	0	0	0	0	0	0
K12362	09130 Environmental Information Processing	09132 Signal transduction	04015 Rap1 signaling pathway [PATH:ko04015]	K12362 RASGRP3; RAS guanyl-releasing protein 3K12362	0	0	0	0	0	0	0	0	0	0	0	0	0	0	0	0	0	0	0	0	0	1	0	0	0	1	0	0	0	0	0	0	0	0	0	0	0	0	0	0	0	0	0	0	0
K12362	09150 Organismal Systems	09151 Immune system	04662 B cell receptor signaling pathway [PATH:ko04662]	K12362 RASGRP3; RAS guanyl-releasing protein 3K12362	0	0	0	0	0	0	0	0	0	0	0	0	0	0	0	0	0	0	0	0	0	1	0	0	0	1	0	0	0	0	0	0	0	0	0	0	0	0	0	0	0	0	0	0	0
K12362	09160 Human Diseases	09161 Cancer: overview	05200 Pathways in cancer [PATH:ko05200]	K12362 RASGRP3; RAS guanyl-releasing protein 3K12362	0	0	0	0	0	0	0	0	0	0	0	0	0	0	0	0	0	0	0	0	0	1	0	0	0	1	0	0	0	0	0	0	0	0	0	0	0	0	0	0	0	0	0	0	0
K12362	09180 Brite Hierarchies	09183 Protein families: signaling and cellular processes	04990 Domain-containing proteins not elsewhere classified [BR:ko04990]	K12362 RASGRP3; RAS guanyl-releasing protein 3K12362	0	0	0	0	0	0	0	0	0	0	0	0	0	0	0	0	0	0	0	0	0	1	0	0	0	1	0	0	0	0	0	0	0	0	0	0	0	0	0	0	0	0	0	0	0
K12359	09190 Not Included in Pathway or Brite	09193 Unclassified: signaling and cellular processes	99992 Structural proteins	K12359 CLN6; ceroid-lipofuscinosis neuronal protein 6K12359	0	0	0	0	0	0	0	0	0	0	0	0	0	0	0	0	0	0	1	0	0	0	0	0	0	0	0	1	1	0	0	0	0	0	0	0	0	0	0	0	0	0	0	0	0
K12339	09100 Metabolism	09105 Amino acid metabolism	00270 Cysteine and methionine metabolism [PATH:ko00270]	K12339 cysM; S-sulfo-L-cysteine synthase (O-acetyl-L-serine-dependent) [EC:2.5.1.144]K12339	1	1	1	1	1	1	1	1	1	1	1	1	0	0	0	1	0	0	1	0	0	0	2	0	0	0	1	1	1	1	1	1	0	0	0	1	1	1	1	1	0	1	0	1	1
K12234	09100 Metabolism	09102 Energy metabolism	00680 Methane metabolism [PATH:ko00680]	K12234 cofE; coenzyme F420-0:L-glutamate ligase / coenzyme F420-1:gamma-L-glutamate ligase [EC:6.3.2.31 6.3.2.34]K12234	1	1	1	1	1	1	1	0	1	1	1	1	1	1	1	1	1	1	3	1	1	1	3	1	1	1	1	1	1	1	1	1	1	0	0	1	1	1	1	1	0	1	0	1	1
K12196	09140 Cellular Processes	09141 Transport and catabolism	04144 Endocytosis [PATH:ko04144]	K12196 VPS4; vacuolar protein-sorting-associated protein 4K12196	0	0	0	0	0	0	0	0	0	0	0	0	0	0	0	0	0	0	0	0	0	0	0	0	0	0	0	0	0	0	0	0	0	0	0	0	0	0	0	0	0	0	0	0	0
K12196	09140 Cellular Processes	09143 Cell growth and death	04217 Necroptosis [PATH:ko04217]	K12196 VPS4; vacuolar protein-sorting-associated protein 4K12196	0	0	0	0	0	0	0	0	0	0	0	0	0	0	0	0	0	0	0	0	0	0	0	0	0	0	0	0	0	0	0	0	0	0	0	0	0	0	0	0	0	0	0	0	0
K12196	09180 Brite Hierarchies	09182 Protein families: genetic information processing	04131 Membrane trafficking [BR:ko04131]	K12196 VPS4; vacuolar protein-sorting-associated protein 4K12196	0	0	0	0	0	0	0	0	0	0	0	0	0	0	0	0	0	0	0	0	0	0	0	0	0	0	0	0	0	0	0	0	0	0	0	0	0	0	0	0	0	0	0	0	0
K12196	09180 Brite Hierarchies	09182 Protein families: genetic information processing	03400 DNA repair and recombination proteins [BR:ko03400]	K12196 VPS4; vacuolar protein-sorting-associated protein 4K12196	0	0	0	0	0	0	0	0	0	0	0	0	0	0	0	0	0	0	0	0	0	0	0	0	0	0	0	0	0	0	0	0	0	0	0	0	0	0	0	0	0	0	0	0	0
K12141	09190 Not Included in Pathway or Brite	09191 Unclassified: metabolism	99980 Enzymes with EC numbers	K12141 hyfF; hydrogenase-4 component F [EC:1.-.-.-]K12141	0	0	0	0	0	0	0	0	0	0	0	0	0	0	0	0	0	0	0	0	0	0	0	0	0	0	0	0	0	0	0	0	0	0	0	0	0	0	0	0	0	0	0	0	0
K12140	09190 Not Included in Pathway or Brite	09191 Unclassified: metabolism	99980 Enzymes with EC numbers	K12140 hyfE; hydrogenase-4 component E [EC:1.-.-.-]K12140	0	0	0	0	0	0	0	0	0	0	0	0	0	0	0	0	0	0	0	0	0	0	0	0	0	0	0	0	0	0	0	0	0	0	0	0	0	0	0	0	0	0	0	0	0
K12137	09190 Not Included in Pathway or Brite	09191 Unclassified: metabolism	99980 Enzymes with EC numbers	K12137 hyfB; hydrogenase-4 component B [EC:1.-.-.-]K12137	0	0	0	0	0	0	0	0	0	0	0	0	0	0	0	0	0	0	0	0	0	0	0	0	0	0	0	0	0	0	0	0	0	0	0	0	0	0	0	0	0	0	0	0	0
K12132	09180 Brite Hierarchies	09181 Protein families: metabolism	01001 Protein kinases [BR:ko01001]	K12132 prkC, stkP; eukaryotic-like serine/threonine-protein kinase [EC:2.7.11.1]K12132	0	0	0	0	0	0	0	0	0	0	0	0	0	0	0	0	0	0	0	0	0	0	0	0	0	0	0	0	0	0	0	0	0	0	0	0	0	0	0	0	0	0	0	0	0
K12035	09150 Organismal Systems	09158 Development and regeneration	04361 Axon regeneration [PATH:ko04361]	K12035 TRIM71; tripartite motif-containing protein 71 [EC:2.3.2.27]K12035	0	0	0	0	0	0	0	0	0	0	0	0	0	0	0	0	0	0	0	0	0	0	0	0	0	0	0	0	0	0	0	0	1	1	1	0	0	0	0	0	0	0	0	0	0
K12035	09160 Human Diseases	09161 Cancer: overview	05206 MicroRNAs in cancer [PATH:ko05206]	K12035 TRIM71; tripartite motif-containing protein 71 [EC:2.3.2.27]K12035	0	0	0	0	0	0	0	0	0	0	0	0	0	0	0	0	0	0	0	0	0	0	0	0	0	0	0	0	0	0	0	0	1	1	1	0	0	0	0	0	0	0	0	0	0
K12035	09180 Brite Hierarchies	09182 Protein families: genetic information processing	03019 Messenger RNA biogenesis [BR:ko03019]	K12035 TRIM71; tripartite motif-containing protein 71 [EC:2.3.2.27]K12035	0	0	0	0	0	0	0	0	0	0	0	0	0	0	0	0	0	0	0	0	0	0	0	0	0	0	0	0	0	0	0	0	1	1	1	0	0	0	0	0	0	0	0	0	0
K12035	09180 Brite Hierarchies	09182 Protein families: genetic information processing	04121 Ubiquitin system [BR:ko04121]	K12035 TRIM71; tripartite motif-containing protein 71 [EC:2.3.2.27]K12035	0	0	0	0	0	0	0	0	0	0	0	0	0	0	0	0	0	0	0	0	0	0	0	0	0	0	0	0	0	0	0	0	1	1	1	0	0	0	0	0	0	0	0	0	0
K12021	09180 Brite Hierarchies	09182 Protein families: genetic information processing	04121 Ubiquitin system [BR:ko04121]	K12021 TRIM45; tripartite motif-containing protein 45K12021	0	0	0	0	0	0	0	0	0	0	0	0	0	0	0	0	0	0	0	0	0	0	0	0	0	0	0	0	0	0	0	0	0	0	0	0	0	0	0	0	0	0	0	0	0
K12015	09180 Brite Hierarchies	09182 Protein families: genetic information processing	04121 Ubiquitin system [BR:ko04121]	K12015 TRIM39; tripartite motif-containing protein 39 [EC:2.3.2.27]K12015	0	0	0	0	0	0	0	0	0	0	0	0	0	0	0	0	0	0	0	0	0	0	0	0	0	0	0	0	1	0	0	0	0	0	0	0	0	0	0	0	0	0	0	0	0
K12000	09180 Brite Hierarchies	09182 Protein families: genetic information processing	04121 Ubiquitin system [BR:ko04121]	K12000 TRIM7; tripartite motif-containing protein 7K12000	0	0	0	0	0	0	0	0	0	0	0	0	0	0	0	0	0	0	0	0	0	0	0	0	0	0	0	0	0	1	0	0	0	0	0	0	0	0	0	0	0	0	0	0	0
K11992	09100 Metabolism	09103 Lipid metabolism	00120 Primary bile acid biosynthesis [PATH:ko00120]	K11992 ACOT8, PTE; acyl-CoA thioesterase 8 [EC:3.1.2.27]K11992	0	0	0	0	0	0	0	0	0	0	0	0	0	0	0	0	0	0	0	0	0	0	0	0	0	0	0	0	1	0	0	0	0	0	0	0	0	0	0	0	0	0	0	0	0
K11992	09140 Cellular Processes	09141 Transport and catabolism	04146 Peroxisome [PATH:ko04146]	K11992 ACOT8, PTE; acyl-CoA thioesterase 8 [EC:3.1.2.27]K11992	0	0	0	0	0	0	0	0	0	0	0	0	0	0	0	0	0	0	0	0	0	0	0	0	0	0	0	0	1	0	0	0	0	0	0	0	0	0	0	0	0	0	0	0	0
K11975	09180 Brite Hierarchies	09182 Protein families: genetic information processing	04121 Ubiquitin system [BR:ko04121]	K11975 RNF144; E3 ubiquitin-protein ligase RNF144 [EC:2.3.2.31]K11975	0	0	0	0	0	0	0	0	0	0	0	0	0	0	0	0	0	0	0	0	0	0	0	0	0	0	0	0	0	0	0	0	0	0	0	0	0	0	0	0	0	0	0	0	0
K11970	09180 Brite Hierarchies	09182 Protein families: genetic information processing	04121 Ubiquitin system [BR:ko04121]	K11970 CUL9, PARC; cullin 9K11970	0	0	0	0	0	0	0	0	0	0	0	0	0	0	0	0	0	0	0	0	0	0	0	0	0	0	0	0	0	0	0	0	0	0	0	0	0	0	0	0	0	0	0	0	0
K11959	09130 Environmental Information Processing	09131 Membrane transport	02010 ABC transporters [PATH:ko02010]	K11959 urtA; urea transport system substrate-binding proteinK11959	0	0	0	0	0	0	0	0	0	0	0	0	0	0	0	0	0	0	0	0	0	0	0	0	0	0	0	0	0	0	0	0	1	0	0	0	0	0	0	0	0	0	0	0	0
K11959	09180 Brite Hierarchies	09183 Protein families: signaling and cellular processes	02000 Transporters [BR:ko02000]	K11959 urtA; urea transport system substrate-binding proteinK11959	0	0	0	0	0	0	0	0	0	0	0	0	0	0	0	0	0	0	0	0	0	0	0	0	0	0	0	0	0	0	0	0	1	0	0	0	0	0	0	0	0	0	0	0	0
K11904	09130 Environmental Information Processing	09131 Membrane transport	03070 Bacterial secretion system [PATH:ko03070]	K11904 vgrG; type VI secretion system secreted protein VgrGK11904	0	0	0	0	0	0	0	0	0	0	0	0	0	0	0	0	0	0	0	0	0	0	0	0	0	0	0	0	0	0	0	0	0	0	0	0	0	0	0	0	0	0	0	0	0
K11904	09180 Brite Hierarchies	09183 Protein families: signaling and cellular processes	02044 Secretion system [BR:ko02044]	K11904 vgrG; type VI secretion system secreted protein VgrGK11904	0	0	0	0	0	0	0	0	0	0	0	0	0	0	0	0	0	0	0	0	0	0	0	0	0	0	0	0	0	0	0	0	0	0	0	0	0	0	0	0	0	0	0	0	0
K11903	09130 Environmental Information Processing	09131 Membrane transport	03070 Bacterial secretion system [PATH:ko03070]	K11903 hcp; type VI secretion system secreted protein HcpK11903	0	0	0	0	0	0	0	1	0	0	0	0	0	0	0	0	0	0	0	0	0	0	0	0	0	0	0	0	0	0	0	0	0	1	1	0	0	0	0	0	0	0	0	0	0
K11903	09140 Cellular Processes	09145 Cellular community - prokaryotes	02025 Biofilm formation - Pseudomonas aeruginosa [PATH:ko02025]	K11903 hcp; type VI secretion system secreted protein HcpK11903	0	0	0	0	0	0	0	1	0	0	0	0	0	0	0	0	0	0	0	0	0	0	0	0	0	0	0	0	0	0	0	0	0	1	1	0	0	0	0	0	0	0	0	0	0
K11903	09180 Brite Hierarchies	09183 Protein families: signaling and cellular processes	02044 Secretion system [BR:ko02044]	K11903 hcp; type VI secretion system secreted protein HcpK11903	0	0	0	0	0	0	0	1	0	0	0	0	0	0	0	0	0	0	0	0	0	0	0	0	0	0	0	0	0	0	0	0	0	1	1	0	0	0	0	0	0	0	0	0	0
K11883	09120 Genetic Information Processing	09122 Translation	03008 Ribosome biogenesis in eukaryotes [PATH:ko03008]	K11883 NOB1; RNA-binding protein NOB1K11883	0	0	0	0	0	0	0	0	0	0	0	0	0	0	0	0	0	0	0	0	0	0	0	0	0	0	0	0	0	0	0	0	0	0	0	0	0	0	0	0	0	0	0	0	0
K11883	09180 Brite Hierarchies	09182 Protein families: genetic information processing	03009 Ribosome biogenesis [BR:ko03009]	K11883 NOB1; RNA-binding protein NOB1K11883	0	0	0	0	0	0	0	0	0	0	0	0	0	0	0	0	0	0	0	0	0	0	0	0	0	0	0	0	0	0	0	0	0	0	0	0	0	0	0	0	0	0	0	0	0
K11883	09180 Brite Hierarchies	09182 Protein families: genetic information processing	03051 Proteasome [BR:ko03051]	K11883 NOB1; RNA-binding protein NOB1K11883	0	0	0	0	0	0	0	0	0	0	0	0	0	0	0	0	0	0	0	0	0	0	0	0	0	0	0	0	0	0	0	0	0	0	0	0	0	0	0	0	0	0	0	0	0
K11833	09180 Brite Hierarchies	09181 Protein families: metabolism	01002 Peptidases and inhibitors [BR:ko01002]	K11833 USP2; ubiquitin carboxyl-terminal hydrolase 2 [EC:3.4.19.12]K11833	0	0	0	0	0	0	0	0	0	0	0	0	0	0	0	0	0	0	0	0	0	0	0	0	0	0	0	0	0	0	0	0	0	0	0	0	0	0	0	0	0	0	0	0	0
K11833	09180 Brite Hierarchies	09182 Protein families: genetic information processing	04121 Ubiquitin system [BR:ko04121]	K11833 USP2; ubiquitin carboxyl-terminal hydrolase 2 [EC:3.4.19.12]K11833	0	0	0	0	0	0	0	0	0	0	0	0	0	0	0	0	0	0	0	0	0	0	0	0	0	0	0	0	0	0	0	0	0	0	0	0	0	0	0	0	0	0	0	0	0
K11785	09100 Metabolism	09108 Metabolism of cofactors and vitamins	00130 Ubiquinone and other terpenoid-quinone biosynthesis [PATH:ko00130]	K11785 mqnD; 1,4-dihydroxy-6-naphthoate synthase [EC:1.14.-.-]K11785	1	1	1	1	1	1	1	0	1	1	0	1	1	1	1	1	1	1	1	1	1	1	1	1	1	1	0	1	1	2	1	1	1	0	0	1	1	1	1	1	0	1	1	1	1
K11784	09100 Metabolism	09108 Metabolism of cofactors and vitamins	00130 Ubiquinone and other terpenoid-quinone biosynthesis [PATH:ko00130]	K11784 mqnC; cyclic dehypoxanthinyl futalosine synthase [EC:1.21.98.1]K11784	1	1	1	1	0	1	0	1	1	1	1	1	1	1	1	1	1	1	1	1	1	1	1	1	1	1	2	1	1	1	1	0	1	0	0	1	1	1	1	1	1	1	1	1	1
K11782	09100 Metabolism	09108 Metabolism of cofactors and vitamins	00130 Ubiquinone and other terpenoid-quinone biosynthesis [PATH:ko00130]	K11782 mqnA; chorismate dehydratase [EC:4.2.1.151]K11782	0	0	0	0	0	0	0	0	0	0	0	0	0	0	0	0	0	0	0	0	0	0	0	0	0	0	0	0	0	0	0	0	0	0	0	0	0	0	0	0	0	1	0	0	0
K11781	09100 Metabolism	09102 Energy metabolism	00680 Methane metabolism [PATH:ko00680]	K11781 cofH; 5-amino-6-(D-ribitylamino)uracil---L-tyrosine 4-hydroxyphenyl transferase [EC:2.5.1.147]K11781	1	1	1	1	1	1	0	1	1	1	0	1	1	1	1	1	1	1	1	1	1	2	1	1	1	1	1	1	1	1	1	0	1	0	0	1	1	1	1	1	1	1	1	1	1
K11780	09100 Metabolism	09102 Energy metabolism	00680 Methane metabolism [PATH:ko00680]	K11780 cofG; 7,8-didemethyl-8-hydroxy-5-deazariboflavin synthase [EC:4.3.1.32]K11780	1	1	0	1	1	1	1	1	1	1	0	1	1	1	1	1	1	1	1	1	1	2	1	1	1	1	1	1	1	1	1	1	2	0	0	1	1	1	1	1	1	1	2	1	1
K11749	09140 Cellular Processes	09143 Cell growth and death	04112 Cell cycle - Caulobacter [PATH:ko04112]	K11749 rseP; regulator of sigma E protease [EC:3.4.24.-]K11749	0	0	0	0	0	0	0	0	0	0	1	0	0	0	0	0	0	0	0	0	0	0	0	0	0	0	0	0	0	0	0	0	0	0	0	0	0	0	0	0	0	0	0	0	0
K11749	09180 Brite Hierarchies	09181 Protein families: metabolism	01002 Peptidases and inhibitors [BR:ko01002]	K11749 rseP; regulator of sigma E protease [EC:3.4.24.-]K11749	0	0	0	0	0	0	0	0	0	0	1	0	0	0	0	0	0	0	0	0	0	0	0	0	0	0	0	0	0	0	0	0	0	0	0	0	0	0	0	0	0	0	0	0	0
K11733	09180 Brite Hierarchies	09183 Protein families: signaling and cellular processes	02000 Transporters [BR:ko02000]	K11733 lysP; lysine-specific permeaseK11733	0	0	0	0	0	0	0	0	0	0	0	0	0	0	0	0	0	0	0	0	0	0	0	0	0	0	0	0	0	0	0	0	0	0	0	0	0	0	0	0	0	0	0	0	0
K11728	09180 Brite Hierarchies	09182 Protein families: genetic information processing	03036 Chromosome and associated proteins [BR:ko03036]	K11728 BPTF, E(bx); nucleosome-remodeling factor subunit BPTFK11728	0	0	0	0	0	0	0	0	0	0	0	0	0	0	0	0	0	0	0	0	0	0	0	0	0	0	0	0	0	0	0	0	0	0	0	0	0	0	0	0	0	0	0	0	0
K11717	09100 Metabolism	09106 Metabolism of other amino acids	00450 Selenocompound metabolism [PATH:ko00450]	K11717 sufS; cysteine desulfurase / selenocysteine lyase [EC:2.8.1.7 4.4.1.16]K11717	2	2	2	2	2	2	1	1	2	2	1	3	2	2	2	2	2	2	1	2	2	2	4	2	2	2	2	2	2	2	2	0	3	1	1	2	2	2	2	2	2	2	0	2	2
K11710	09130 Environmental Information Processing	09131 Membrane transport	02010 ABC transporters [PATH:ko02010]	K11710 troB, mntB, znuC; manganese/zinc/iron transport system ATP- binding protein [EC:7.2.2.5]K11710	0	0	0	0	0	0	0	0	0	0	0	0	1	0	0	0	0	1	1	0	0	0	1	1	0	1	0	0	0	0	0	0	0	0	0	0	0	1	1	0	0	1	1	0	0
K11710	09180 Brite Hierarchies	09183 Protein families: signaling and cellular processes	02000 Transporters [BR:ko02000]	K11710 troB, mntB, znuC; manganese/zinc/iron transport system ATP- binding protein [EC:7.2.2.5]K11710	0	0	0	0	0	0	0	0	0	0	0	0	1	0	0	0	0	1	1	0	0	0	1	1	0	1	0	0	0	0	0	0	0	0	0	0	0	1	1	0	0	1	1	0	0
K11709	09130 Environmental Information Processing	09131 Membrane transport	02010 ABC transporters [PATH:ko02010]	K11709 troD, mntD, znuB; manganese/zinc/iron transport system permease proteinK11709	0	0	0	0	0	0	0	0	0	0	0	0	1	0	0	0	0	1	1	0	0	0	1	1	0	1	0	0	0	0	0	0	0	0	0	0	0	1	1	0	0	1	1	0	0
K11709	09180 Brite Hierarchies	09183 Protein families: signaling and cellular processes	02000 Transporters [BR:ko02000]	K11709 troD, mntD, znuB; manganese/zinc/iron transport system permease proteinK11709	0	0	0	0	0	0	0	0	0	0	0	0	1	0	0	0	0	1	1	0	0	0	1	1	0	1	0	0	0	0	0	0	0	0	0	0	0	1	1	0	0	1	1	0	0
K11708	09130 Environmental Information Processing	09131 Membrane transport	02010 ABC transporters [PATH:ko02010]	K11708 troC, mntC, znuB; manganese/zinc/iron transport system permease proteinK11708	0	0	0	0	0	0	0	0	0	0	0	0	1	0	0	0	0	1	1	0	0	0	1	1	0	0	0	0	0	0	0	0	0	0	0	0	0	1	1	0	0	1	1	0	0
K11708	09180 Brite Hierarchies	09183 Protein families: signaling and cellular processes	02000 Transporters [BR:ko02000]	K11708 troC, mntC, znuB; manganese/zinc/iron transport system permease proteinK11708	0	0	0	0	0	0	0	0	0	0	0	0	1	0	0	0	0	1	1	0	0	0	1	1	0	0	0	0	0	0	0	0	0	0	0	0	0	1	1	0	0	1	1	0	0
K11707	09130 Environmental Information Processing	09131 Membrane transport	02010 ABC transporters [PATH:ko02010]	K11707 troA, mntA, znuA; manganese/zinc/iron transport system substrate-binding proteinK11707	0	0	0	0	0	0	0	0	0	0	0	0	1	0	0	0	0	1	1	0	0	0	1	1	0	1	0	0	0	0	0	0	0	0	0	0	0	1	1	0	0	1	1	0	0
K11707	09180 Brite Hierarchies	09183 Protein families: signaling and cellular processes	02000 Transporters [BR:ko02000]	K11707 troA, mntA, znuA; manganese/zinc/iron transport system substrate-binding proteinK11707	0	0	0	0	0	0	0	0	0	0	0	0	1	0	0	0	0	1	1	0	0	0	1	1	0	1	0	0	0	0	0	0	0	0	0	0	0	1	1	0	0	1	1	0	0
K11703	09100 Metabolism	09105 Amino acid metabolism	00310 Lysine degradation [PATH:ko00310]	K11703 GLT25D; collagen beta-1,O-galactosyltransferase [EC:2.4.1.50]K11703	0	0	0	0	0	0	0	0	0	0	0	0	0	0	0	0	0	0	0	0	0	0	0	0	0	0	0	0	0	0	0	0	0	0	0	0	0	0	0	0	0	0	0	0	0
K11703	09100 Metabolism	09107 Glycan biosynthesis and metabolism	00514 Other types of O-glycan biosynthesis [PATH:ko00514]	K11703 GLT25D; collagen beta-1,O-galactosyltransferase [EC:2.4.1.50]K11703	0	0	0	0	0	0	0	0	0	0	0	0	0	0	0	0	0	0	0	0	0	0	0	0	0	0	0	0	0	0	0	0	0	0	0	0	0	0	0	0	0	0	0	0	0
K11703	09180 Brite Hierarchies	09181 Protein families: metabolism	01003 Glycosyltransferases [BR:ko01003]	K11703 GLT25D; collagen beta-1,O-galactosyltransferase [EC:2.4.1.50]K11703	0	0	0	0	0	0	0	0	0	0	0	0	0	0	0	0	0	0	0	0	0	0	0	0	0	0	0	0	0	0	0	0	0	0	0	0	0	0	0	0	0	0	0	0	0
K11665	09180 Brite Hierarchies	09182 Protein families: genetic information processing	03036 Chromosome and associated proteins [BR:ko03036]	K11665 INO80, INOC1; chromatin-remodeling ATPase INO80 [EC:3.6.4.-]K11665	1	1	0	1	1	1	1	0	1	1	0	0	0	0	0	0	0	0	0	0	0	0	2	0	0	0	0	1	1	1	0	1	1	1	1	2	2	1	1	1	1	1	1	2	1
K11655	09180 Brite Hierarchies	09182 Protein families: genetic information processing	03036 Chromosome and associated proteins [BR:ko03036]	K11655 BAZ1A, ACF1; bromodomain adjacent to zinc finger domain protein 1AK11655	0	0	0	0	0	0	0	0	0	0	0	0	0	0	0	0	0	0	0	0	0	0	0	0	0	0	0	1	0	0	0	0	0	0	0	0	0	0	0	0	0	0	0	0	0
K11646	09100 Metabolism	09105 Amino acid metabolism	00400 Phenylalanine, tyrosine and tryptophan biosynthesis [PATH:ko00400]	K11646 K11646; 3-dehydroquinate synthase II [EC:1.4.1.24]K11646	1	1	1	1	1	1	1	1	1	1	1	1	1	1	1	1	1	1	1	1	1	2	1	1	1	1	1	1	1	1	1	1	1	0	0	1	1	1	1	1	1	1	2	1	1
K11600	09120 Genetic Information Processing	09123 Folding, sorting and degradation	03018 RNA degradation [PATH:ko03018]	K11600 RRP41, EXOSC4, SKI6; exosome complex component RRP41K11600	1	1	1	1	1	1	1	2	1	1	0	1	1	1	1	1	1	1	0	1	1	0	1	1	1	1	0	1	1	1	1	1	2	1	1	1	1	1	1	1	1	1	0	1	1
K11600	09180 Brite Hierarchies	09182 Protein families: genetic information processing	03019 Messenger RNA biogenesis [BR:ko03019]	K11600 RRP41, EXOSC4, SKI6; exosome complex component RRP41K11600	1	1	1	1	1	1	1	2	1	1	0	1	1	1	1	1	1	1	0	1	1	0	1	1	1	1	0	1	1	1	1	1	2	1	1	1	1	1	1	1	1	1	0	1	1
K11540	09100 Metabolism	09104 Nucleotide metabolism	00240 Pyrimidine metabolism [PATH:ko00240]	K11540 CAD; carbamoyl-phosphate synthase / aspartate carbamoyltransferase / dihydroorotase [EC:6.3.5.5 2.1.3.2 3.5.2.3]K11540	0	0	0	0	0	0	0	0	0	0	0	0	0	0	0	0	0	0	0	0	0	0	0	0	0	0	0	0	0	0	0	0	0	0	0	0	0	0	0	0	0	0	0	0	0
K11540	09100 Metabolism	09105 Amino acid metabolism	00250 Alanine, aspartate and glutamate metabolism [PATH:ko00250]	K11540 CAD; carbamoyl-phosphate synthase / aspartate carbamoyltransferase / dihydroorotase [EC:6.3.5.5 2.1.3.2 3.5.2.3]K11540	0	0	0	0	0	0	0	0	0	0	0	0	0	0	0	0	0	0	0	0	0	0	0	0	0	0	0	0	0	0	0	0	0	0	0	0	0	0	0	0	0	0	0	0	0
K11540	09180 Brite Hierarchies	09181 Protein families: metabolism	01002 Peptidases and inhibitors [BR:ko01002]	K11540 CAD; carbamoyl-phosphate synthase / aspartate carbamoyltransferase / dihydroorotase [EC:6.3.5.5 2.1.3.2 3.5.2.3]K11540	0	0	0	0	0	0	0	0	0	0	0	0	0	0	0	0	0	0	0	0	0	0	0	0	0	0	0	0	0	0	0	0	0	0	0	0	0	0	0	0	0	0	0	0	0
K11529	09100 Metabolism	09101 Carbohydrate metabolism	00030 Pentose phosphate pathway [PATH:ko00030]	K11529 gck, gckA, GLYCTK; glycerate 2-kinase [EC:2.7.1.165]K11529	1	1	1	1	1	1	1	0	1	1	0	1	1	1	1	1	1	1	2	1	1	2	1	1	1	1	1	1	1	1	1	1	1	0	0	1	2	1	1	1	1	1	1	1	1
K11529	09100 Metabolism	09101 Carbohydrate metabolism	00630 Glyoxylate and dicarboxylate metabolism [PATH:ko00630]	K11529 gck, gckA, GLYCTK; glycerate 2-kinase [EC:2.7.1.165]K11529	1	1	1	1	1	1	1	0	1	1	0	1	1	1	1	1	1	1	2	1	1	2	1	1	1	1	1	1	1	1	1	1	1	0	0	1	2	1	1	1	1	1	1	1	1
K11529	09100 Metabolism	09102 Energy metabolism	00680 Methane metabolism [PATH:ko00680]	K11529 gck, gckA, GLYCTK; glycerate 2-kinase [EC:2.7.1.165]K11529	1	1	1	1	1	1	1	0	1	1	0	1	1	1	1	1	1	1	2	1	1	2	1	1	1	1	1	1	1	1	1	1	1	0	0	1	2	1	1	1	1	1	1	1	1
K11529	09100 Metabolism	09103 Lipid metabolism	00561 Glycerolipid metabolism [PATH:ko00561]	K11529 gck, gckA, GLYCTK; glycerate 2-kinase [EC:2.7.1.165]K11529	1	1	1	1	1	1	1	0	1	1	0	1	1	1	1	1	1	1	2	1	1	2	1	1	1	1	1	1	1	1	1	1	1	0	0	1	2	1	1	1	1	1	1	1	1
K11529	09100 Metabolism	09105 Amino acid metabolism	00260 Glycine, serine and threonine metabolism [PATH:ko00260]	K11529 gck, gckA, GLYCTK; glycerate 2-kinase [EC:2.7.1.165]K11529	1	1	1	1	1	1	1	0	1	1	0	1	1	1	1	1	1	1	2	1	1	2	1	1	1	1	1	1	1	1	1	1	1	0	0	1	2	1	1	1	1	1	1	1	1
K11462	09180 Brite Hierarchies	09182 Protein families: genetic information processing	03036 Chromosome and associated proteins [BR:ko03036]	K11462 EED; polycomb protein EEDK11462	0	0	0	0	0	0	0	0	0	0	0	0	0	0	0	0	0	0	0	0	0	0	0	0	0	0	0	0	0	0	0	0	1	0	0	0	0	0	0	0	0	0	0	0	0
K11446	09180 Brite Hierarchies	09181 Protein families: metabolism	01009 Protein phosphatases and associated proteins [BR:ko01009]	K11446 KDM5, JARID1; [histone H3]-trimethyl-L-lysine4 demethylase [EC:1.14.11.67]K11446	0	0	0	0	0	0	0	0	0	0	0	0	0	0	0	0	0	0	0	0	0	0	0	0	0	0	0	0	0	0	0	0	0	0	0	0	0	0	0	0	0	0	0	0	0
K11446	09180 Brite Hierarchies	09182 Protein families: genetic information processing	03036 Chromosome and associated proteins [BR:ko03036]	K11446 KDM5, JARID1; [histone H3]-trimethyl-L-lysine4 demethylase [EC:1.14.11.67]K11446	0	0	0	0	0	0	0	0	0	0	0	0	0	0	0	0	0	0	0	0	0	0	0	0	0	0	0	0	0	0	0	0	0	0	0	0	0	0	0	0	0	0	0	0	0
K11429	09100 Metabolism	09105 Amino acid metabolism	00310 Lysine degradation [PATH:ko00310]	K11429 SUV420H; [histone H4]-N-methyl-L-lysine20 N-methyltransferase [EC:2.1.1.362]K11429	0	0	0	0	0	0	0	0	0	0	0	0	0	0	0	0	0	0	0	0	0	0	0	0	0	0	0	0	0	0	0	0	0	0	0	0	0	0	0	0	0	0	0	0	0
K11429	09180 Brite Hierarchies	09182 Protein families: genetic information processing	03036 Chromosome and associated proteins [BR:ko03036]	K11429 SUV420H; [histone H4]-N-methyl-L-lysine20 N-methyltransferase [EC:2.1.1.362]K11429	0	0	0	0	0	0	0	0	0	0	0	0	0	0	0	0	0	0	0	0	0	0	0	0	0	0	0	0	0	0	0	0	0	0	0	0	0	0	0	0	0	0	0	0	0
K11409	09150 Organismal Systems	09151 Immune system	04613 Neutrophil extracellular trap formation [PATH:ko04613]	K11409 HDAC9; histone deacetylase 9 [EC:3.5.1.98]K11409	0	0	0	0	0	0	0	0	0	0	0	0	0	0	0	0	0	0	0	0	0	0	0	0	0	0	0	0	0	0	0	0	0	0	0	0	0	0	0	0	0	0	0	0	0
K11409	09160 Human Diseases	09161 Cancer: overview	05203 Viral carcinogenesis [PATH:ko05203]	K11409 HDAC9; histone deacetylase 9 [EC:3.5.1.98]K11409	0	0	0	0	0	0	0	0	0	0	0	0	0	0	0	0	0	0	0	0	0	0	0	0	0	0	0	0	0	0	0	0	0	0	0	0	0	0	0	0	0	0	0	0	0
K11409	09160 Human Diseases	09165 Substance dependence	05034 Alcoholism [PATH:ko05034]	K11409 HDAC9; histone deacetylase 9 [EC:3.5.1.98]K11409	0	0	0	0	0	0	0	0	0	0	0	0	0	0	0	0	0	0	0	0	0	0	0	0	0	0	0	0	0	0	0	0	0	0	0	0	0	0	0	0	0	0	0	0	0
K11409	09180 Brite Hierarchies	09182 Protein families: genetic information processing	03036 Chromosome and associated proteins [BR:ko03036]	K11409 HDAC9; histone deacetylase 9 [EC:3.5.1.98]K11409	0	0	0	0	0	0	0	0	0	0	0	0	0	0	0	0	0	0	0	0	0	0	0	0	0	0	0	0	0	0	0	0	0	0	0	0	0	0	0	0	0	0	0	0	0
K11406	09130 Environmental Information Processing	09132 Signal transduction	04371 Apelin signaling pathway [PATH:ko04371]	K11406 HDAC4_5; histone deacetylase 4/5 [EC:3.5.1.98]K11406	0	0	0	0	0	0	0	0	0	0	0	0	0	0	0	0	0	0	0	0	0	0	0	0	0	0	0	0	0	0	0	0	0	0	0	0	0	0	0	0	0	0	0	0	0
K11406	09150 Organismal Systems	09151 Immune system	04613 Neutrophil extracellular trap formation [PATH:ko04613]	K11406 HDAC4_5; histone deacetylase 4/5 [EC:3.5.1.98]K11406	0	0	0	0	0	0	0	0	0	0	0	0	0	0	0	0	0	0	0	0	0	0	0	0	0	0	0	0	0	0	0	0	0	0	0	0	0	0	0	0	0	0	0	0	0
K11406	09160 Human Diseases	09161 Cancer: overview	05206 MicroRNAs in cancer [PATH:ko05206]	K11406 HDAC4_5; histone deacetylase 4/5 [EC:3.5.1.98]K11406	0	0	0	0	0	0	0	0	0	0	0	0	0	0	0	0	0	0	0	0	0	0	0	0	0	0	0	0	0	0	0	0	0	0	0	0	0	0	0	0	0	0	0	0	0
K11406	09160 Human Diseases	09161 Cancer: overview	05203 Viral carcinogenesis [PATH:ko05203]	K11406 HDAC4_5; histone deacetylase 4/5 [EC:3.5.1.98]K11406	0	0	0	0	0	0	0	0	0	0	0	0	0	0	0	0	0	0	0	0	0	0	0	0	0	0	0	0	0	0	0	0	0	0	0	0	0	0	0	0	0	0	0	0	0
K11406	09160 Human Diseases	09165 Substance dependence	05034 Alcoholism [PATH:ko05034]	K11406 HDAC4_5; histone deacetylase 4/5 [EC:3.5.1.98]K11406	0	0	0	0	0	0	0	0	0	0	0	0	0	0	0	0	0	0	0	0	0	0	0	0	0	0	0	0	0	0	0	0	0	0	0	0	0	0	0	0	0	0	0	0	0
K11406	09180 Brite Hierarchies	09182 Protein families: genetic information processing	03036 Chromosome and associated proteins [BR:ko03036]	K11406 HDAC4_5; histone deacetylase 4/5 [EC:3.5.1.98]K11406	0	0	0	0	0	0	0	0	0	0	0	0	0	0	0	0	0	0	0	0	0	0	0	0	0	0	0	0	0	0	0	0	0	0	0	0	0	0	0	0	0	0	0	0	0
K11329	09130 Environmental Information Processing	09132 Signal transduction	02020 Two-component system [PATH:ko02020]	K11329 rpaB; two-component system, OmpR family, response regulator RpaBK11329	0	0	0	0	0	0	0	0	0	0	0	1	0	0	0	0	0	0	0	0	0	0	0	0	0	0	0	0	0	0	0	0	0	0	0	0	0	0	0	0	0	0	0	0	0
K11329	09180 Brite Hierarchies	09183 Protein families: signaling and cellular processes	02022 Two-component system [BR:ko02022]	K11329 rpaB; two-component system, OmpR family, response regulator RpaBK11329	0	0	0	0	0	0	0	0	0	0	0	1	0	0	0	0	0	0	0	0	0	0	0	0	0	0	0	0	0	0	0	0	0	0	0	0	0	0	0	0	0	0	0	0	0
K11300	09180 Brite Hierarchies	09182 Protein families: genetic information processing	03036 Chromosome and associated proteins [BR:ko03036]	K11300 HMGN2; high-mobility group nucleosome-binding domain-containing protein 2K11300	0	0	0	0	0	0	0	0	0	0	0	0	0	0	0	0	0	0	0	0	0	0	0	0	0	0	0	0	0	0	0	0	0	0	0	0	0	0	0	0	0	0	0	0	0
K11298	09180 Brite Hierarchies	09182 Protein families: genetic information processing	03036 Chromosome and associated proteins [BR:ko03036]	K11298 HMG2L1; high mobility group protein 2-like 1K11298	0	0	0	0	0	0	0	0	0	0	0	0	0	0	0	0	0	0	0	0	0	0	0	0	0	0	0	0	0	0	0	0	0	0	0	0	0	0	0	0	0	0	0	0	0
K11253	09150 Organismal Systems	09151 Immune system	04613 Neutrophil extracellular trap formation [PATH:ko04613]	K11253 H3; histone H3K11253	0	0	0	0	0	0	0	0	0	0	0	0	0	0	0	0	0	0	0	0	0	0	0	0	0	0	0	0	0	0	0	0	0	0	0	0	0	0	0	0	0	0	0	0	0
K11253	09160 Human Diseases	09161 Cancer: overview	05202 Transcriptional misregulation in cancer [PATH:ko05202]	K11253 H3; histone H3K11253	0	0	0	0	0	0	0	0	0	0	0	0	0	0	0	0	0	0	0	0	0	0	0	0	0	0	0	0	0	0	0	0	0	0	0	0	0	0	0	0	0	0	0	0	0
K11253	09160 Human Diseases	09171 Infectious disease: bacterial	05131 Shigellosis [PATH:ko05131]	K11253 H3; histone H3K11253	0	0	0	0	0	0	0	0	0	0	0	0	0	0	0	0	0	0	0	0	0	0	0	0	0	0	0	0	0	0	0	0	0	0	0	0	0	0	0	0	0	0	0	0	0
K11253	09160 Human Diseases	09163 Immune disease	05322 Systemic lupus erythematosus [PATH:ko05322]	K11253 H3; histone H3K11253	0	0	0	0	0	0	0	0	0	0	0	0	0	0	0	0	0	0	0	0	0	0	0	0	0	0	0	0	0	0	0	0	0	0	0	0	0	0	0	0	0	0	0	0	0
K11253	09160 Human Diseases	09165 Substance dependence	05034 Alcoholism [PATH:ko05034]	K11253 H3; histone H3K11253	0	0	0	0	0	0	0	0	0	0	0	0	0	0	0	0	0	0	0	0	0	0	0	0	0	0	0	0	0	0	0	0	0	0	0	0	0	0	0	0	0	0	0	0	0
K11253	09180 Brite Hierarchies	09182 Protein families: genetic information processing	03036 Chromosome and associated proteins [BR:ko03036]	K11253 H3; histone H3K11253	0	0	0	0	0	0	0	0	0	0	0	0	0	0	0	0	0	0	0	0	0	0	0	0	0	0	0	0	0	0	0	0	0	0	0	0	0	0	0	0	0	0	0	0	0
K11253	09180 Brite Hierarchies	09183 Protein families: signaling and cellular processes	04147 Exosome [BR:ko04147]	K11253 H3; histone H3K11253	0	0	0	0	0	0	0	0	0	0	0	0	0	0	0	0	0	0	0	0	0	0	0	0	0	0	0	0	0	0	0	0	0	0	0	0	0	0	0	0	0	0	0	0	0
K11224	09130 Environmental Information Processing	09132 Signal transduction	04012 ErbB signaling pathway [PATH:ko04012]	K11224 STAT5B; signal transducer and activator of transcription 5BK11224	0	0	0	0	0	0	0	0	0	0	0	0	0	0	0	0	0	0	0	0	0	0	0	0	0	0	0	0	0	0	0	0	0	0	0	0	0	0	0	0	0	0	0	0	0
K11224	09130 Environmental Information Processing	09132 Signal transduction	04630 JAK-STAT signaling pathway [PATH:ko04630]	K11224 STAT5B; signal transducer and activator of transcription 5BK11224	0	0	0	0	0	0	0	0	0	0	0	0	0	0	0	0	0	0	0	0	0	0	0	0	0	0	0	0	0	0	0	0	0	0	0	0	0	0	0	0	0	0	0	0	0
K11224	09140 Cellular Processes	09143 Cell growth and death	04217 Necroptosis [PATH:ko04217]	K11224 STAT5B; signal transducer and activator of transcription 5BK11224	0	0	0	0	0	0	0	0	0	0	0	0	0	0	0	0	0	0	0	0	0	0	0	0	0	0	0	0	0	0	0	0	0	0	0	0	0	0	0	0	0	0	0	0	0
K11224	09150 Organismal Systems	09151 Immune system	04658 Th1 and Th2 cell differentiation [PATH:ko04658]	K11224 STAT5B; signal transducer and activator of transcription 5BK11224	0	0	0	0	0	0	0	0	0	0	0	0	0	0	0	0	0	0	0	0	0	0	0	0	0	0	0	0	0	0	0	0	0	0	0	0	0	0	0	0	0	0	0	0	0
K11224	09150 Organismal Systems	09151 Immune system	04659 Th17 cell differentiation [PATH:ko04659]	K11224 STAT5B; signal transducer and activator of transcription 5BK11224	0	0	0	0	0	0	0	0	0	0	0	0	0	0	0	0	0	0	0	0	0	0	0	0	0	0	0	0	0	0	0	0	0	0	0	0	0	0	0	0	0	0	0	0	0
K11224	09150 Organismal Systems	09151 Immune system	04062 Chemokine signaling pathway [PATH:ko04062]	K11224 STAT5B; signal transducer and activator of transcription 5BK11224	0	0	0	0	0	0	0	0	0	0	0	0	0	0	0	0	0	0	0	0	0	0	0	0	0	0	0	0	0	0	0	0	0	0	0	0	0	0	0	0	0	0	0	0	0
K11224	09150 Organismal Systems	09152 Endocrine system	04917 Prolactin signaling pathway [PATH:ko04917]	K11224 STAT5B; signal transducer and activator of transcription 5BK11224	0	0	0	0	0	0	0	0	0	0	0	0	0	0	0	0	0	0	0	0	0	0	0	0	0	0	0	0	0	0	0	0	0	0	0	0	0	0	0	0	0	0	0	0	0
K11224	09150 Organismal Systems	09152 Endocrine system	04935 Growth hormone synthesis, secretion and action [PATH:ko04935]	K11224 STAT5B; signal transducer and activator of transcription 5BK11224	0	0	0	0	0	0	0	0	0	0	0	0	0	0	0	0	0	0	0	0	0	0	0	0	0	0	0	0	0	0	0	0	0	0	0	0	0	0	0	0	0	0	0	0	0
K11224	09160 Human Diseases	09161 Cancer: overview	05200 Pathways in cancer [PATH:ko05200]	K11224 STAT5B; signal transducer and activator of transcription 5BK11224	0	0	0	0	0	0	0	0	0	0	0	0	0	0	0	0	0	0	0	0	0	0	0	0	0	0	0	0	0	0	0	0	0	0	0	0	0	0	0	0	0	0	0	0	0
K11224	09160 Human Diseases	09161 Cancer: overview	05207 Chemical carcinogenesis - receptor activation [PATH:ko05207]	K11224 STAT5B; signal transducer and activator of transcription 5BK11224	0	0	0	0	0	0	0	0	0	0	0	0	0	0	0	0	0	0	0	0	0	0	0	0	0	0	0	0	0	0	0	0	0	0	0	0	0	0	0	0	0	0	0	0	0
K11224	09160 Human Diseases	09161 Cancer: overview	05203 Viral carcinogenesis [PATH:ko05203]	K11224 STAT5B; signal transducer and activator of transcription 5BK11224	0	0	0	0	0	0	0	0	0	0	0	0	0	0	0	0	0	0	0	0	0	0	0	0	0	0	0	0	0	0	0	0	0	0	0	0	0	0	0	0	0	0	0	0	0
K11224	09160 Human Diseases	09162 Cancer: specific types	05221 Acute myeloid leukemia [PATH:ko05221]	K11224 STAT5B; signal transducer and activator of transcription 5BK11224	0	0	0	0	0	0	0	0	0	0	0	0	0	0	0	0	0	0	0	0	0	0	0	0	0	0	0	0	0	0	0	0	0	0	0	0	0	0	0	0	0	0	0	0	0
K11224	09160 Human Diseases	09162 Cancer: specific types	05220 Chronic myeloid leukemia [PATH:ko05220]	K11224 STAT5B; signal transducer and activator of transcription 5BK11224	0	0	0	0	0	0	0	0	0	0	0	0	0	0	0	0	0	0	0	0	0	0	0	0	0	0	0	0	0	0	0	0	0	0	0	0	0	0	0	0	0	0	0	0	0
K11224	09160 Human Diseases	09162 Cancer: specific types	05223 Non-small cell lung cancer [PATH:ko05223]	K11224 STAT5B; signal transducer and activator of transcription 5BK11224	0	0	0	0	0	0	0	0	0	0	0	0	0	0	0	0	0	0	0	0	0	0	0	0	0	0	0	0	0	0	0	0	0	0	0	0	0	0	0	0	0	0	0	0	0
K11224	09160 Human Diseases	09172 Infectious disease: viral	05166 Human T-cell leukemia virus 1 infection [PATH:ko05166]	K11224 STAT5B; signal transducer and activator of transcription 5BK11224	0	0	0	0	0	0	0	0	0	0	0	0	0	0	0	0	0	0	0	0	0	0	0	0	0	0	0	0	0	0	0	0	0	0	0	0	0	0	0	0	0	0	0	0	0
K11224	09160 Human Diseases	09172 Infectious disease: viral	05161 Hepatitis B [PATH:ko05161]	K11224 STAT5B; signal transducer and activator of transcription 5BK11224	0	0	0	0	0	0	0	0	0	0	0	0	0	0	0	0	0	0	0	0	0	0	0	0	0	0	0	0	0	0	0	0	0	0	0	0	0	0	0	0	0	0	0	0	0
K11224	09160 Human Diseases	09172 Infectious disease: viral	05162 Measles [PATH:ko05162]	K11224 STAT5B; signal transducer and activator of transcription 5BK11224	0	0	0	0	0	0	0	0	0	0	0	0	0	0	0	0	0	0	0	0	0	0	0	0	0	0	0	0	0	0	0	0	0	0	0	0	0	0	0	0	0	0	0	0	0
K11224	09160 Human Diseases	09167 Endocrine and metabolic disease	04933 AGE-RAGE signaling pathway in diabetic complications [PATH:ko04933]	K11224 STAT5B; signal transducer and activator of transcription 5BK11224	0	0	0	0	0	0	0	0	0	0	0	0	0	0	0	0	0	0	0	0	0	0	0	0	0	0	0	0	0	0	0	0	0	0	0	0	0	0	0	0	0	0	0	0	0
K11224	09180 Brite Hierarchies	09182 Protein families: genetic information processing	03000 Transcription factors [BR:ko03000]	K11224 STAT5B; signal transducer and activator of transcription 5BK11224	0	0	0	0	0	0	0	0	0	0	0	0	0	0	0	0	0	0	0	0	0	0	0	0	0	0	0	0	0	0	0	0	0	0	0	0	0	0	0	0	0	0	0	0	0
K11212	09100 Metabolism	09102 Energy metabolism	00680 Methane metabolism [PATH:ko00680]	K11212 cofD; LPPG:FO 2-phospho-L-lactate transferase [EC:2.7.8.28]K11212	1	1	1	1	1	1	0	1	1	1	0	1	1	1	1	1	1	1	2	1	1	1	0	1	1	1	1	1	1	1	1	1	1	1	1	1	1	1	1	1	1	1	1	1	1
K11206	09190 Not Included in Pathway or Brite	09191 Unclassified: metabolism	99980 Enzymes with EC numbers	K11206 NIT1, ybeM; deaminated glutathione amidase [EC:3.5.1.128]K11206	2	1	2	1	1	1	0	1	1	1	1	1	1	0	1	1	1	1	0	1	1	0	0	1	1	1	1	1	1	1	1	1	1	0	0	1	1	1	1	1	1	1	2	0	1
K11175	09100 Metabolism	09104 Nucleotide metabolism	00230 Purine metabolism [PATH:ko00230]	K11175 purN; phosphoribosylglycinamide formyltransferase 1 [EC:2.1.2.2]K11175	1	1	1	1	1	1	0	0	1	1	0	1	1	1	1	1	1	1	1	1	1	2	1	1	1	2	1	1	1	1	1	1	1	1	1	1	1	1	1	1	1	1	3	1	1
K11175	09100 Metabolism	09108 Metabolism of cofactors and vitamins	00670 One carbon pool by folate [PATH:ko00670]	K11175 purN; phosphoribosylglycinamide formyltransferase 1 [EC:2.1.2.2]K11175	1	1	1	1	1	1	0	0	1	1	0	1	1	1	1	1	1	1	1	1	1	2	1	1	1	2	1	1	1	1	1	1	1	1	1	1	1	1	1	1	1	1	3	1	1
K11153	09100 Metabolism	09108 Metabolism of cofactors and vitamins	00830 Retinol metabolism [PATH:ko00830]	K11153 RDH12; retinol dehydrogenase 12 [EC:1.1.1.300]K11153	0	0	0	0	0	0	0	0	0	0	0	0	0	0	0	0	0	0	0	0	0	0	0	0	0	0	0	0	0	0	0	0	0	0	0	0	0	0	0	0	0	0	0	0	0
K11131	09120 Genetic Information Processing	09122 Translation	03008 Ribosome biogenesis in eukaryotes [PATH:ko03008]	K11131 DKC1, NOLA4, CBF5; H/ACA ribonucleoprotein complex subunit 4 [EC:5.4.99.-]K11131	1	1	1	1	0	1	1	1	0	0	0	1	1	1	1	1	1	1	1	1	1	1	1	1	1	1	2	1	1	1	1	0	1	1	1	1	1	1	1	1	1	1	1	1	1
K11131	09180 Brite Hierarchies	09182 Protein families: genetic information processing	03009 Ribosome biogenesis [BR:ko03009]	K11131 DKC1, NOLA4, CBF5; H/ACA ribonucleoprotein complex subunit 4 [EC:5.4.99.-]K11131	1	1	1	1	0	1	1	1	0	0	0	1	1	1	1	1	1	1	1	1	1	1	1	1	1	1	2	1	1	1	1	0	1	1	1	1	1	1	1	1	1	1	1	1	1
K11131	09180 Brite Hierarchies	09182 Protein families: genetic information processing	03032 DNA replication proteins [BR:ko03032]	K11131 DKC1, NOLA4, CBF5; H/ACA ribonucleoprotein complex subunit 4 [EC:5.4.99.-]K11131	1	1	1	1	0	1	1	1	0	0	0	1	1	1	1	1	1	1	1	1	1	1	1	1	1	1	2	1	1	1	1	0	1	1	1	1	1	1	1	1	1	1	1	1	1
K11130	09120 Genetic Information Processing	09122 Translation	03008 Ribosome biogenesis in eukaryotes [PATH:ko03008]	K11130 NOP10, NOLA3; H/ACA ribonucleoprotein complex subunit 3K11130	0	0	0	1	1	0	1	0	0	0	0	1	0	1	1	1	1	1	1	1	1	1	1	1	1	1	1	1	1	1	1	0	0	0	0	1	1	1	1	1	0	1	0	1	1
K11130	09180 Brite Hierarchies	09182 Protein families: genetic information processing	03009 Ribosome biogenesis [BR:ko03009]	K11130 NOP10, NOLA3; H/ACA ribonucleoprotein complex subunit 3K11130	0	0	0	1	1	0	1	0	0	0	0	1	0	1	1	1	1	1	1	1	1	1	1	1	1	1	1	1	1	1	1	0	0	0	0	1	1	1	1	1	0	1	0	1	1
K11130	09180 Brite Hierarchies	09182 Protein families: genetic information processing	03032 DNA replication proteins [BR:ko03032]	K11130 NOP10, NOLA3; H/ACA ribonucleoprotein complex subunit 3K11130	0	0	0	1	1	0	1	0	0	0	0	1	0	1	1	1	1	1	1	1	1	1	1	1	1	1	1	1	1	1	1	0	0	0	0	1	1	1	1	1	0	1	0	1	1
K11105	09180 Brite Hierarchies	09183 Protein families: signaling and cellular processes	02000 Transporters [BR:ko02000]	K11105 cvrA, nhaP2; potassium/hydrogen antiporterK11105	1	1	1	1	1	1	2	0	1	1	1	1	0	1	0	0	0	1	2	1	1	2	1	1	1	1	1	1	1	1	1	1	1	0	0	1	1	1	1	1	1	1	1	1	1
K11097	09120 Genetic Information Processing	09121 Transcription	03040 Spliceosome [PATH:ko03040]	K11097 SNRPE, SME; small nuclear ribonucleoprotein EK11097	0	0	1	0	0	0	0	0	0	0	0	0	0	0	0	0	0	0	0	0	0	0	0	0	0	0	0	0	0	0	0	0	0	0	0	0	0	0	0	0	0	0	0	0	0
K11097	09180 Brite Hierarchies	09182 Protein families: genetic information processing	03041 Spliceosome [BR:ko03041]	K11097 SNRPE, SME; small nuclear ribonucleoprotein EK11097	0	0	1	0	0	0	0	0	0	0	0	0	0	0	0	0	0	0	0	0	0	0	0	0	0	0	0	0	0	0	0	0	0	0	0	0	0	0	0	0	0	0	0	0	0
K11097	09180 Brite Hierarchies	09182 Protein families: genetic information processing	03032 DNA replication proteins [BR:ko03032]	K11097 SNRPE, SME; small nuclear ribonucleoprotein EK11097	0	0	1	0	0	0	0	0	0	0	0	0	0	0	0	0	0	0	0	0	0	0	0	0	0	0	0	0	0	0	0	0	0	0	0	0	0	0	0	0	0	0	0	0	0
K11094	09120 Genetic Information Processing	09121 Transcription	03040 Spliceosome [PATH:ko03040]	K11094 SNRPB2; U2 small nuclear ribonucleoprotein B''K11094	0	0	0	0	0	0	0	0	0	0	0	0	0	0	0	0	0	0	0	0	0	0	0	0	0	0	0	0	0	0	0	0	0	0	0	0	0	0	0	0	0	0	0	0	0
K11094	09180 Brite Hierarchies	09182 Protein families: genetic information processing	03041 Spliceosome [BR:ko03041]	K11094 SNRPB2; U2 small nuclear ribonucleoprotein B''K11094	0	0	0	0	0	0	0	0	0	0	0	0	0	0	0	0	0	0	0	0	0	0	0	0	0	0	0	0	0	0	0	0	0	0	0	0	0	0	0	0	0	0	0	0	0
K11090	09160 Human Diseases	09163 Immune disease	05322 Systemic lupus erythematosus [PATH:ko05322]	K11090 LA, SSB; lupus La proteinK11090	0	0	0	0	0	0	0	0	0	0	0	0	0	0	0	0	0	0	0	0	0	0	0	0	0	0	0	0	0	0	0	0	0	0	0	0	0	0	0	0	0	0	0	0	0
K11087	09120 Genetic Information Processing	09121 Transcription	03040 Spliceosome [PATH:ko03040]	K11087 SNRPD1, SMD1; small nuclear ribonucleoprotein D1K11087	0	0	0	0	0	0	0	0	0	0	0	0	0	0	0	0	0	0	0	0	0	0	0	0	0	0	0	0	0	0	0	0	0	0	0	0	0	0	0	0	0	0	0	0	0
K11087	09160 Human Diseases	09163 Immune disease	05322 Systemic lupus erythematosus [PATH:ko05322]	K11087 SNRPD1, SMD1; small nuclear ribonucleoprotein D1K11087	0	0	0	0	0	0	0	0	0	0	0	0	0	0	0	0	0	0	0	0	0	0	0	0	0	0	0	0	0	0	0	0	0	0	0	0	0	0	0	0	0	0	0	0	0
K11087	09180 Brite Hierarchies	09182 Protein families: genetic information processing	03041 Spliceosome [BR:ko03041]	K11087 SNRPD1, SMD1; small nuclear ribonucleoprotein D1K11087	0	0	0	0	0	0	0	0	0	0	0	0	0	0	0	0	0	0	0	0	0	0	0	0	0	0	0	0	0	0	0	0	0	0	0	0	0	0	0	0	0	0	0	0	0
K11087	09180 Brite Hierarchies	09182 Protein families: genetic information processing	03032 DNA replication proteins [BR:ko03032]	K11087 SNRPD1, SMD1; small nuclear ribonucleoprotein D1K11087	0	0	0	0	0	0	0	0	0	0	0	0	0	0	0	0	0	0	0	0	0	0	0	0	0	0	0	0	0	0	0	0	0	0	0	0	0	0	0	0	0	0	0	0	0
K11085	09130 Environmental Information Processing	09131 Membrane transport	02010 ABC transporters [PATH:ko02010]	K11085 msbA; ATP-binding cassette, subfamily B, bacterial MsbA [EC:7.5.2.6]K11085	0	0	0	0	0	0	0	0	0	0	0	0	0	0	0	0	0	0	0	0	0	0	0	0	0	0	0	0	0	0	0	0	0	0	0	0	0	0	0	0	0	0	0	0	0
K11085	09180 Brite Hierarchies	09183 Protein families: signaling and cellular processes	02000 Transporters [BR:ko02000]	K11085 msbA; ATP-binding cassette, subfamily B, bacterial MsbA [EC:7.5.2.6]K11085	0	0	0	0	0	0	0	0	0	0	0	0	0	0	0	0	0	0	0	0	0	0	0	0	0	0	0	0	0	0	0	0	0	0	0	0	0	0	0	0	0	0	0	0	0
K11014	09160 Human Diseases	09171 Infectious disease: bacterial	05132 Salmonella infection [PATH:ko05132]	K11014 cdtB; cytolethal distending toxin subunit BK11014	0	0	0	0	0	0	0	0	0	0	0	0	0	0	0	0	0	0	0	0	0	0	0	0	0	0	0	0	0	0	0	0	0	0	0	0	0	0	0	0	0	0	0	0	0
K11014	09180 Brite Hierarchies	09183 Protein families: signaling and cellular processes	02042 Bacterial toxins [BR:ko02042]	K11014 cdtB; cytolethal distending toxin subunit BK11014	0	0	0	0	0	0	0	0	0	0	0	0	0	0	0	0	0	0	0	0	0	0	0	0	0	0	0	0	0	0	0	0	0	0	0	0	0	0	0	0	0	0	0	0	0
K11000	09180 Brite Hierarchies	09181 Protein families: metabolism	01003 Glycosyltransferases [BR:ko01003]	K11000 CALS; callose synthase [EC:2.4.1.-]K11000	0	0	0	0	0	0	0	0	0	0	0	0	0	0	0	0	0	0	0	0	0	0	0	0	0	0	0	1	0	0	0	0	0	0	0	0	0	0	0	0	0	0	0	0	0
K10979	09120 Genetic Information Processing	09124 Replication and repair	03450 Non-homologous end-joining [PATH:ko03450]	K10979 ku; DNA end-binding protein KuK10979	0	1	0	0	0	0	0	0	0	0	0	0	0	0	0	0	0	0	0	0	0	0	0	0	0	0	0	0	0	0	0	0	0	0	0	0	0	0	0	0	0	0	0	0	0
K10979	09180 Brite Hierarchies	09182 Protein families: genetic information processing	03400 DNA repair and recombination proteins [BR:ko03400]	K10979 ku; DNA end-binding protein KuK10979	0	1	0	0	0	0	0	0	0	0	0	0	0	0	0	0	0	0	0	0	0	0	0	0	0	0	0	0	0	0	0	0	0	0	0	0	0	0	0	0	0	0	0	0	0
K10974	09180 Brite Hierarchies	09183 Protein families: signaling and cellular processes	02000 Transporters [BR:ko02000]	K10974 codB; cytosine permeaseK10974	0	0	0	0	0	0	0	0	0	0	0	0	0	0	0	0	0	0	0	0	0	0	0	0	0	0	0	0	0	0	0	0	0	0	0	0	0	0	0	0	0	0	0	0	0
K10946	09100 Metabolism	09102 Energy metabolism	00680 Methane metabolism [PATH:ko00680]	K10946 pmoC-amoC; methane/ammonia monooxygenase subunit CK10946	1	1	2	1	0	1	0	0	1	1	0	1	1	1	1	1	1	1	1	1	2	0	1	1	1	1	0	1	2	1	1	0	1	0	0	1	1	1	1	1	1	1	1	0	1
K10946	09100 Metabolism	09102 Energy metabolism	00910 Nitrogen metabolism [PATH:ko00910]	K10946 pmoC-amoC; methane/ammonia monooxygenase subunit CK10946	1	1	2	1	0	1	0	0	1	1	0	1	1	1	1	1	1	1	1	1	2	0	1	1	1	1	0	1	2	1	1	0	1	0	0	1	1	1	1	1	1	1	1	0	1
K10945	09100 Metabolism	09102 Energy metabolism	00680 Methane metabolism [PATH:ko00680]	K10945 pmoB-amoB; methane/ammonia monooxygenase subunit BK10945	0	1	1	1	1	1	0	1	1	1	0	1	1	1	1	1	1	1	0	1	1	0	1	1	1	1	0	1	1	1	1	0	1	0	0	1	1	1	2	1	1	1	1	0	1
K10945	09100 Metabolism	09102 Energy metabolism	00910 Nitrogen metabolism [PATH:ko00910]	K10945 pmoB-amoB; methane/ammonia monooxygenase subunit BK10945	0	1	1	1	1	1	0	1	1	1	0	1	1	1	1	1	1	1	0	1	1	0	1	1	1	1	0	1	1	1	1	0	1	0	0	1	1	1	2	1	1	1	1	0	1
K10944	09100 Metabolism	09102 Energy metabolism	00680 Methane metabolism [PATH:ko00680]	K10944 pmoA-amoA; methane/ammonia monooxygenase subunit A [EC:1.14.18.3 1.14.99.39]K10944	2	1	2	1	0	1	0	1	1	1	0	0	1	1	1	1	1	1	0	1	1	0	1	1	1	1	0	1	1	1	1	0	1	0	0	1	1	1	1	1	1	1	1	1	1
K10944	09100 Metabolism	09102 Energy metabolism	00910 Nitrogen metabolism [PATH:ko00910]	K10944 pmoA-amoA; methane/ammonia monooxygenase subunit A [EC:1.14.18.3 1.14.99.39]K10944	2	1	2	1	0	1	0	1	1	1	0	0	1	1	1	1	1	1	0	1	1	0	1	1	1	1	0	1	1	1	1	0	1	0	0	1	1	1	1	1	1	1	1	1	1
K10848	09120 Genetic Information Processing	09124 Replication and repair	03420 Nucleotide excision repair [PATH:ko03420]	K10848 ERCC4, XPF; DNA excision repair protein ERCC-4 [EC:3.1.-.-]K10848	1	1	1	1	1	1	1	2	1	1	1	1	1	1	1	1	1	1	1	1	1	0	1	1	1	1	1	1	1	1	1	1	1	0	0	1	2	1	1	1	1	1	1	2	1
K10848	09120 Genetic Information Processing	09124 Replication and repair	03460 Fanconi anemia pathway [PATH:ko03460]	K10848 ERCC4, XPF; DNA excision repair protein ERCC-4 [EC:3.1.-.-]K10848	1	1	1	1	1	1	1	2	1	1	1	1	1	1	1	1	1	1	1	1	1	0	1	1	1	1	1	1	1	1	1	1	1	0	0	1	2	1	1	1	1	1	1	2	1
K10848	09180 Brite Hierarchies	09182 Protein families: genetic information processing	03032 DNA replication proteins [BR:ko03032]	K10848 ERCC4, XPF; DNA excision repair protein ERCC-4 [EC:3.1.-.-]K10848	1	1	1	1	1	1	1	2	1	1	1	1	1	1	1	1	1	1	1	1	1	0	1	1	1	1	1	1	1	1	1	1	1	0	0	1	2	1	1	1	1	1	1	2	1
K10848	09180 Brite Hierarchies	09182 Protein families: genetic information processing	03400 DNA repair and recombination proteins [BR:ko03400]	K10848 ERCC4, XPF; DNA excision repair protein ERCC-4 [EC:3.1.-.-]K10848	1	1	1	1	1	1	1	2	1	1	1	1	1	1	1	1	1	1	1	1	1	0	1	1	1	1	1	1	1	1	1	1	1	0	0	1	2	1	1	1	1	1	1	2	1
K10778	09180 Brite Hierarchies	09182 Protein families: genetic information processing	03000 Transcription factors [BR:ko03000]	K10778 ada; AraC family transcriptional regulator, regulatory protein of adaptative response / methylated-DNA-[protein]-cysteine methyltransferase [EC:2.1.1.63]K10778	0	0	0	0	0	0	0	0	0	0	0	0	0	0	0	0	0	0	0	0	0	0	0	0	0	0	0	0	0	0	0	0	0	0	0	0	0	0	0	0	0	0	0	0	0
K10778	09180 Brite Hierarchies	09182 Protein families: genetic information processing	03400 DNA repair and recombination proteins [BR:ko03400]	K10778 ada; AraC family transcriptional regulator, regulatory protein of adaptative response / methylated-DNA-[protein]-cysteine methyltransferase [EC:2.1.1.63]K10778	0	0	0	0	0	0	0	0	0	0	0	0	0	0	0	0	0	0	0	0	0	0	0	0	0	0	0	0	0	0	0	0	0	0	0	0	0	0	0	0	0	0	0	0	0
K10773	09120 Genetic Information Processing	09124 Replication and repair	03410 Base excision repair [PATH:ko03410]	K10773 NTH; endonuclease III [EC:4.2.99.18]K10773	0	0	0	1	0	1	0	0	0	0	1	1	1	1	1	1	1	1	0	1	1	0	1	1	0	1	1	1	1	1	1	1	0	0	0	1	1	1	1	1	1	1	1	0	1
K10773	09180 Brite Hierarchies	09182 Protein families: genetic information processing	03400 DNA repair and recombination proteins [BR:ko03400]	K10773 NTH; endonuclease III [EC:4.2.99.18]K10773	0	0	0	1	0	1	0	0	0	0	1	1	1	1	1	1	1	1	0	1	1	0	1	1	0	1	1	1	1	1	1	1	0	0	0	1	1	1	1	1	1	1	1	0	1
K10755	09120 Genetic Information Processing	09124 Replication and repair	03030 DNA replication [PATH:ko03030]	K10755 RFC2_4; replication factor C subunit 2/4K10755	0	0	0	0	0	0	0	0	0	0	0	0	0	0	0	0	0	0	0	0	0	0	0	0	0	0	0	0	0	0	0	0	0	0	0	0	0	0	0	0	0	0	0	0	0
K10755	09120 Genetic Information Processing	09124 Replication and repair	03420 Nucleotide excision repair [PATH:ko03420]	K10755 RFC2_4; replication factor C subunit 2/4K10755	0	0	0	0	0	0	0	0	0	0	0	0	0	0	0	0	0	0	0	0	0	0	0	0	0	0	0	0	0	0	0	0	0	0	0	0	0	0	0	0	0	0	0	0	0
K10755	09120 Genetic Information Processing	09124 Replication and repair	03430 Mismatch repair [PATH:ko03430]	K10755 RFC2_4; replication factor C subunit 2/4K10755	0	0	0	0	0	0	0	0	0	0	0	0	0	0	0	0	0	0	0	0	0	0	0	0	0	0	0	0	0	0	0	0	0	0	0	0	0	0	0	0	0	0	0	0	0
K10755	09180 Brite Hierarchies	09182 Protein families: genetic information processing	03032 DNA replication proteins [BR:ko03032]	K10755 RFC2_4; replication factor C subunit 2/4K10755	0	0	0	0	0	0	0	0	0	0	0	0	0	0	0	0	0	0	0	0	0	0	0	0	0	0	0	0	0	0	0	0	0	0	0	0	0	0	0	0	0	0	0	0	0
K10755	09180 Brite Hierarchies	09182 Protein families: genetic information processing	03036 Chromosome and associated proteins [BR:ko03036]	K10755 RFC2_4; replication factor C subunit 2/4K10755	0	0	0	0	0	0	0	0	0	0	0	0	0	0	0	0	0	0	0	0	0	0	0	0	0	0	0	0	0	0	0	0	0	0	0	0	0	0	0	0	0	0	0	0	0
K10755	09180 Brite Hierarchies	09182 Protein families: genetic information processing	03400 DNA repair and recombination proteins [BR:ko03400]	K10755 RFC2_4; replication factor C subunit 2/4K10755	0	0	0	0	0	0	0	0	0	0	0	0	0	0	0	0	0	0	0	0	0	0	0	0	0	0	0	0	0	0	0	0	0	0	0	0	0	0	0	0	0	0	0	0	0
K10750	09180 Brite Hierarchies	09182 Protein families: genetic information processing	03036 Chromosome and associated proteins [BR:ko03036]	K10750 CHAF1A; chromatin assembly factor 1 subunit AK10750	0	0	0	0	0	0	0	0	0	0	0	0	0	0	0	0	0	0	0	0	0	0	0	0	0	0	0	0	0	0	0	0	0	0	0	0	0	0	0	0	0	0	0	0	0
K10747	09120 Genetic Information Processing	09124 Replication and repair	03030 DNA replication [PATH:ko03030]	K10747 LIG1; DNA ligase 1 [EC:6.5.1.1 6.5.1.6 6.5.1.7]K10747	1	1	1	1	2	1	1	1	1	1	0	1	1	1	1	1	1	1	2	1	1	0	1	1	1	1	2	1	1	1	1	1	1	0	0	1	1	1	1	1	1	1	1	1	1
K10747	09120 Genetic Information Processing	09124 Replication and repair	03410 Base excision repair [PATH:ko03410]	K10747 LIG1; DNA ligase 1 [EC:6.5.1.1 6.5.1.6 6.5.1.7]K10747	1	1	1	1	2	1	1	1	1	1	0	1	1	1	1	1	1	1	2	1	1	0	1	1	1	1	2	1	1	1	1	1	1	0	0	1	1	1	1	1	1	1	1	1	1
K10747	09120 Genetic Information Processing	09124 Replication and repair	03420 Nucleotide excision repair [PATH:ko03420]	K10747 LIG1; DNA ligase 1 [EC:6.5.1.1 6.5.1.6 6.5.1.7]K10747	1	1	1	1	2	1	1	1	1	1	0	1	1	1	1	1	1	1	2	1	1	0	1	1	1	1	2	1	1	1	1	1	1	0	0	1	1	1	1	1	1	1	1	1	1
K10747	09120 Genetic Information Processing	09124 Replication and repair	03430 Mismatch repair [PATH:ko03430]	K10747 LIG1; DNA ligase 1 [EC:6.5.1.1 6.5.1.6 6.5.1.7]K10747	1	1	1	1	2	1	1	1	1	1	0	1	1	1	1	1	1	1	2	1	1	0	1	1	1	1	2	1	1	1	1	1	1	0	0	1	1	1	1	1	1	1	1	1	1
K10747	09180 Brite Hierarchies	09182 Protein families: genetic information processing	03032 DNA replication proteins [BR:ko03032]	K10747 LIG1; DNA ligase 1 [EC:6.5.1.1 6.5.1.6 6.5.1.7]K10747	1	1	1	1	2	1	1	1	1	1	0	1	1	1	1	1	1	1	2	1	1	0	1	1	1	1	2	1	1	1	1	1	1	0	0	1	1	1	1	1	1	1	1	1	1
K10747	09180 Brite Hierarchies	09182 Protein families: genetic information processing	03400 DNA repair and recombination proteins [BR:ko03400]	K10747 LIG1; DNA ligase 1 [EC:6.5.1.1 6.5.1.6 6.5.1.7]K10747	1	1	1	1	2	1	1	1	1	1	0	1	1	1	1	1	1	1	2	1	1	0	1	1	1	1	2	1	1	1	1	1	1	0	0	1	1	1	1	1	1	1	1	1	1
K10726	09120 Genetic Information Processing	09124 Replication and repair	03030 DNA replication [PATH:ko03030]	K10726 mcm, cdc21; replicative DNA helicase Mcm [EC:3.6.4.-]K10726	1	1	0	1	0	1	0	1	1	1	1	1	1	1	1	1	1	1	2	1	1	2	1	0	1	1	0	1	1	1	1	0	4	1	1	1	1	1	1	1	1	1	0	1	1
K10726	09180 Brite Hierarchies	09182 Protein families: genetic information processing	03032 DNA replication proteins [BR:ko03032]	K10726 mcm, cdc21; replicative DNA helicase Mcm [EC:3.6.4.-]K10726	1	1	0	1	0	1	0	1	1	1	1	1	1	1	1	1	1	1	2	1	1	2	1	0	1	1	0	1	1	1	1	0	4	1	1	1	1	1	1	1	1	1	0	1	1
K10725	09180 Brite Hierarchies	09182 Protein families: genetic information processing	03032 DNA replication proteins [BR:ko03032]	K10725 cdc6A; archaeal cell division control protein 6K10725	1	1	1	1	1	1	1	1	1	1	2	1	1	1	1	1	1	1	0	1	2	1	1	1	1	1	1	2	1	2	2	2	3	1	1	1	1	1	2	1	2	2	0	1	1
K10716	09180 Brite Hierarchies	09183 Protein families: signaling and cellular processes	02000 Transporters [BR:ko02000]	K10716 kch, trkA, mthK, pch; voltage-gated potassium channelK10716	0	0	0	1	0	1	1	1	1	1	0	0	0	0	0	0	0	0	0	0	0	0	0	0	0	0	2	0	2	2	3	0	4	1	1	1	1	2	2	1	0	1	0	0	0
K10710	09190 Not Included in Pathway or Brite	09191 Unclassified: metabolism	99980 Enzymes with EC numbers	K10710 frlD; fructoselysine 6-kinase [EC:2.7.1.218]K10710	0	0	0	0	0	0	0	1	0	0	0	0	0	0	0	0	0	0	0	0	0	0	0	0	0	0	0	0	0	0	0	0	0	0	0	0	0	0	0	0	0	0	0	0	0
K10693	09150 Organismal Systems	09158 Development and regeneration	04361 Axon regeneration [PATH:ko04361]	K10693 MYCBP2, PAM; RCR-type E3 ubiquitin transferase [EC:2.3.2.33]K10693	0	0	0	0	0	0	0	0	0	0	0	0	0	0	0	0	0	0	0	0	0	0	0	0	0	0	0	0	0	0	0	0	0	1	1	0	0	0	0	0	0	0	0	0	0
K10693	09180 Brite Hierarchies	09182 Protein families: genetic information processing	04121 Ubiquitin system [BR:ko04121]	K10693 MYCBP2, PAM; RCR-type E3 ubiquitin transferase [EC:2.3.2.33]K10693	0	0	0	0	0	0	0	0	0	0	0	0	0	0	0	0	0	0	0	0	0	0	0	0	0	0	0	0	0	0	0	0	0	1	1	0	0	0	0	0	0	0	0	0	0
K10692	09180 Brite Hierarchies	09182 Protein families: genetic information processing	04121 Ubiquitin system [BR:ko04121]	K10692 LNX1_2; ligand of Numb protein X 1/2 [EC:2.3.2.27]K10692	0	0	0	0	0	0	0	0	0	0	0	0	0	0	0	0	0	0	0	0	0	0	0	0	0	0	0	0	0	0	0	0	0	0	0	0	0	0	0	0	0	0	1	0	0
K10687	09120 Genetic Information Processing	09123 Folding, sorting and degradation	04120 Ubiquitin mediated proteolysis [PATH:ko04120]	K10687 UBE2F; ubiquitin-conjugating enzyme E2 F [EC:2.3.2.34]K10687	0	0	0	0	0	0	0	0	0	0	0	0	0	0	0	0	0	0	0	0	0	0	0	0	0	0	0	0	0	0	0	0	0	0	0	0	0	0	0	0	0	0	0	0	0
K10687	09180 Brite Hierarchies	09182 Protein families: genetic information processing	04121 Ubiquitin system [BR:ko04121]	K10687 UBE2F; ubiquitin-conjugating enzyme E2 F [EC:2.3.2.34]K10687	0	0	0	0	0	0	0	0	0	0	0	0	0	0	0	0	0	0	0	0	0	0	0	0	0	0	0	0	0	0	0	0	0	0	0	0	0	0	0	0	0	0	0	0	0
K10680	09100 Metabolism	09111 Xenobiotics biodegradation and metabolism	00633 Nitrotoluene degradation [PATH:ko00633]	K10680 nemA; N-ethylmaleimide reductase [EC:1.-.-.-]K10680	0	0	0	0	0	0	0	0	0	0	0	0	0	0	0	0	0	0	0	0	0	0	0	0	0	0	0	0	0	0	0	0	0	0	0	0	0	0	0	0	0	0	0	0	0
K10674	09100 Metabolism	09105 Amino acid metabolism	00260 Glycine, serine and threonine metabolism [PATH:ko00260]	K10674 ectD; ectoine hydroxylase [EC:1.14.11.55]K10674	0	0	0	1	0	0	0	0	0	0	0	0	0	0	0	0	0	0	0	0	0	0	0	0	0	0	0	0	0	0	0	0	0	0	0	1	1	0	0	0	1	1	0	0	0
K10645	09160 Human Diseases	09166 Cardiovascular disease	05417 Lipid and atherosclerosis [PATH:ko05417]	K10645 MIB; E3 ubiquitin-protein ligase mind-bomb [EC:2.3.2.27]K10645	0	0	0	0	0	0	0	0	0	0	0	0	0	0	0	0	0	0	0	0	0	0	0	0	0	1	0	0	0	0	0	0	0	0	0	0	0	0	0	0	0	0	0	0	0
K10645	09180 Brite Hierarchies	09182 Protein families: genetic information processing	04121 Ubiquitin system [BR:ko04121]	K10645 MIB; E3 ubiquitin-protein ligase mind-bomb [EC:2.3.2.27]K10645	0	0	0	0	0	0	0	0	0	0	0	0	0	0	0	0	0	0	0	0	0	0	0	0	0	1	0	0	0	0	0	0	0	0	0	0	0	0	0	0	0	0	0	0	0
K10625	09180 Brite Hierarchies	09182 Protein families: genetic information processing	04121 Ubiquitin system [BR:ko04121]	K10625 UBR1; E3 ubiquitin-protein ligase UBR1 [EC:2.3.2.27]K10625	0	0	0	0	0	0	0	0	0	0	0	0	0	0	0	0	0	0	0	0	0	0	0	0	0	0	0	0	0	0	0	0	0	0	0	0	0	0	0	0	0	0	0	0	0
K10615	09120 Genetic Information Processing	09123 Folding, sorting and degradation	04120 Ubiquitin mediated proteolysis [PATH:ko04120]	K10615 HERC4; E3 ubiquitin-protein ligase HERC4 [EC:2.3.2.26]K10615	0	0	0	0	0	0	0	0	0	0	0	0	0	0	0	0	0	0	0	0	0	0	0	0	0	0	0	0	0	0	0	0	0	0	0	0	0	0	0	0	0	0	0	0	0
K10615	09180 Brite Hierarchies	09182 Protein families: genetic information processing	04121 Ubiquitin system [BR:ko04121]	K10615 HERC4; E3 ubiquitin-protein ligase HERC4 [EC:2.3.2.26]K10615	0	0	0	0	0	0	0	0	0	0	0	0	0	0	0	0	0	0	0	0	0	0	0	0	0	0	0	0	0	0	0	0	0	0	0	0	0	0	0	0	0	0	0	0	0
K10582	09120 Genetic Information Processing	09123 Folding, sorting and degradation	04120 Ubiquitin mediated proteolysis [PATH:ko04120]	K10582 UBE2Q; ubiquitin-conjugating enzyme E2 Q [EC:2.3.2.23]K10582	0	0	0	0	0	0	0	0	0	0	0	0	0	0	0	0	0	0	0	0	0	0	0	0	0	0	0	0	0	0	0	0	0	0	0	0	0	0	0	0	0	0	0	0	0
K10582	09180 Brite Hierarchies	09182 Protein families: genetic information processing	04121 Ubiquitin system [BR:ko04121]	K10582 UBE2Q; ubiquitin-conjugating enzyme E2 Q [EC:2.3.2.23]K10582	0	0	0	0	0	0	0	0	0	0	0	0	0	0	0	0	0	0	0	0	0	0	0	0	0	0	0	0	0	0	0	0	0	0	0	0	0	0	0	0	0	0	0	0	0
K10543	09130 Environmental Information Processing	09131 Membrane transport	02010 ABC transporters [PATH:ko02010]	K10543 xylF; D-xylose transport system substrate-binding proteinK10543	0	0	0	0	0	0	0	0	0	0	0	0	0	0	0	0	0	0	0	0	0	0	0	0	0	0	0	0	0	0	0	0	0	0	0	0	0	0	0	0	0	0	0	0	0
K10543	09180 Brite Hierarchies	09183 Protein families: signaling and cellular processes	02000 Transporters [BR:ko02000]	K10543 xylF; D-xylose transport system substrate-binding proteinK10543	0	0	0	0	0	0	0	0	0	0	0	0	0	0	0	0	0	0	0	0	0	0	0	0	0	0	0	0	0	0	0	0	0	0	0	0	0	0	0	0	0	0	0	0	0
K10513	09180 Brite Hierarchies	09182 Protein families: genetic information processing	03000 Transcription factors [BR:ko03000]	K10513 ZBTB41; zinc finger and BTB domain-containing protein 41K10513	0	0	0	0	0	0	0	0	0	0	0	0	0	0	0	0	0	0	0	0	0	0	0	0	0	0	0	0	0	0	1	0	0	0	0	0	0	0	0	0	0	0	0	0	0
K10513	09180 Brite Hierarchies	09182 Protein families: genetic information processing	04121 Ubiquitin system [BR:ko04121]	K10513 ZBTB41; zinc finger and BTB domain-containing protein 41K10513	0	0	0	0	0	0	0	0	0	0	0	0	0	0	0	0	0	0	0	0	0	0	0	0	0	0	0	0	0	0	1	0	0	0	0	0	0	0	0	0	0	0	0	0	0
K10493	09180 Brite Hierarchies	09182 Protein families: genetic information processing	03000 Transcription factors [BR:ko03000]	K10493 ZBTB6; zinc finger and BTB domain-containing protein 6K10493	0	0	0	1	0	1	0	0	0	1	0	1	0	0	0	0	0	0	0	0	0	0	0	0	0	0	0	0	0	0	0	0	0	0	0	0	0	0	0	0	0	0	0	0	0
K10493	09180 Brite Hierarchies	09182 Protein families: genetic information processing	04121 Ubiquitin system [BR:ko04121]	K10493 ZBTB6; zinc finger and BTB domain-containing protein 6K10493	0	0	0	1	0	1	0	0	0	1	0	1	0	0	0	0	0	0	0	0	0	0	0	0	0	0	0	0	0	0	0	0	0	0	0	0	0	0	0	0	0	0	0	0	0
K10488	09180 Brite Hierarchies	09182 Protein families: genetic information processing	03000 Transcription factors [BR:ko03000]	K10488 ZBTB1; zinc finger and BTB domain-containing protein 1K10488	0	0	0	0	0	0	0	0	0	0	0	0	0	0	0	0	0	0	0	0	0	0	0	0	0	0	0	0	0	0	0	0	0	0	0	0	0	0	0	0	0	0	0	0	0
K10488	09180 Brite Hierarchies	09182 Protein families: genetic information processing	04121 Ubiquitin system [BR:ko04121]	K10488 ZBTB1; zinc finger and BTB domain-containing protein 1K10488	0	0	0	0	0	0	0	0	0	0	0	0	0	0	0	0	0	0	0	0	0	0	0	0	0	0	0	0	0	0	0	0	0	0	0	0	0	0	0	0	0	0	0	0	0
K10473	09180 Brite Hierarchies	09182 Protein families: genetic information processing	04121 Ubiquitin system [BR:ko04121]	K10473 KBTBD5_10; kelch repeat and BTB domain-containing protein 5/10K10473	0	0	0	0	0	0	0	0	0	0	0	0	0	0	0	0	0	0	0	0	0	0	0	0	0	0	0	0	0	0	0	0	0	0	0	0	0	0	0	0	0	0	0	0	0
K10466	09180 Brite Hierarchies	09182 Protein families: genetic information processing	04121 Ubiquitin system [BR:ko04121]	K10466 KLHL30; kelch-like protein 30K10466	0	0	0	0	0	0	0	0	0	0	1	0	0	0	0	0	0	0	0	0	0	0	0	0	0	0	0	0	0	0	0	0	0	0	0	0	0	0	0	0	0	0	0	0	0
K10455	09180 Brite Hierarchies	09182 Protein families: genetic information processing	04121 Ubiquitin system [BR:ko04121]	K10455 KLHL18; kelch-like protein 18K10455	0	0	0	0	0	0	0	0	0	0	0	0	0	1	0	0	0	0	0	0	0	0	0	0	0	0	0	0	0	0	0	0	0	0	0	0	0	0	0	0	0	0	0	0	0
K10444	09180 Brite Hierarchies	09182 Protein families: genetic information processing	04121 Ubiquitin system [BR:ko04121]	K10444 KLHL6; kelch-like protein 6K10444	0	0	0	0	0	0	0	0	0	0	0	0	0	0	0	0	0	0	0	0	0	0	0	0	0	0	0	0	0	0	0	0	0	0	0	0	0	0	0	0	0	0	0	0	0
K10439	09130 Environmental Information Processing	09131 Membrane transport	02010 ABC transporters [PATH:ko02010]	K10439 rbsB; ribose transport system substrate-binding proteinK10439	0	0	0	0	0	0	0	0	0	0	0	0	0	0	0	0	0	0	0	0	0	0	0	0	0	0	0	0	0	0	0	0	0	0	0	0	0	0	0	0	0	0	0	0	0
K10439	09140 Cellular Processes	09142 Cell motility	02030 Bacterial chemotaxis [PATH:ko02030]	K10439 rbsB; ribose transport system substrate-binding proteinK10439	0	0	0	0	0	0	0	0	0	0	0	0	0	0	0	0	0	0	0	0	0	0	0	0	0	0	0	0	0	0	0	0	0	0	0	0	0	0	0	0	0	0	0	0	0
K10439	09180 Brite Hierarchies	09183 Protein families: signaling and cellular processes	02000 Transporters [BR:ko02000]	K10439 rbsB; ribose transport system substrate-binding proteinK10439	0	0	0	0	0	0	0	0	0	0	0	0	0	0	0	0	0	0	0	0	0	0	0	0	0	0	0	0	0	0	0	0	0	0	0	0	0	0	0	0	0	0	0	0	0
K10433	09180 Brite Hierarchies	09183 Protein families: signaling and cellular processes	04812 Cytoskeleton proteins [BR:ko04812]	K10433 MAP7; microtubule-associated protein 7K10433	0	0	0	0	0	0	0	0	0	0	0	0	0	0	0	0	0	1	0	0	0	0	0	0	0	0	0	0	0	0	0	0	0	0	0	0	0	0	0	0	0	0	0	0	0
K10421	09130 Environmental Information Processing	09132 Signal transduction	04150 mTOR signaling pathway [PATH:ko04150]	K10421 CLIP1, RSN; CAP-Gly domain-containing linker protein 1K10421	0	0	0	0	0	0	0	0	0	0	0	0	0	0	0	0	0	0	0	0	0	0	0	0	0	0	0	0	0	1	0	0	0	0	0	0	0	0	0	0	0	0	0	0	0
K10421	09180 Brite Hierarchies	09182 Protein families: genetic information processing	03036 Chromosome and associated proteins [BR:ko03036]	K10421 CLIP1, RSN; CAP-Gly domain-containing linker protein 1K10421	0	0	0	0	0	0	0	0	0	0	0	0	0	0	0	0	0	0	0	0	0	0	0	0	0	0	0	0	0	1	0	0	0	0	0	0	0	0	0	0	0	0	0	0	0
K10421	09180 Brite Hierarchies	09183 Protein families: signaling and cellular processes	04812 Cytoskeleton proteins [BR:ko04812]	K10421 CLIP1, RSN; CAP-Gly domain-containing linker protein 1K10421	0	0	0	0	0	0	0	0	0	0	0	0	0	0	0	0	0	0	0	0	0	0	0	0	0	0	0	0	0	1	0	0	0	0	0	0	0	0	0	0	0	0	0	0	0
K10418	09150 Organismal Systems	09155 Excretory system	04962 Vasopressin-regulated water reabsorption [PATH:ko04962]	K10418 DYNLL; dynein light chain LC8-typeK10418	0	0	0	0	0	0	0	0	0	0	0	0	1	0	0	0	0	1	0	1	1	0	0	0	0	0	0	0	0	0	0	0	0	0	0	0	0	0	0	0	0	0	0	0	0
K10418	09160 Human Diseases	09171 Infectious disease: bacterial	05132 Salmonella infection [PATH:ko05132]	K10418 DYNLL; dynein light chain LC8-typeK10418	0	0	0	0	0	0	0	0	0	0	0	0	1	0	0	0	0	1	0	1	1	0	0	0	0	0	0	0	0	0	0	0	0	0	0	0	0	0	0	0	0	0	0	0	0
K10418	09180 Brite Hierarchies	09183 Protein families: signaling and cellular processes	04812 Cytoskeleton proteins [BR:ko04812]	K10418 DYNLL; dynein light chain LC8-typeK10418	0	0	0	0	0	0	0	0	0	0	0	0	1	0	0	0	0	1	0	1	1	0	0	0	0	0	0	0	0	0	0	0	0	0	0	0	0	0	0	0	0	0	0	0	0
K10408	09160 Human Diseases	09164 Neurodegenerative disease	05014 Amyotrophic lateral sclerosis [PATH:ko05014]	K10408 DNAH; dynein heavy chain, axonemalK10408	0	0	0	0	0	0	0	0	0	0	1	0	0	0	0	0	0	0	0	1	0	0	0	0	0	0	0	0	0	0	0	0	0	0	0	0	0	0	0	0	0	0	0	0	0
K10408	09160 Human Diseases	09164 Neurodegenerative disease	05016 Huntington disease [PATH:ko05016]	K10408 DNAH; dynein heavy chain, axonemalK10408	0	0	0	0	0	0	0	0	0	0	1	0	0	0	0	0	0	0	0	1	0	0	0	0	0	0	0	0	0	0	0	0	0	0	0	0	0	0	0	0	0	0	0	0	0
K10408	09160 Human Diseases	09164 Neurodegenerative disease	05022 Pathways of neurodegeneration - multiple diseases [PATH:ko05022]	K10408 DNAH; dynein heavy chain, axonemalK10408	0	0	0	0	0	0	0	0	0	0	1	0	0	0	0	0	0	0	0	1	0	0	0	0	0	0	0	0	0	0	0	0	0	0	0	0	0	0	0	0	0	0	0	0	0
K10408	09180 Brite Hierarchies	09183 Protein families: signaling and cellular processes	04812 Cytoskeleton proteins [BR:ko04812]	K10408 DNAH; dynein heavy chain, axonemalK10408	0	0	0	0	0	0	0	0	0	0	1	0	0	0	0	0	0	0	0	1	0	0	0	0	0	0	0	0	0	0	0	0	0	0	0	0	0	0	0	0	0	0	0	0	0
K10396	09140 Cellular Processes	09141 Transport and catabolism	04144 Endocytosis [PATH:ko04144]	K10396 KIF5; kinesin family member 5K10396	0	0	0	0	0	0	0	0	0	0	0	0	0	0	0	0	0	0	0	0	0	0	0	0	0	0	0	0	1	0	0	0	0	0	0	0	0	0	0	0	0	0	0	0	0
K10396	09150 Organismal Systems	09156 Nervous system	04728 Dopaminergic synapse [PATH:ko04728]	K10396 KIF5; kinesin family member 5K10396	0	0	0	0	0	0	0	0	0	0	0	0	0	0	0	0	0	0	0	0	0	0	0	0	0	0	0	0	1	0	0	0	0	0	0	0	0	0	0	0	0	0	0	0	0
K10396	09160 Human Diseases	09162 Cancer: specific types	05223 Non-small cell lung cancer [PATH:ko05223]	K10396 KIF5; kinesin family member 5K10396	0	0	0	0	0	0	0	0	0	0	0	0	0	0	0	0	0	0	0	0	0	0	0	0	0	0	0	0	1	0	0	0	0	0	0	0	0	0	0	0	0	0	0	0	0
K10396	09160 Human Diseases	09171 Infectious disease: bacterial	05132 Salmonella infection [PATH:ko05132]	K10396 KIF5; kinesin family member 5K10396	0	0	0	0	0	0	0	0	0	0	0	0	0	0	0	0	0	0	0	0	0	0	0	0	0	0	0	0	1	0	0	0	0	0	0	0	0	0	0	0	0	0	0	0	0
K10396	09160 Human Diseases	09164 Neurodegenerative disease	05010 Alzheimer disease [PATH:ko05010]	K10396 KIF5; kinesin family member 5K10396	0	0	0	0	0	0	0	0	0	0	0	0	0	0	0	0	0	0	0	0	0	0	0	0	0	0	0	0	1	0	0	0	0	0	0	0	0	0	0	0	0	0	0	0	0
K10396	09160 Human Diseases	09164 Neurodegenerative disease	05012 Parkinson disease [PATH:ko05012]	K10396 KIF5; kinesin family member 5K10396	0	0	0	0	0	0	0	0	0	0	0	0	0	0	0	0	0	0	0	0	0	0	0	0	0	0	0	0	1	0	0	0	0	0	0	0	0	0	0	0	0	0	0	0	0
K10396	09160 Human Diseases	09164 Neurodegenerative disease	05014 Amyotrophic lateral sclerosis [PATH:ko05014]	K10396 KIF5; kinesin family member 5K10396	0	0	0	0	0	0	0	0	0	0	0	0	0	0	0	0	0	0	0	0	0	0	0	0	0	0	0	0	1	0	0	0	0	0	0	0	0	0	0	0	0	0	0	0	0
K10396	09160 Human Diseases	09164 Neurodegenerative disease	05016 Huntington disease [PATH:ko05016]	K10396 KIF5; kinesin family member 5K10396	0	0	0	0	0	0	0	0	0	0	0	0	0	0	0	0	0	0	0	0	0	0	0	0	0	0	0	0	1	0	0	0	0	0	0	0	0	0	0	0	0	0	0	0	0
K10396	09160 Human Diseases	09164 Neurodegenerative disease	05020 Prion disease [PATH:ko05020]	K10396 KIF5; kinesin family member 5K10396	0	0	0	0	0	0	0	0	0	0	0	0	0	0	0	0	0	0	0	0	0	0	0	0	0	0	0	0	1	0	0	0	0	0	0	0	0	0	0	0	0	0	0	0	0
K10396	09160 Human Diseases	09164 Neurodegenerative disease	05022 Pathways of neurodegeneration - multiple diseases [PATH:ko05022]	K10396 KIF5; kinesin family member 5K10396	0	0	0	0	0	0	0	0	0	0	0	0	0	0	0	0	0	0	0	0	0	0	0	0	0	0	0	0	1	0	0	0	0	0	0	0	0	0	0	0	0	0	0	0	0
K10396	09180 Brite Hierarchies	09182 Protein families: genetic information processing	04131 Membrane trafficking [BR:ko04131]	K10396 KIF5; kinesin family member 5K10396	0	0	0	0	0	0	0	0	0	0	0	0	0	0	0	0	0	0	0	0	0	0	0	0	0	0	0	0	1	0	0	0	0	0	0	0	0	0	0	0	0	0	0	0	0
K10396	09180 Brite Hierarchies	09183 Protein families: signaling and cellular processes	04812 Cytoskeleton proteins [BR:ko04812]	K10396 KIF5; kinesin family member 5K10396	0	0	0	0	0	0	0	0	0	0	0	0	0	0	0	0	0	0	0	0	0	0	0	0	0	0	0	0	1	0	0	0	0	0	0	0	0	0	0	0	0	0	0	0	0
K10396	09180 Brite Hierarchies	09183 Protein families: signaling and cellular processes	04147 Exosome [BR:ko04147]	K10396 KIF5; kinesin family member 5K10396	0	0	0	0	0	0	0	0	0	0	0	0	0	0	0	0	0	0	0	0	0	0	0	0	0	0	0	0	1	0	0	0	0	0	0	0	0	0	0	0	0	0	0	0	0
K10389	09160 Human Diseases	09172 Infectious disease: viral	05165 Human papillomavirus infection [PATH:ko05165]	K10389 TUBG; tubulin gammaK10389	0	0	0	0	0	0	0	0	0	0	0	0	0	0	0	0	0	0	0	0	0	0	0	0	0	0	0	0	0	0	0	0	0	0	0	0	0	0	0	0	0	0	0	0	0
K10389	09180 Brite Hierarchies	09182 Protein families: genetic information processing	03036 Chromosome and associated proteins [BR:ko03036]	K10389 TUBG; tubulin gammaK10389	0	0	0	0	0	0	0	0	0	0	0	0	0	0	0	0	0	0	0	0	0	0	0	0	0	0	0	0	0	0	0	0	0	0	0	0	0	0	0	0	0	0	0	0	0
K10389	09180 Brite Hierarchies	09183 Protein families: signaling and cellular processes	04812 Cytoskeleton proteins [BR:ko04812]	K10389 TUBG; tubulin gammaK10389	0	0	0	0	0	0	0	0	0	0	0	0	0	0	0	0	0	0	0	0	0	0	0	0	0	0	0	0	0	0	0	0	0	0	0	0	0	0	0	0	0	0	0	0	0
K10380	09150 Organismal Systems	09151 Immune system	04624 Toll and Imd signaling pathway [PATH:ko04624]	K10380 ANK; ankyrinK10380	0	0	0	0	0	0	0	0	0	0	0	0	0	0	0	0	0	0	0	0	0	0	0	0	0	0	0	0	0	0	0	0	0	0	0	0	0	0	0	0	0	0	0	0	0
K10380	09160 Human Diseases	09161 Cancer: overview	05205 Proteoglycans in cancer [PATH:ko05205]	K10380 ANK; ankyrinK10380	0	0	0	0	0	0	0	0	0	0	0	0	0	0	0	0	0	0	0	0	0	0	0	0	0	0	0	0	0	0	0	0	0	0	0	0	0	0	0	0	0	0	0	0	0
K10380	09180 Brite Hierarchies	09183 Protein families: signaling and cellular processes	04812 Cytoskeleton proteins [BR:ko04812]	K10380 ANK; ankyrinK10380	0	0	0	0	0	0	0	0	0	0	0	0	0	0	0	0	0	0	0	0	0	0	0	0	0	0	0	0	0	0	0	0	0	0	0	0	0	0	0	0	0	0	0	0	0
K10373	09150 Organismal Systems	09153 Circulatory system	04260 Cardiac muscle contraction [PATH:ko04260]	K10373 TPM1; tropomyosin 1K10373	0	0	0	0	0	0	0	0	0	0	0	0	0	0	0	0	0	0	0	0	0	0	0	0	0	0	0	0	0	0	0	0	0	0	0	0	0	0	0	0	0	0	0	0	0
K10373	09150 Organismal Systems	09153 Circulatory system	04261 Adrenergic signaling in cardiomyocytes [PATH:ko04261]	K10373 TPM1; tropomyosin 1K10373	0	0	0	0	0	0	0	0	0	0	0	0	0	0	0	0	0	0	0	0	0	0	0	0	0	0	0	0	0	0	0	0	0	0	0	0	0	0	0	0	0	0	0	0	0
K10373	09160 Human Diseases	09161 Cancer: overview	05206 MicroRNAs in cancer [PATH:ko05206]	K10373 TPM1; tropomyosin 1K10373	0	0	0	0	0	0	0	0	0	0	0	0	0	0	0	0	0	0	0	0	0	0	0	0	0	0	0	0	0	0	0	0	0	0	0	0	0	0	0	0	0	0	0	0	0
K10373	09160 Human Diseases	09166 Cardiovascular disease	05410 Hypertrophic cardiomyopathy [PATH:ko05410]	K10373 TPM1; tropomyosin 1K10373	0	0	0	0	0	0	0	0	0	0	0	0	0	0	0	0	0	0	0	0	0	0	0	0	0	0	0	0	0	0	0	0	0	0	0	0	0	0	0	0	0	0	0	0	0
K10373	09160 Human Diseases	09166 Cardiovascular disease	05414 Dilated cardiomyopathy [PATH:ko05414]	K10373 TPM1; tropomyosin 1K10373	0	0	0	0	0	0	0	0	0	0	0	0	0	0	0	0	0	0	0	0	0	0	0	0	0	0	0	0	0	0	0	0	0	0	0	0	0	0	0	0	0	0	0	0	0
K10373	09180 Brite Hierarchies	09183 Protein families: signaling and cellular processes	04812 Cytoskeleton proteins [BR:ko04812]	K10373 TPM1; tropomyosin 1K10373	0	0	0	0	0	0	0	0	0	0	0	0	0	0	0	0	0	0	0	0	0	0	0	0	0	0	0	0	0	0	0	0	0	0	0	0	0	0	0	0	0	0	0	0	0
K10373	09180 Brite Hierarchies	09183 Protein families: signaling and cellular processes	04147 Exosome [BR:ko04147]	K10373 TPM1; tropomyosin 1K10373	0	0	0	0	0	0	0	0	0	0	0	0	0	0	0	0	0	0	0	0	0	0	0	0	0	0	0	0	0	0	0	0	0	0	0	0	0	0	0	0	0	0	0	0	0
K10369	09180 Brite Hierarchies	09183 Protein families: signaling and cellular processes	04812 Cytoskeleton proteins [BR:ko04812]	K10369 SVIL; supervillinK10369	0	0	0	0	0	0	0	0	0	0	0	0	0	0	0	0	0	0	0	0	0	0	0	0	0	0	0	0	0	0	0	0	0	0	0	0	0	0	0	0	0	0	0	0	0
K10362	09180 Brite Hierarchies	09182 Protein families: genetic information processing	04131 Membrane trafficking [BR:ko04131]	K10362 MYO18; myosin XVIIIK10362	0	0	0	0	0	0	0	0	0	0	0	0	0	0	0	0	0	0	0	0	0	0	0	0	0	0	0	0	0	0	0	0	0	0	0	0	0	0	0	0	0	0	0	0	0
K10362	09180 Brite Hierarchies	09183 Protein families: signaling and cellular processes	04812 Cytoskeleton proteins [BR:ko04812]	K10362 MYO18; myosin XVIIIK10362	0	0	0	0	0	0	0	0	0	0	0	0	0	0	0	0	0	0	0	0	0	0	0	0	0	0	0	0	0	0	0	0	0	0	0	0	0	0	0	0	0	0	0	0	0
K10357	09160 Human Diseases	09171 Infectious disease: bacterial	05130 Pathogenic Escherichia coli infection [PATH:ko05130]	K10357 MYO5; myosin VK10357	0	1	0	0	0	0	0	0	0	0	0	0	0	0	0	0	0	0	0	0	0	0	0	0	0	0	0	0	0	0	0	0	0	0	0	0	0	0	0	0	0	0	0	0	0
K10357	09180 Brite Hierarchies	09182 Protein families: genetic information processing	03019 Messenger RNA biogenesis [BR:ko03019]	K10357 MYO5; myosin VK10357	0	1	0	0	0	0	0	0	0	0	0	0	0	0	0	0	0	0	0	0	0	0	0	0	0	0	0	0	0	0	0	0	0	0	0	0	0	0	0	0	0	0	0	0	0
K10357	09180 Brite Hierarchies	09182 Protein families: genetic information processing	04131 Membrane trafficking [BR:ko04131]	K10357 MYO5; myosin VK10357	0	1	0	0	0	0	0	0	0	0	0	0	0	0	0	0	0	0	0	0	0	0	0	0	0	0	0	0	0	0	0	0	0	0	0	0	0	0	0	0	0	0	0	0	0
K10357	09180 Brite Hierarchies	09182 Protein families: genetic information processing	03029 Mitochondrial biogenesis [BR:ko03029]	K10357 MYO5; myosin VK10357	0	1	0	0	0	0	0	0	0	0	0	0	0	0	0	0	0	0	0	0	0	0	0	0	0	0	0	0	0	0	0	0	0	0	0	0	0	0	0	0	0	0	0	0	0
K10357	09180 Brite Hierarchies	09183 Protein families: signaling and cellular processes	04812 Cytoskeleton proteins [BR:ko04812]	K10357 MYO5; myosin VK10357	0	1	0	0	0	0	0	0	0	0	0	0	0	0	0	0	0	0	0	0	0	0	0	0	0	0	0	0	0	0	0	0	0	0	0	0	0	0	0	0	0	0	0	0	0
K10356	09160 Human Diseases	09171 Infectious disease: bacterial	05130 Pathogenic Escherichia coli infection [PATH:ko05130]	K10356 MYO1; myosin IK10356	0	0	0	0	0	0	0	0	0	0	0	0	0	0	0	0	0	0	0	0	0	0	0	0	0	0	0	0	0	0	0	0	0	0	0	0	0	0	0	0	0	0	0	0	0
K10356	09180 Brite Hierarchies	09181 Protein families: metabolism	01009 Protein phosphatases and associated proteins [BR:ko01009]	K10356 MYO1; myosin IK10356	0	0	0	0	0	0	0	0	0	0	0	0	0	0	0	0	0	0	0	0	0	0	0	0	0	0	0	0	0	0	0	0	0	0	0	0	0	0	0	0	0	0	0	0	0
K10356	09180 Brite Hierarchies	09182 Protein families: genetic information processing	04131 Membrane trafficking [BR:ko04131]	K10356 MYO1; myosin IK10356	0	0	0	0	0	0	0	0	0	0	0	0	0	0	0	0	0	0	0	0	0	0	0	0	0	0	0	0	0	0	0	0	0	0	0	0	0	0	0	0	0	0	0	0	0
K10356	09180 Brite Hierarchies	09182 Protein families: genetic information processing	03036 Chromosome and associated proteins [BR:ko03036]	K10356 MYO1; myosin IK10356	0	0	0	0	0	0	0	0	0	0	0	0	0	0	0	0	0	0	0	0	0	0	0	0	0	0	0	0	0	0	0	0	0	0	0	0	0	0	0	0	0	0	0	0	0
K10356	09180 Brite Hierarchies	09183 Protein families: signaling and cellular processes	04812 Cytoskeleton proteins [BR:ko04812]	K10356 MYO1; myosin IK10356	0	0	0	0	0	0	0	0	0	0	0	0	0	0	0	0	0	0	0	0	0	0	0	0	0	0	0	0	0	0	0	0	0	0	0	0	0	0	0	0	0	0	0	0	0
K10356	09180 Brite Hierarchies	09183 Protein families: signaling and cellular processes	04147 Exosome [BR:ko04147]	K10356 MYO1; myosin IK10356	0	0	0	0	0	0	0	0	0	0	0	0	0	0	0	0	0	0	0	0	0	0	0	0	0	0	0	0	0	0	0	0	0	0	0	0	0	0	0	0	0	0	0	0	0
K10352	09140 Cellular Processes	09144 Cellular community - eukaryotes	04530 Tight junction [PATH:ko04530]	K10352 MYH9s; myosin heavy chain 9/10/11/14K10352	0	0	0	0	0	0	0	0	0	0	0	0	0	0	0	0	0	0	0	0	0	0	0	0	0	0	0	0	0	0	0	0	0	0	0	0	0	0	0	0	0	0	0	0	0
K10352	09140 Cellular Processes	09142 Cell motility	04810 Regulation of actin cytoskeleton [PATH:ko04810]	K10352 MYH9s; myosin heavy chain 9/10/11/14K10352	0	0	0	0	0	0	0	0	0	0	0	0	0	0	0	0	0	0	0	0	0	0	0	0	0	0	0	0	0	0	0	0	0	0	0	0	0	0	0	0	0	0	0	0	0
K10352	09150 Organismal Systems	09153 Circulatory system	04270 Vascular smooth muscle contraction [PATH:ko04270]	K10352 MYH9s; myosin heavy chain 9/10/11/14K10352	0	0	0	0	0	0	0	0	0	0	0	0	0	0	0	0	0	0	0	0	0	0	0	0	0	0	0	0	0	0	0	0	0	0	0	0	0	0	0	0	0	0	0	0	0
K10352	09160 Human Diseases	09171 Infectious disease: bacterial	05130 Pathogenic Escherichia coli infection [PATH:ko05130]	K10352 MYH9s; myosin heavy chain 9/10/11/14K10352	0	0	0	0	0	0	0	0	0	0	0	0	0	0	0	0	0	0	0	0	0	0	0	0	0	0	0	0	0	0	0	0	0	0	0	0	0	0	0	0	0	0	0	0	0
K10352	09180 Brite Hierarchies	09183 Protein families: signaling and cellular processes	04812 Cytoskeleton proteins [BR:ko04812]	K10352 MYH9s; myosin heavy chain 9/10/11/14K10352	0	0	0	0	0	0	0	0	0	0	0	0	0	0	0	0	0	0	0	0	0	0	0	0	0	0	0	0	0	0	0	0	0	0	0	0	0	0	0	0	0	0	0	0	0
K10352	09180 Brite Hierarchies	09183 Protein families: signaling and cellular processes	04147 Exosome [BR:ko04147]	K10352 MYH9s; myosin heavy chain 9/10/11/14K10352	0	0	0	0	0	0	0	0	0	0	0	0	0	0	0	0	0	0	0	0	0	0	0	0	0	0	0	0	0	0	0	0	0	0	0	0	0	0	0	0	0	0	0	0	0
K10350	09180 Brite Hierarchies	09182 Protein families: genetic information processing	04121 Ubiquitin system [BR:ko04121]	K10350 ZYG11; Zyg-11 proteinK10350	0	0	0	0	0	0	0	0	0	0	0	0	0	0	0	0	0	0	0	0	0	0	0	0	0	0	0	1	0	0	0	0	0	0	0	0	0	0	0	0	0	0	0	0	0
K10276	09180 Brite Hierarchies	09182 Protein families: genetic information processing	03000 Transcription factors [BR:ko03000]	K10276 FBXL10_11, KDM2; F-box and leucine-rich repeat protein 10/11 [EC:1.14.11.27]K10276	0	0	0	0	0	0	0	0	0	0	0	0	0	0	0	0	0	0	0	0	0	0	0	0	0	0	0	0	0	0	0	0	0	0	0	0	0	0	0	0	0	0	0	0	0
K10276	09180 Brite Hierarchies	09182 Protein families: genetic information processing	04121 Ubiquitin system [BR:ko04121]	K10276 FBXL10_11, KDM2; F-box and leucine-rich repeat protein 10/11 [EC:1.14.11.27]K10276	0	0	0	0	0	0	0	0	0	0	0	0	0	0	0	0	0	0	0	0	0	0	0	0	0	0	0	0	0	0	0	0	0	0	0	0	0	0	0	0	0	0	0	0	0
K10276	09180 Brite Hierarchies	09182 Protein families: genetic information processing	03036 Chromosome and associated proteins [BR:ko03036]	K10276 FBXL10_11, KDM2; F-box and leucine-rich repeat protein 10/11 [EC:1.14.11.27]K10276	0	0	0	0	0	0	0	0	0	0	0	0	0	0	0	0	0	0	0	0	0	0	0	0	0	0	0	0	0	0	0	0	0	0	0	0	0	0	0	0	0	0	0	0	0
K10261	09180 Brite Hierarchies	09182 Protein families: genetic information processing	04121 Ubiquitin system [BR:ko04121]	K10261 FBXW2, MD6; F-box and WD-40 domain protein 2K10261	0	0	0	0	0	0	0	0	0	0	0	0	0	1	0	0	0	0	0	0	0	0	0	0	0	0	0	0	0	0	0	0	0	0	0	0	0	0	0	0	0	0	0	0	0
K10252	09190 Not Included in Pathway or Brite	09191 Unclassified: metabolism	99980 Enzymes with EC numbers	K10252 BCDO2; beta,beta-carotene 9',10'-dioxygenase [EC:1.13.11.71]K10252	0	0	0	0	0	0	0	0	0	0	0	0	0	0	0	0	0	0	0	0	0	0	0	0	0	0	0	0	0	0	0	0	0	0	0	0	0	0	0	0	0	0	0	0	0
K10144	09120 Genetic Information Processing	09123 Folding, sorting and degradation	04120 Ubiquitin mediated proteolysis [PATH:ko04120]	K10144 RCHY1, PIRH2; RING finger and CHY zinc finger domain-containing protein 1 [EC:2.3.2.27]K10144	0	0	0	0	0	0	0	0	0	0	0	0	0	0	0	0	0	0	0	0	0	0	0	0	0	0	0	0	0	0	0	0	0	0	0	0	0	0	0	0	0	0	1	1	0
K10144	09140 Cellular Processes	09143 Cell growth and death	04115 p53 signaling pathway [PATH:ko04115]	K10144 RCHY1, PIRH2; RING finger and CHY zinc finger domain-containing protein 1 [EC:2.3.2.27]K10144	0	0	0	0	0	0	0	0	0	0	0	0	0	0	0	0	0	0	0	0	0	0	0	0	0	0	0	0	0	0	0	0	0	0	0	0	0	0	0	0	0	0	1	1	0
K10144	09160 Human Diseases	09172 Infectious disease: viral	05162 Measles [PATH:ko05162]	K10144 RCHY1, PIRH2; RING finger and CHY zinc finger domain-containing protein 1 [EC:2.3.2.27]K10144	0	0	0	0	0	0	0	0	0	0	0	0	0	0	0	0	0	0	0	0	0	0	0	0	0	0	0	0	0	0	0	0	0	0	0	0	0	0	0	0	0	0	1	1	0
K10144	09180 Brite Hierarchies	09182 Protein families: genetic information processing	04121 Ubiquitin system [BR:ko04121]	K10144 RCHY1, PIRH2; RING finger and CHY zinc finger domain-containing protein 1 [EC:2.3.2.27]K10144	0	0	0	0	0	0	0	0	0	0	0	0	0	0	0	0	0	0	0	0	0	0	0	0	0	0	0	0	0	0	0	0	0	0	0	0	0	0	0	0	0	0	1	1	0
K10055	09160 Human Diseases	09161 Cancer: overview	05200 Pathways in cancer [PATH:ko05200]	K10055 ZBTB16, PLZF; zinc finger and BTB domain-containing protein 16K10055	0	0	0	0	0	0	0	0	0	0	0	0	0	0	0	0	0	0	0	0	0	0	0	0	0	0	0	0	0	1	0	0	0	0	0	0	0	0	0	0	0	0	0	0	0
K10055	09160 Human Diseases	09161 Cancer: overview	05202 Transcriptional misregulation in cancer [PATH:ko05202]	K10055 ZBTB16, PLZF; zinc finger and BTB domain-containing protein 16K10055	0	0	0	0	0	0	0	0	0	0	0	0	0	0	0	0	0	0	0	0	0	0	0	0	0	0	0	0	0	1	0	0	0	0	0	0	0	0	0	0	0	0	0	0	0
K10055	09160 Human Diseases	09162 Cancer: specific types	05221 Acute myeloid leukemia [PATH:ko05221]	K10055 ZBTB16, PLZF; zinc finger and BTB domain-containing protein 16K10055	0	0	0	0	0	0	0	0	0	0	0	0	0	0	0	0	0	0	0	0	0	0	0	0	0	0	0	0	0	1	0	0	0	0	0	0	0	0	0	0	0	0	0	0	0
K10055	09180 Brite Hierarchies	09182 Protein families: genetic information processing	03000 Transcription factors [BR:ko03000]	K10055 ZBTB16, PLZF; zinc finger and BTB domain-containing protein 16K10055	0	0	0	0	0	0	0	0	0	0	0	0	0	0	0	0	0	0	0	0	0	0	0	0	0	0	0	0	0	1	0	0	0	0	0	0	0	0	0	0	0	0	0	0	0
K10055	09180 Brite Hierarchies	09182 Protein families: genetic information processing	04121 Ubiquitin system [BR:ko04121]	K10055 ZBTB16, PLZF; zinc finger and BTB domain-containing protein 16K10055	0	0	0	0	0	0	0	0	0	0	0	0	0	0	0	0	0	0	0	0	0	0	0	0	0	0	0	0	0	1	0	0	0	0	0	0	0	0	0	0	0	0	0	0	0
K10048	09130 Environmental Information Processing	09132 Signal transduction	04668 TNF signaling pathway [PATH:ko04668]	K10048 CEBPB; CCAAT/enhancer binding protein (C/EBP), betaK10048	0	0	0	0	0	0	0	0	0	0	0	0	0	0	0	0	0	0	0	0	0	0	0	0	0	0	0	0	0	0	0	0	0	0	0	0	0	0	0	0	0	0	0	0	0
K10048	09150 Organismal Systems	09151 Immune system	04657 IL-17 signaling pathway [PATH:ko04657]	K10048 CEBPB; CCAAT/enhancer binding protein (C/EBP), betaK10048	0	0	0	0	0	0	0	0	0	0	0	0	0	0	0	0	0	0	0	0	0	0	0	0	0	0	0	0	0	0	0	0	0	0	0	0	0	0	0	0	0	0	0	0	0
K10048	09160 Human Diseases	09161 Cancer: overview	05202 Transcriptional misregulation in cancer [PATH:ko05202]	K10048 CEBPB; CCAAT/enhancer binding protein (C/EBP), betaK10048	0	0	0	0	0	0	0	0	0	0	0	0	0	0	0	0	0	0	0	0	0	0	0	0	0	0	0	0	0	0	0	0	0	0	0	0	0	0	0	0	0	0	0	0	0
K10048	09160 Human Diseases	09171 Infectious disease: bacterial	05152 Tuberculosis [PATH:ko05152]	K10048 CEBPB; CCAAT/enhancer binding protein (C/EBP), betaK10048	0	0	0	0	0	0	0	0	0	0	0	0	0	0	0	0	0	0	0	0	0	0	0	0	0	0	0	0	0	0	0	0	0	0	0	0	0	0	0	0	0	0	0	0	0
K10048	09180 Brite Hierarchies	09182 Protein families: genetic information processing	03000 Transcription factors [BR:ko03000]	K10048 CEBPB; CCAAT/enhancer binding protein (C/EBP), betaK10048	0	0	0	0	0	0	0	0	0	0	0	0	0	0	0	0	0	0	0	0	0	0	0	0	0	0	0	0	0	0	0	0	0	0	0	0	0	0	0	0	0	0	0	0	0
K10026	09100 Metabolism	09108 Metabolism of cofactors and vitamins	00790 Folate biosynthesis [PATH:ko00790]	K10026 queE; 7-carboxy-7-deazaguanine synthase [EC:4.3.99.3]K10026	0	1	0	1	1	1	2	1	1	1	1	1	1	1	1	1	1	1	1	1	1	0	1	1	1	1	1	1	1	1	1	1	1	1	1	1	1	1	1	1	1	1	1	1	1
K10026	09180 Brite Hierarchies	09182 Protein families: genetic information processing	03016 Transfer RNA biogenesis [BR:ko03016]	K10026 queE; 7-carboxy-7-deazaguanine synthase [EC:4.3.99.3]K10026	0	1	0	1	1	1	2	1	1	1	1	1	1	1	1	1	1	1	1	1	1	0	1	1	1	1	1	1	1	1	1	1	1	1	1	1	1	1	1	1	1	1	1	1	1
K09969	09130 Environmental Information Processing	09131 Membrane transport	02010 ABC transporters [PATH:ko02010]	K09969 aapJ, bztA; general L-amino acid transport system substrate-binding proteinK09969	0	0	0	0	0	0	0	0	0	0	0	0	0	0	0	0	0	0	0	0	0	0	0	0	0	1	0	0	0	0	0	0	0	0	0	0	0	0	0	0	0	0	0	0	0
K09969	09180 Brite Hierarchies	09183 Protein families: signaling and cellular processes	02000 Transporters [BR:ko02000]	K09969 aapJ, bztA; general L-amino acid transport system substrate-binding proteinK09969	0	0	0	0	0	0	0	0	0	0	0	0	0	0	0	0	0	0	0	0	0	0	0	0	0	1	0	0	0	0	0	0	0	0	0	0	0	0	0	0	0	0	0	0	0
K09957	09190 Not Included in Pathway or Brite	09194 Poorly characterized	99997 Function unknown	K09957 K09957; uncharacterized proteinK09957	0	0	0	0	0	0	0	0	0	0	0	0	0	0	0	0	0	0	0	0	0	0	0	0	0	0	0	0	0	0	0	0	0	0	0	0	0	0	0	0	0	0	0	0	0
K09951	09180 Brite Hierarchies	09183 Protein families: signaling and cellular processes	02048 Prokaryotic defense system [BR:ko02048]	K09951 cas2; CRISPR-associated protein Cas2K09951	0	0	0	0	0	0	0	0	0	0	0	0	0	0	0	0	0	0	0	0	0	0	0	0	0	0	0	0	0	0	0	0	0	0	0	0	0	0	0	0	0	0	0	0	0
K09932	09190 Not Included in Pathway or Brite	09194 Poorly characterized	99997 Function unknown	K09932 K09932; uncharacterized proteinK09932	0	0	0	0	0	0	0	0	0	0	0	0	0	0	0	0	0	0	0	0	0	0	0	0	0	0	0	0	0	0	0	0	0	0	0	0	0	0	0	0	0	0	0	0	0
K09924	09190 Not Included in Pathway or Brite	09194 Poorly characterized	99997 Function unknown	K09924 K09924; uncharacterized proteinK09924	0	0	0	0	0	0	0	0	0	0	0	0	0	0	0	0	0	0	0	0	0	0	0	0	0	0	0	0	0	0	0	0	0	0	0	0	0	0	0	0	0	0	0	0	0
K09903	09100 Metabolism	09104 Nucleotide metabolism	00240 Pyrimidine metabolism [PATH:ko00240]	K09903 pyrH; uridylate kinase [EC:2.7.4.22]K09903	1	1	2	1	0	1	1	0	1	1	1	1	1	1	1	1	1	1	0	1	1	1	1	1	1	1	1	1	1	1	1	1	1	1	1	1	1	1	1	1	1	1	3	1	1
K09882	09100 Metabolism	09108 Metabolism of cofactors and vitamins	00860 Porphyrin and chlorophyll metabolism [PATH:ko00860]	K09882 cobS; cobaltochelatase CobS [EC:6.6.1.2]K09882	0	0	0	0	0	0	0	0	0	0	0	0	0	0	0	0	0	0	0	0	0	0	0	0	0	0	0	0	0	0	0	0	0	0	0	0	0	0	0	0	0	0	0	0	0
K09874	09180 Brite Hierarchies	09183 Protein families: signaling and cellular processes	02000 Transporters [BR:ko02000]	K09874 NIP; aquaporin NIPK09874	0	0	0	0	0	0	0	0	0	0	0	0	0	0	0	0	0	0	0	0	0	0	0	0	0	0	0	0	0	0	0	0	0	0	0	0	0	0	0	0	0	0	0	0	0
K09866	09150 Organismal Systems	09154 Digestive system	04976 Bile secretion [PATH:ko04976]	K09866 AQP4; aquaporin-4K09866	0	1	1	1	1	1	1	0	1	1	0	1	0	1	1	1	1	0	1	0	1	1	1	1	1	1	1	1	1	1	0	1	1	1	1	1	1	1	1	1	1	1	2	1	1
K09866	09150 Organismal Systems	09155 Excretory system	04962 Vasopressin-regulated water reabsorption [PATH:ko04962]	K09866 AQP4; aquaporin-4K09866	0	1	1	1	1	1	1	0	1	1	0	1	0	1	1	1	1	0	1	0	1	1	1	1	1	1	1	1	1	1	0	1	1	1	1	1	1	1	1	1	1	1	2	1	1
K09866	09180 Brite Hierarchies	09183 Protein families: signaling and cellular processes	02000 Transporters [BR:ko02000]	K09866 AQP4; aquaporin-4K09866	0	1	1	1	1	1	1	0	1	1	0	1	0	1	1	1	1	0	1	0	1	1	1	1	1	1	1	1	1	1	0	1	1	1	1	1	1	1	1	1	1	1	2	1	1
K09848	09140 Cellular Processes	09143 Cell growth and death	04214 Apoptosis - fly [PATH:ko04214]	K09848 TRAF4; TNF receptor-associated factor 4K09848	0	0	0	0	0	0	0	0	0	0	0	0	0	0	0	0	0	0	0	0	1	0	0	0	0	0	0	1	0	0	0	0	0	0	0	0	0	0	0	0	0	0	0	0	0
K09848	09150 Organismal Systems	09151 Immune system	04657 IL-17 signaling pathway [PATH:ko04657]	K09848 TRAF4; TNF receptor-associated factor 4K09848	0	0	0	0	0	0	0	0	0	0	0	0	0	0	0	0	0	0	0	0	1	0	0	0	0	0	0	1	0	0	0	0	0	0	0	0	0	0	0	0	0	0	0	0	0
K09848	09160 Human Diseases	09161 Cancer: overview	05200 Pathways in cancer [PATH:ko05200]	K09848 TRAF4; TNF receptor-associated factor 4K09848	0	0	0	0	0	0	0	0	0	0	0	0	0	0	0	0	0	0	0	0	1	0	0	0	0	0	0	1	0	0	0	0	0	0	0	0	0	0	0	0	0	0	0	0	0
K09848	09160 Human Diseases	09162 Cancer: specific types	05222 Small cell lung cancer [PATH:ko05222]	K09848 TRAF4; TNF receptor-associated factor 4K09848	0	0	0	0	0	0	0	0	0	0	0	0	0	0	0	0	0	0	0	0	1	0	0	0	0	0	0	1	0	0	0	0	0	0	0	0	0	0	0	0	0	0	0	0	0
K09825	09180 Brite Hierarchies	09182 Protein families: genetic information processing	03000 Transcription factors [BR:ko03000]	K09825 perR; Fur family transcriptional regulator, peroxide stress response regulatorK09825	1	1	1	1	0	0	0	0	0	0	0	0	0	0	0	0	0	0	0	0	0	0	0	0	0	0	0	1	1	0	0	0	0	0	0	0	0	0	0	1	0	0	0	0	0
K09819	09180 Brite Hierarchies	09183 Protein families: signaling and cellular processes	02000 Transporters [BR:ko02000]	K09819 ABC.MN.P; manganese/iron transport system permease proteinK09819	0	0	0	0	0	0	0	0	0	0	0	0	0	0	0	0	0	0	0	0	0	0	0	0	0	0	0	0	0	0	0	0	0	0	0	0	0	0	0	0	0	0	0	0	0
K09818	09180 Brite Hierarchies	09183 Protein families: signaling and cellular processes	02000 Transporters [BR:ko02000]	K09818 ABC.MN.S; manganese/iron transport system substrate-binding proteinK09818	0	0	0	0	0	0	0	0	0	0	0	0	0	0	0	0	0	0	0	0	0	0	0	0	0	0	0	0	0	0	0	0	0	0	0	0	0	0	0	0	0	0	0	0	0
K09817	09130 Environmental Information Processing	09131 Membrane transport	02010 ABC transporters [PATH:ko02010]	K09817 znuC; zinc transport system ATP-binding protein [EC:7.2.2.20]K09817	1	1	1	1	1	1	1	0	1	1	1	1	1	1	1	1	1	1	1	1	1	2	0	1	1	2	1	1	1	1	1	2	1	1	1	2	1	1	1	1	1	1	2	1	1
K09817	09180 Brite Hierarchies	09183 Protein families: signaling and cellular processes	02000 Transporters [BR:ko02000]	K09817 znuC; zinc transport system ATP-binding protein [EC:7.2.2.20]K09817	1	1	1	1	1	1	1	0	1	1	1	1	1	1	1	1	1	1	1	1	1	2	0	1	1	2	1	1	1	1	1	2	1	1	1	2	1	1	1	1	1	1	2	1	1
K09816	09130 Environmental Information Processing	09131 Membrane transport	02010 ABC transporters [PATH:ko02010]	K09816 znuB; zinc transport system permease proteinK09816	1	1	2	1	1	1	1	0	1	1	1	1	1	1	1	1	1	1	0	1	1	2	0	1	1	1	1	1	1	1	1	2	2	2	2	2	1	1	1	1	1	1	3	1	1
K09816	09180 Brite Hierarchies	09183 Protein families: signaling and cellular processes	02000 Transporters [BR:ko02000]	K09816 znuB; zinc transport system permease proteinK09816	1	1	2	1	1	1	1	0	1	1	1	1	1	1	1	1	1	1	0	1	1	2	0	1	1	1	1	1	1	1	1	2	2	2	2	2	1	1	1	1	1	1	3	1	1
K09815	09130 Environmental Information Processing	09131 Membrane transport	02010 ABC transporters [PATH:ko02010]	K09815 znuA; zinc transport system substrate-binding proteinK09815	1	1	1	1	1	1	1	0	1	1	1	1	1	1	1	1	1	1	2	1	1	0	0	1	1	2	1	1	2	1	2	2	2	2	2	2	1	2	2	1	1	2	1	1	1
K09815	09180 Brite Hierarchies	09183 Protein families: signaling and cellular processes	02000 Transporters [BR:ko02000]	K09815 znuA; zinc transport system substrate-binding proteinK09815	1	1	1	1	1	1	1	0	1	1	1	1	1	1	1	1	1	1	2	1	1	0	0	1	1	2	1	1	2	1	2	2	2	2	2	2	1	2	2	1	1	2	1	1	1
K09812	09130 Environmental Information Processing	09131 Membrane transport	02010 ABC transporters [PATH:ko02010]	K09812 ftsE; cell division transport system ATP-binding proteinK09812	0	0	0	0	0	0	0	0	0	0	0	1	0	0	0	0	0	0	0	0	0	0	0	0	0	0	0	0	0	0	0	0	0	0	0	0	0	0	0	0	0	0	0	0	0
K09812	09180 Brite Hierarchies	09182 Protein families: genetic information processing	03036 Chromosome and associated proteins [BR:ko03036]	K09812 ftsE; cell division transport system ATP-binding proteinK09812	0	0	0	0	0	0	0	0	0	0	0	1	0	0	0	0	0	0	0	0	0	0	0	0	0	0	0	0	0	0	0	0	0	0	0	0	0	0	0	0	0	0	0	0	0
K09812	09180 Brite Hierarchies	09183 Protein families: signaling and cellular processes	02000 Transporters [BR:ko02000]	K09812 ftsE; cell division transport system ATP-binding proteinK09812	0	0	0	0	0	0	0	0	0	0	0	1	0	0	0	0	0	0	0	0	0	0	0	0	0	0	0	0	0	0	0	0	0	0	0	0	0	0	0	0	0	0	0	0	0
K09811	09130 Environmental Information Processing	09131 Membrane transport	02010 ABC transporters [PATH:ko02010]	K09811 ftsX; cell division transport system permease proteinK09811	0	0	0	0	0	0	0	0	0	0	0	1	0	0	0	0	0	0	0	0	0	0	0	0	0	0	0	0	0	0	0	0	0	0	0	0	0	0	0	0	0	0	0	0	0
K09811	09180 Brite Hierarchies	09182 Protein families: genetic information processing	03036 Chromosome and associated proteins [BR:ko03036]	K09811 ftsX; cell division transport system permease proteinK09811	0	0	0	0	0	0	0	0	0	0	0	1	0	0	0	0	0	0	0	0	0	0	0	0	0	0	0	0	0	0	0	0	0	0	0	0	0	0	0	0	0	0	0	0	0
K09811	09180 Brite Hierarchies	09183 Protein families: signaling and cellular processes	02000 Transporters [BR:ko02000]	K09811 ftsX; cell division transport system permease proteinK09811	0	0	0	0	0	0	0	0	0	0	0	1	0	0	0	0	0	0	0	0	0	0	0	0	0	0	0	0	0	0	0	0	0	0	0	0	0	0	0	0	0	0	0	0	0
K09810	09130 Environmental Information Processing	09131 Membrane transport	02010 ABC transporters [PATH:ko02010]	K09810 lolD; lipoprotein-releasing system ATP-binding protein [EC:7.6.2.-]K09810	1	1	2	1	0	1	0	0	1	1	0	1	1	1	1	1	1	1	0	1	1	1	1	1	1	0	1	1	1	1	1	1	1	1	1	1	1	1	1	1	1	1	1	1	1
K09810	09180 Brite Hierarchies	09183 Protein families: signaling and cellular processes	02000 Transporters [BR:ko02000]	K09810 lolD; lipoprotein-releasing system ATP-binding protein [EC:7.6.2.-]K09810	1	1	2	1	0	1	0	0	1	1	0	1	1	1	1	1	1	1	0	1	1	1	1	1	1	0	1	1	1	1	1	1	1	1	1	1	1	1	1	1	1	1	1	1	1
K09808	09130 Environmental Information Processing	09131 Membrane transport	02010 ABC transporters [PATH:ko02010]	K09808 lolC_E; lipoprotein-releasing system permease proteinK09808	1	1	2	1	0	1	1	0	1	1	0	1	1	1	1	1	1	1	0	1	1	1	1	1	1	0	0	1	1	1	1	1	1	1	1	1	1	1	1	1	1	1	1	1	1
K09808	09180 Brite Hierarchies	09183 Protein families: signaling and cellular processes	02000 Transporters [BR:ko02000]	K09808 lolC_E; lipoprotein-releasing system permease proteinK09808	1	1	2	1	0	1	1	0	1	1	0	1	1	1	1	1	1	1	0	1	1	1	1	1	1	0	0	1	1	1	1	1	1	1	1	1	1	1	1	1	1	1	1	1	1
K09807	09190 Not Included in Pathway or Brite	09194 Poorly characterized	99997 Function unknown	K09807 K09807; uncharacterized proteinK09807	0	0	0	0	0	0	0	0	0	0	0	0	1	1	0	0	0	1	1	1	1	0	0	1	1	0	0	1	0	0	0	0	0	0	0	0	0	0	0	0	0	1	0	0	0
K09791	09190 Not Included in Pathway or Brite	09194 Poorly characterized	99997 Function unknown	K09791 K09791; uncharacterized proteinK09791	1	1	0	1	1	1	0	1	1	1	1	1	1	1	1	1	1	1	1	1	1	2	2	0	1	1	0	1	1	1	1	1	1	1	1	1	1	1	1	1	1	1	0	1	1
K09771	09180 Brite Hierarchies	09183 Protein families: signaling and cellular processes	02000 Transporters [BR:ko02000]	K09771 TC.SMR3; small multidrug resistance family-3 proteinK09771	0	0	0	0	0	0	0	0	0	0	0	2	2	2	2	2	2	2	2	2	2	2	0	0	0	0	0	2	5	2	4	3	2	3	3	0	0	2	3	0	0	2	0	0	0
K09763	09190 Not Included in Pathway or Brite	09194 Poorly characterized	99997 Function unknown	K09763 K09763; uncharacterized proteinK09763	1	1	1	1	1	1	1	1	1	1	1	1	1	1	1	1	1	1	1	1	1	2	1	1	1	1	1	1	1	1	1	0	1	0	0	1	1	1	1	1	1	1	0	1	1
K09759	09120 Genetic Information Processing	09122 Translation	00970 Aminoacyl-tRNA biosynthesis [PATH:ko00970]	K09759 aspC, aspS; nondiscriminating aspartyl-tRNA synthetase [EC:6.1.1.23]K09759	1	2	2	2	1	2	0	1	1	1	1	1	2	2	2	1	2	2	5	2	2	2	0	2	2	2	2	2	2	2	2	0	3	0	0	2	2	2	2	2	1	2	3	2	2
K09759	09180 Brite Hierarchies	09181 Protein families: metabolism	01007 Amino acid related enzymes [BR:ko01007]	K09759 aspC, aspS; nondiscriminating aspartyl-tRNA synthetase [EC:6.1.1.23]K09759	1	2	2	2	1	2	0	1	1	1	1	1	2	2	2	1	2	2	5	2	2	2	0	2	2	2	2	2	2	2	2	0	3	0	0	2	2	2	2	2	1	2	3	2	2
K09759	09180 Brite Hierarchies	09182 Protein families: genetic information processing	03016 Transfer RNA biogenesis [BR:ko03016]	K09759 aspC, aspS; nondiscriminating aspartyl-tRNA synthetase [EC:6.1.1.23]K09759	1	2	2	2	1	2	0	1	1	1	1	1	2	2	2	1	2	2	5	2	2	2	0	2	2	2	2	2	2	2	2	0	3	0	0	2	2	2	2	2	1	2	3	2	2
K09744	09190 Not Included in Pathway or Brite	09194 Poorly characterized	99997 Function unknown	K09744 K09744; uncharacterized proteinK09744	0	0	0	0	0	0	0	0	0	0	1	0	0	0	0	0	0	0	0	0	0	0	0	0	0	0	0	0	1	0	0	0	0	0	0	0	0	0	0	0	0	0	0	0	0
K09738	09190 Not Included in Pathway or Brite	09194 Poorly characterized	99997 Function unknown	K09738 K09738; uncharacterized proteinK09738	1	1	1	1	0	1	0	1	1	1	0	1	1	1	1	1	1	1	2	1	1	1	0	1	1	1	1	1	1	1	1	1	1	0	0	1	1	1	1	1	0	1	1	1	1
K09736	09190 Not Included in Pathway or Brite	09194 Poorly characterized	99997 Function unknown	K09736 K09736; uncharacterized proteinK09736	1	1	1	1	1	1	1	1	1	1	1	1	1	1	1	1	1	1	0	1	1	1	1	1	1	1	1	1	1	1	1	0	1	2	2	1	1	1	1	1	1	1	0	1	1
K09735	09100 Metabolism	09108 Metabolism of cofactors and vitamins	00770 Pantothenate and CoA biosynthesis [PATH:ko00770]	K09735 dpck; GTP-dependent dephospho-CoA kinase [EC:2.7.1.-]K09735	1	1	1	1	1	1	0	1	1	1	1	1	1	1	1	1	1	1	0	1	1	1	0	1	1	1	1	1	1	1	1	1	1	0	0	1	1	1	1	1	1	1	1	1	1
K09726	09190 Not Included in Pathway or Brite	09194 Poorly characterized	99997 Function unknown	K09726 K09726; uncharacterized proteinK09726	0	0	0	1	1	1	1	0	1	1	0	1	1	1	1	1	1	1	0	1	1	1	2	1	1	1	1	1	1	1	1	0	2	0	0	2	1	1	1	1	1	1	0	1	1
K09723	09180 Brite Hierarchies	09182 Protein families: genetic information processing	03032 DNA replication proteins [BR:ko03032]	K09723 ginS; DNA replication factor GINSK09723	1	1	1	1	1	1	1	1	1	1	2	2	1	1	2	2	2	1	1	1	1	1	1	1	1	1	1	2	1	2	2	1	1	2	2	2	2	2	2	1	1	2	1	2	1
K09722	09100 Metabolism	09106 Metabolism of other amino acids	00410 beta-Alanine metabolism [PATH:ko00410]	K09722 K09722, pps; 4-phosphopantoate---beta-alanine ligase [EC:6.3.2.36]K09722	1	1	2	1	0	1	0	1	1	1	1	1	1	1	1	1	1	1	1	1	1	1	1	1	1	1	1	1	1	1	1	1	1	1	1	1	1	1	1	1	1	1	0	1	1
K09722	09100 Metabolism	09108 Metabolism of cofactors and vitamins	00770 Pantothenate and CoA biosynthesis [PATH:ko00770]	K09722 K09722, pps; 4-phosphopantoate---beta-alanine ligase [EC:6.3.2.36]K09722	1	1	2	1	0	1	0	1	1	1	1	1	1	1	1	1	1	1	1	1	1	1	1	1	1	1	1	1	1	1	1	1	1	1	1	1	1	1	1	1	1	1	0	1	1
K09721	09190 Not Included in Pathway or Brite	09194 Poorly characterized	99997 Function unknown	K09721 K09721; uncharacterized proteinK09721	1	1	1	1	1	1	1	1	1	1	0	1	1	0	1	1	1	1	1	1	1	1	0	1	1	1	1	1	1	1	1	1	1	1	1	1	1	1	1	1	1	1	1	1	1
K09716	09180 Brite Hierarchies	09182 Protein families: genetic information processing	03016 Transfer RNA biogenesis [BR:ko03016]	K09716 dtdA, GEK1; D-aminoacyl-tRNA deacylase [EC:3.1.1.96]K09716	1	1	1	1	0	1	1	1	0	0	1	0	1	1	1	1	1	1	1	1	1	1	1	1	1	1	0	1	1	1	1	1	1	0	0	1	1	1	1	1	1	1	1	1	1
K09712	09190 Not Included in Pathway or Brite	09194 Poorly characterized	99997 Function unknown	K09712 K09712; uncharacterized proteinK09712	0	0	0	0	0	0	0	0	0	0	0	0	0	0	0	0	0	0	0	0	0	0	0	0	0	0	0	0	0	0	0	0	0	0	0	0	0	0	0	0	0	0	0	0	0
K09705	09190 Not Included in Pathway or Brite	09194 Poorly characterized	99997 Function unknown	K09705 K09705; uncharacterized proteinK09705	0	0	0	0	0	0	0	0	0	0	0	0	0	0	0	0	0	0	0	0	0	0	0	0	0	0	0	0	0	0	0	0	0	0	0	0	0	0	0	0	0	0	0	0	0
K09691	09130 Environmental Information Processing	09131 Membrane transport	02010 ABC transporters [PATH:ko02010]	K09691 wzt, rbfB; lipopolysaccharide transport system ATP-binding proteinK09691	0	0	0	0	0	0	0	0	0	0	0	0	0	0	0	0	0	0	0	0	0	0	0	0	0	0	0	0	0	0	0	0	0	0	0	0	0	1	1	0	0	0	0	0	0
K09691	09180 Brite Hierarchies	09183 Protein families: signaling and cellular processes	02000 Transporters [BR:ko02000]	K09691 wzt, rbfB; lipopolysaccharide transport system ATP-binding proteinK09691	0	0	0	0	0	0	0	0	0	0	0	0	0	0	0	0	0	0	0	0	0	0	0	0	0	0	0	0	0	0	0	0	0	0	0	0	0	1	1	0	0	0	0	0	0
K09690	09130 Environmental Information Processing	09131 Membrane transport	02010 ABC transporters [PATH:ko02010]	K09690 wzm, rfbA; lipopolysaccharide transport system permease proteinK09690	0	0	0	0	0	0	0	0	0	0	0	0	0	0	0	0	0	0	0	0	0	0	0	0	0	0	0	0	0	0	0	0	0	0	0	0	0	1	1	0	0	0	0	0	0
K09690	09180 Brite Hierarchies	09183 Protein families: signaling and cellular processes	02000 Transporters [BR:ko02000]	K09690 wzm, rfbA; lipopolysaccharide transport system permease proteinK09690	0	0	0	0	0	0	0	0	0	0	0	0	0	0	0	0	0	0	0	0	0	0	0	0	0	0	0	0	0	0	0	0	0	0	0	0	0	1	1	0	0	0	0	0	0
K09667	09100 Metabolism	09107 Glycan biosynthesis and metabolism	00514 Other types of O-glycan biosynthesis [PATH:ko00514]	K09667 OGT; protein O-GlcNAc transferase [EC:2.4.1.255]K09667	0	0	0	0	0	0	0	0	0	0	0	0	0	0	0	0	0	0	0	0	0	0	0	0	0	0	0	0	0	0	0	0	0	0	0	0	0	0	0	0	1	0	0	0	0
K09667	09160 Human Diseases	09167 Endocrine and metabolic disease	04931 Insulin resistance [PATH:ko04931]	K09667 OGT; protein O-GlcNAc transferase [EC:2.4.1.255]K09667	0	0	0	0	0	0	0	0	0	0	0	0	0	0	0	0	0	0	0	0	0	0	0	0	0	0	0	0	0	0	0	0	0	0	0	0	0	0	0	0	1	0	0	0	0
K09667	09180 Brite Hierarchies	09181 Protein families: metabolism	01003 Glycosyltransferases [BR:ko01003]	K09667 OGT; protein O-GlcNAc transferase [EC:2.4.1.255]K09667	0	0	0	0	0	0	0	0	0	0	0	0	0	0	0	0	0	0	0	0	0	0	0	0	0	0	0	0	0	0	0	0	0	0	0	0	0	0	0	0	1	0	0	0	0
K09667	09180 Brite Hierarchies	09182 Protein families: genetic information processing	03036 Chromosome and associated proteins [BR:ko03036]	K09667 OGT; protein O-GlcNAc transferase [EC:2.4.1.255]K09667	0	0	0	0	0	0	0	0	0	0	0	0	0	0	0	0	0	0	0	0	0	0	0	0	0	0	0	0	0	0	0	0	0	0	0	0	0	0	0	0	1	0	0	0	0
K09637	09180 Brite Hierarchies	09181 Protein families: metabolism	01002 Peptidases and inhibitors [BR:ko01002]	K09637 TMPRSS6; transmembrane protease serine 6 [EC:3.4.21.-]K09637	0	0	0	0	0	0	0	0	0	0	0	0	0	0	0	0	0	0	0	0	0	0	0	0	0	0	0	0	1	0	0	0	0	0	0	0	0	0	0	0	0	0	0	0	0
K09564	09120 Genetic Information Processing	09121 Transcription	03040 Spliceosome [PATH:ko03040]	K09564 PPIE; peptidyl-prolyl isomerase E (cyclophilin E) [EC:5.2.1.8]K09564	0	0	0	0	0	0	0	0	0	0	0	0	0	0	0	0	0	0	0	0	0	0	0	0	0	0	0	0	0	0	0	0	0	0	0	0	0	0	0	0	0	0	0	0	0
K09564	09180 Brite Hierarchies	09182 Protein families: genetic information processing	03041 Spliceosome [BR:ko03041]	K09564 PPIE; peptidyl-prolyl isomerase E (cyclophilin E) [EC:5.2.1.8]K09564	0	0	0	0	0	0	0	0	0	0	0	0	0	0	0	0	0	0	0	0	0	0	0	0	0	0	0	0	0	0	0	0	0	0	0	0	0	0	0	0	0	0	0	0	0
K09564	09180 Brite Hierarchies	09182 Protein families: genetic information processing	03110 Chaperones and folding catalysts [BR:ko03110]	K09564 PPIE; peptidyl-prolyl isomerase E (cyclophilin E) [EC:5.2.1.8]K09564	0	0	0	0	0	0	0	0	0	0	0	0	0	0	0	0	0	0	0	0	0	0	0	0	0	0	0	0	0	0	0	0	0	0	0	0	0	0	0	0	0	0	0	0	0
K09540	09120 Genetic Information Processing	09123 Folding, sorting and degradation	03060 Protein export [PATH:ko03060]	K09540 SEC63, DNAJC23; translocation protein SEC63K09540	0	0	0	1	0	0	0	0	0	0	0	0	0	0	0	0	0	0	0	0	0	0	0	0	0	0	0	0	1	0	0	0	0	0	0	0	0	0	0	0	0	0	0	0	0
K09540	09120 Genetic Information Processing	09123 Folding, sorting and degradation	04141 Protein processing in endoplasmic reticulum [PATH:ko04141]	K09540 SEC63, DNAJC23; translocation protein SEC63K09540	0	0	0	1	0	0	0	0	0	0	0	0	0	0	0	0	0	0	0	0	0	0	0	0	0	0	0	0	1	0	0	0	0	0	0	0	0	0	0	0	0	0	0	0	0
K09540	09180 Brite Hierarchies	09182 Protein families: genetic information processing	03110 Chaperones and folding catalysts [BR:ko03110]	K09540 SEC63, DNAJC23; translocation protein SEC63K09540	0	0	0	1	0	0	0	0	0	0	0	0	0	0	0	0	0	0	0	0	0	0	0	0	0	0	0	0	1	0	0	0	0	0	0	0	0	0	0	0	0	0	0	0	0
K09540	09180 Brite Hierarchies	09183 Protein families: signaling and cellular processes	02044 Secretion system [BR:ko02044]	K09540 SEC63, DNAJC23; translocation protein SEC63K09540	0	0	0	1	0	0	0	0	0	0	0	0	0	0	0	0	0	0	0	0	0	0	0	0	0	0	0	0	1	0	0	0	0	0	0	0	0	0	0	0	0	0	0	0	0
K09536	09180 Brite Hierarchies	09182 Protein families: genetic information processing	03110 Chaperones and folding catalysts [BR:ko03110]	K09536 DNAJC16; DnaJ homolog subfamily C member 16K09536	0	0	0	0	0	0	0	0	0	0	0	0	0	0	0	0	0	0	0	0	0	0	0	0	0	0	0	0	0	0	0	0	0	0	0	0	0	0	0	0	0	0	0	0	0
K09534	09180 Brite Hierarchies	09182 Protein families: genetic information processing	03110 Chaperones and folding catalysts [BR:ko03110]	K09534 DNAJC14; DnaJ homolog subfamily C member 14K09534	0	0	0	0	0	0	0	0	0	0	0	0	0	0	0	0	0	0	0	0	0	0	0	0	0	0	0	0	0	0	0	0	0	0	0	0	0	0	0	0	0	0	0	0	0
K09533	09180 Brite Hierarchies	09182 Protein families: genetic information processing	03041 Spliceosome [BR:ko03041]	K09533 DNAJC13; DnaJ homolog subfamily C member 13K09533	0	0	0	0	0	0	0	0	0	0	0	0	0	0	0	0	0	0	0	0	0	0	0	0	0	0	0	0	0	0	0	0	0	0	0	0	0	0	0	0	0	0	0	0	0
K09533	09180 Brite Hierarchies	09182 Protein families: genetic information processing	03110 Chaperones and folding catalysts [BR:ko03110]	K09533 DNAJC13; DnaJ homolog subfamily C member 13K09533	0	0	0	0	0	0	0	0	0	0	0	0	0	0	0	0	0	0	0	0	0	0	0	0	0	0	0	0	0	0	0	0	0	0	0	0	0	0	0	0	0	0	0	0	0
K09530	09120 Genetic Information Processing	09123 Folding, sorting and degradation	04141 Protein processing in endoplasmic reticulum [PATH:ko04141]	K09530 DNAJC10; DnaJ homolog subfamily C member 10 [EC:1.8.4.-]K09530	0	0	0	0	0	0	0	0	0	0	0	0	0	0	0	0	0	0	0	0	0	0	0	0	0	0	0	0	0	0	0	0	0	1	1	0	0	0	0	0	0	0	0	0	0
K09530	09180 Brite Hierarchies	09182 Protein families: genetic information processing	03110 Chaperones and folding catalysts [BR:ko03110]	K09530 DNAJC10; DnaJ homolog subfamily C member 10 [EC:1.8.4.-]K09530	0	0	0	0	0	0	0	0	0	0	0	0	0	0	0	0	0	0	0	0	0	0	0	0	0	0	0	0	0	0	0	0	0	1	1	0	0	0	0	0	0	0	0	0	0
K09530	09180 Brite Hierarchies	09182 Protein families: genetic information processing	04131 Membrane trafficking [BR:ko04131]	K09530 DNAJC10; DnaJ homolog subfamily C member 10 [EC:1.8.4.-]K09530	0	0	0	0	0	0	0	0	0	0	0	0	0	0	0	0	0	0	0	0	0	0	0	0	0	0	0	0	0	0	0	0	0	1	1	0	0	0	0	0	0	0	0	0	0
K09515	09180 Brite Hierarchies	09182 Protein families: genetic information processing	03110 Chaperones and folding catalysts [BR:ko03110]	K09515 DNAJB9; DnaJ homolog subfamily B member 9K09515	0	0	0	0	0	0	0	0	0	0	0	0	0	0	0	0	0	0	0	0	0	2	0	0	0	0	0	0	0	0	0	0	0	0	0	0	0	0	0	0	0	0	0	0	0
K09504	09160 Human Diseases	09161 Cancer: overview	05203 Viral carcinogenesis [PATH:ko05203]	K09504 DNAJA3; DnaJ homolog subfamily A member 3K09504	0	0	0	0	0	0	0	0	0	0	0	0	0	0	0	0	0	0	0	0	0	0	0	0	0	0	0	0	1	0	0	0	0	0	0	0	0	0	0	0	0	0	0	0	0
K09504	09180 Brite Hierarchies	09182 Protein families: genetic information processing	03110 Chaperones and folding catalysts [BR:ko03110]	K09504 DNAJA3; DnaJ homolog subfamily A member 3K09504	0	0	0	0	0	0	0	0	0	0	0	0	0	0	0	0	0	0	0	0	0	0	0	0	0	0	0	0	1	0	0	0	0	0	0	0	0	0	0	0	0	0	0	0	0
K09504	09180 Brite Hierarchies	09182 Protein families: genetic information processing	03029 Mitochondrial biogenesis [BR:ko03029]	K09504 DNAJA3; DnaJ homolog subfamily A member 3K09504	0	0	0	0	0	0	0	0	0	0	0	0	0	0	0	0	0	0	0	0	0	0	0	0	0	0	0	0	1	0	0	0	0	0	0	0	0	0	0	0	0	0	0	0	0
K09500	09180 Brite Hierarchies	09182 Protein families: genetic information processing	03110 Chaperones and folding catalysts [BR:ko03110]	K09500 CCT8; T-complex protein 1 subunit thetaK09500	0	0	0	0	0	0	0	0	0	0	0	0	0	0	0	0	0	0	0	0	1	0	0	0	0	0	0	0	0	0	0	0	0	0	0	0	0	0	0	0	0	0	0	0	0
K09500	09180 Brite Hierarchies	09182 Protein families: genetic information processing	03036 Chromosome and associated proteins [BR:ko03036]	K09500 CCT8; T-complex protein 1 subunit thetaK09500	0	0	0	0	0	0	0	0	0	0	0	0	0	0	0	0	0	0	0	0	1	0	0	0	0	0	0	0	0	0	0	0	0	0	0	0	0	0	0	0	0	0	0	0	0
K09489	09140 Cellular Processes	09144 Cellular community - eukaryotes	04530 Tight junction [PATH:ko04530]	K09489 HSPA4; heat shock 70kDa protein 4K09489	0	0	0	0	0	0	0	0	0	0	0	0	0	0	0	0	0	0	0	0	0	0	0	0	0	0	0	0	0	0	0	0	0	0	0	0	0	0	0	0	0	0	0	0	0
K09489	09150 Organismal Systems	09151 Immune system	04612 Antigen processing and presentation [PATH:ko04612]	K09489 HSPA4; heat shock 70kDa protein 4K09489	0	0	0	0	0	0	0	0	0	0	0	0	0	0	0	0	0	0	0	0	0	0	0	0	0	0	0	0	0	0	0	0	0	0	0	0	0	0	0	0	0	0	0	0	0
K09489	09160 Human Diseases	09166 Cardiovascular disease	05417 Lipid and atherosclerosis [PATH:ko05417]	K09489 HSPA4; heat shock 70kDa protein 4K09489	0	0	0	0	0	0	0	0	0	0	0	0	0	0	0	0	0	0	0	0	0	0	0	0	0	0	0	0	0	0	0	0	0	0	0	0	0	0	0	0	0	0	0	0	0
K09489	09180 Brite Hierarchies	09182 Protein families: genetic information processing	03110 Chaperones and folding catalysts [BR:ko03110]	K09489 HSPA4; heat shock 70kDa protein 4K09489	0	0	0	0	0	0	0	0	0	0	0	0	0	0	0	0	0	0	0	0	0	0	0	0	0	0	0	0	0	0	0	0	0	0	0	0	0	0	0	0	0	0	0	0	0
K09487	09120 Genetic Information Processing	09123 Folding, sorting and degradation	04141 Protein processing in endoplasmic reticulum [PATH:ko04141]	K09487 HSP90B, TRA1; heat shock protein 90kDa betaK09487	0	0	0	0	0	0	0	0	0	0	0	0	0	0	0	0	0	0	0	0	0	0	0	0	0	0	0	0	0	0	0	0	0	0	0	0	0	0	0	0	0	0	0	0	0
K09487	09130 Environmental Information Processing	09132 Signal transduction	04151 PI3K-Akt signaling pathway [PATH:ko04151]	K09487 HSP90B, TRA1; heat shock protein 90kDa betaK09487	0	0	0	0	0	0	0	0	0	0	0	0	0	0	0	0	0	0	0	0	0	0	0	0	0	0	0	0	0	0	0	0	0	0	0	0	0	0	0	0	0	0	0	0	0
K09487	09150 Organismal Systems	09151 Immune system	04657 IL-17 signaling pathway [PATH:ko04657]	K09487 HSP90B, TRA1; heat shock protein 90kDa betaK09487	0	0	0	0	0	0	0	0	0	0	0	0	0	0	0	0	0	0	0	0	0	0	0	0	0	0	0	0	0	0	0	0	0	0	0	0	0	0	0	0	0	0	0	0	0
K09487	09150 Organismal Systems	09152 Endocrine system	04915 Estrogen signaling pathway [PATH:ko04915]	K09487 HSP90B, TRA1; heat shock protein 90kDa betaK09487	0	0	0	0	0	0	0	0	0	0	0	0	0	0	0	0	0	0	0	0	0	0	0	0	0	0	0	0	0	0	0	0	0	0	0	0	0	0	0	0	0	0	0	0	0
K09487	09150 Organismal Systems	09152 Endocrine system	04918 Thyroid hormone synthesis [PATH:ko04918]	K09487 HSP90B, TRA1; heat shock protein 90kDa betaK09487	0	0	0	0	0	0	0	0	0	0	0	0	0	0	0	0	0	0	0	0	0	0	0	0	0	0	0	0	0	0	0	0	0	0	0	0	0	0	0	0	0	0	0	0	0
K09487	09150 Organismal Systems	09159 Environmental adaptation	04626 Plant-pathogen interaction [PATH:ko04626]	K09487 HSP90B, TRA1; heat shock protein 90kDa betaK09487	0	0	0	0	0	0	0	0	0	0	0	0	0	0	0	0	0	0	0	0	0	0	0	0	0	0	0	0	0	0	0	0	0	0	0	0	0	0	0	0	0	0	0	0	0
K09487	09160 Human Diseases	09161 Cancer: overview	05200 Pathways in cancer [PATH:ko05200]	K09487 HSP90B, TRA1; heat shock protein 90kDa betaK09487	0	0	0	0	0	0	0	0	0	0	0	0	0	0	0	0	0	0	0	0	0	0	0	0	0	0	0	0	0	0	0	0	0	0	0	0	0	0	0	0	0	0	0	0	0
K09487	09160 Human Diseases	09161 Cancer: overview	05207 Chemical carcinogenesis - receptor activation [PATH:ko05207]	K09487 HSP90B, TRA1; heat shock protein 90kDa betaK09487	0	0	0	0	0	0	0	0	0	0	0	0	0	0	0	0	0	0	0	0	0	0	0	0	0	0	0	0	0	0	0	0	0	0	0	0	0	0	0	0	0	0	0	0	0
K09487	09160 Human Diseases	09162 Cancer: specific types	05215 Prostate cancer [PATH:ko05215]	K09487 HSP90B, TRA1; heat shock protein 90kDa betaK09487	0	0	0	0	0	0	0	0	0	0	0	0	0	0	0	0	0	0	0	0	0	0	0	0	0	0	0	0	0	0	0	0	0	0	0	0	0	0	0	0	0	0	0	0	0
K09487	09160 Human Diseases	09171 Infectious disease: bacterial	05132 Salmonella infection [PATH:ko05132]	K09487 HSP90B, TRA1; heat shock protein 90kDa betaK09487	0	0	0	0	0	0	0	0	0	0	0	0	0	0	0	0	0	0	0	0	0	0	0	0	0	0	0	0	0	0	0	0	0	0	0	0	0	0	0	0	0	0	0	0	0
K09487	09160 Human Diseases	09166 Cardiovascular disease	05417 Lipid and atherosclerosis [PATH:ko05417]	K09487 HSP90B, TRA1; heat shock protein 90kDa betaK09487	0	0	0	0	0	0	0	0	0	0	0	0	0	0	0	0	0	0	0	0	0	0	0	0	0	0	0	0	0	0	0	0	0	0	0	0	0	0	0	0	0	0	0	0	0
K09487	09160 Human Diseases	09166 Cardiovascular disease	05418 Fluid shear stress and atherosclerosis [PATH:ko05418]	K09487 HSP90B, TRA1; heat shock protein 90kDa betaK09487	0	0	0	0	0	0	0	0	0	0	0	0	0	0	0	0	0	0	0	0	0	0	0	0	0	0	0	0	0	0	0	0	0	0	0	0	0	0	0	0	0	0	0	0	0
K09487	09180 Brite Hierarchies	09182 Protein families: genetic information processing	03110 Chaperones and folding catalysts [BR:ko03110]	K09487 HSP90B, TRA1; heat shock protein 90kDa betaK09487	0	0	0	0	0	0	0	0	0	0	0	0	0	0	0	0	0	0	0	0	0	0	0	0	0	0	0	0	0	0	0	0	0	0	0	0	0	0	0	0	0	0	0	0	0
K09482	09120 Genetic Information Processing	09122 Translation	00970 Aminoacyl-tRNA biosynthesis [PATH:ko00970]	K09482 gatD; glutamyl-tRNA(Gln) amidotransferase subunit D [EC:6.3.5.7]K09482	1	1	1	1	1	1	2	1	1	1	0	1	0	1	1	0	1	1	0	1	1	1	1	1	1	1	0	1	1	2	1	0	1	0	0	1	1	1	1	1	1	1	1	1	1
K09459	09100 Metabolism	09106 Metabolism of other amino acids	00440 Phosphonate and phosphinate metabolism [PATH:ko00440]	K09459 E4.1.1.82; phosphonopyruvate decarboxylase [EC:4.1.1.82]K09459	0	0	0	0	0	0	0	0	0	0	0	0	0	0	0	0	1	0	0	1	0	0	0	0	0	0	0	1	0	0	1	0	1	0	0	0	0	0	0	0	0	1	0	0	0
K09459	09100 Metabolism	09110 Biosynthesis of other secondary metabolites	00998 Biosynthesis of various secondary metabolites - part 2 [PATH:ko00998]	K09459 E4.1.1.82; phosphonopyruvate decarboxylase [EC:4.1.1.82]K09459	0	0	0	0	0	0	0	0	0	0	0	0	0	0	0	0	1	0	0	1	0	0	0	0	0	0	0	1	0	0	1	0	1	0	0	0	0	0	0	0	0	1	0	0	0
K09458	09100 Metabolism	09103 Lipid metabolism	00061 Fatty acid biosynthesis [PATH:ko00061]	K09458 fabF, OXSM, CEM1; 3-oxoacyl-[acyl-carrier-protein] synthase II [EC:2.3.1.179]K09458	0	0	0	0	0	0	0	0	0	0	0	0	0	0	0	0	0	0	0	0	0	0	0	0	0	0	0	0	0	0	0	0	0	0	0	0	0	0	0	0	0	0	0	0	0
K09458	09100 Metabolism	09108 Metabolism of cofactors and vitamins	00780 Biotin metabolism [PATH:ko00780]	K09458 fabF, OXSM, CEM1; 3-oxoacyl-[acyl-carrier-protein] synthase II [EC:2.3.1.179]K09458	0	0	0	0	0	0	0	0	0	0	0	0	0	0	0	0	0	0	0	0	0	0	0	0	0	0	0	0	0	0	0	0	0	0	0	0	0	0	0	0	0	0	0	0	0
K09458	09180 Brite Hierarchies	09181 Protein families: metabolism	01004 Lipid biosynthesis proteins [BR:ko01004]	K09458 fabF, OXSM, CEM1; 3-oxoacyl-[acyl-carrier-protein] synthase II [EC:2.3.1.179]K09458	0	0	0	0	0	0	0	0	0	0	0	0	0	0	0	0	0	0	0	0	0	0	0	0	0	0	0	0	0	0	0	0	0	0	0	0	0	0	0	0	0	0	0	0	0
K09435	09160 Human Diseases	09161 Cancer: overview	05202 Transcriptional misregulation in cancer [PATH:ko05202]	K09435 ERG; transcriptional regulator ERGK09435	0	0	0	0	0	0	0	0	0	0	1	0	0	0	0	0	0	0	0	0	0	0	0	0	0	0	0	0	0	0	0	0	0	0	0	0	0	0	0	0	0	0	0	0	0
K09435	09160 Human Diseases	09162 Cancer: specific types	05215 Prostate cancer [PATH:ko05215]	K09435 ERG; transcriptional regulator ERGK09435	0	0	0	0	0	0	0	0	0	0	1	0	0	0	0	0	0	0	0	0	0	0	0	0	0	0	0	0	0	0	0	0	0	0	0	0	0	0	0	0	0	0	0	0	0
K09435	09180 Brite Hierarchies	09182 Protein families: genetic information processing	03000 Transcription factors [BR:ko03000]	K09435 ERG; transcriptional regulator ERGK09435	0	0	0	0	0	0	0	0	0	0	1	0	0	0	0	0	0	0	0	0	0	0	0	0	0	0	0	0	0	0	0	0	0	0	0	0	0	0	0	0	0	0	0	0	0
K09419	09180 Brite Hierarchies	09182 Protein families: genetic information processing	03000 Transcription factors [BR:ko03000]	K09419 HSFF; heat shock transcription factor, other eukaryoteK09419	0	0	0	0	0	0	0	0	0	0	0	0	0	0	0	0	0	0	0	0	0	0	0	0	0	0	0	0	0	0	0	0	0	0	0	0	0	0	0	0	0	0	0	0	0
K09396	09180 Brite Hierarchies	09182 Protein families: genetic information processing	03000 Transcription factors [BR:ko03000]	K09396 FOXC; forkhead box protein CK09396	0	0	0	0	0	0	0	0	0	0	0	0	0	0	0	0	0	0	0	0	0	0	0	0	0	0	0	0	0	0	0	0	0	0	1	0	0	0	0	0	0	0	0	0	0
K09388	09190 Not Included in Pathway or Brite	09194 Poorly characterized	99997 Function unknown	K09388 K09388; uncharacterized proteinK09388	0	0	0	0	0	0	0	0	0	0	0	0	0	0	0	0	0	0	0	0	0	0	0	0	0	0	0	0	0	0	0	0	0	0	0	0	0	0	0	0	0	1	0	0	0
K09377	09180 Brite Hierarchies	09182 Protein families: genetic information processing	03000 Transcription factors [BR:ko03000]	K09377 CSRP; cysteine and glycine-rich proteinK09377	0	0	0	0	0	0	0	0	0	0	0	0	0	0	0	0	0	0	0	0	0	0	0	0	0	0	0	0	0	0	0	0	0	0	0	0	0	0	0	0	0	0	0	0	0
K09375	09180 Brite Hierarchies	09182 Protein families: genetic information processing	03000 Transcription factors [BR:ko03000]	K09375 LHX6_8; LIM homeobox protein 6/8K09375	0	0	0	0	0	0	0	0	0	0	0	0	0	0	0	0	0	0	0	0	0	0	0	0	0	0	0	0	0	0	0	0	0	0	0	0	0	0	0	0	0	0	0	0	0
K09355	09150 Organismal Systems	09152 Endocrine system	04927 Cortisol synthesis and secretion [PATH:ko04927]	K09355 PBX1; pre-B-cell leukemia transcription factor 1K09355	0	0	0	0	0	0	0	0	0	0	0	0	0	0	0	0	0	0	0	0	0	0	0	0	0	0	0	0	0	0	0	0	0	0	0	0	0	0	0	0	0	0	0	0	0
K09355	09160 Human Diseases	09161 Cancer: overview	05202 Transcriptional misregulation in cancer [PATH:ko05202]	K09355 PBX1; pre-B-cell leukemia transcription factor 1K09355	0	0	0	0	0	0	0	0	0	0	0	0	0	0	0	0	0	0	0	0	0	0	0	0	0	0	0	0	0	0	0	0	0	0	0	0	0	0	0	0	0	0	0	0	0
K09355	09160 Human Diseases	09167 Endocrine and metabolic disease	04934 Cushing syndrome [PATH:ko04934]	K09355 PBX1; pre-B-cell leukemia transcription factor 1K09355	0	0	0	0	0	0	0	0	0	0	0	0	0	0	0	0	0	0	0	0	0	0	0	0	0	0	0	0	0	0	0	0	0	0	0	0	0	0	0	0	0	0	0	0	0
K09355	09180 Brite Hierarchies	09182 Protein families: genetic information processing	03000 Transcription factors [BR:ko03000]	K09355 PBX1; pre-B-cell leukemia transcription factor 1K09355	0	0	0	0	0	0	0	0	0	0	0	0	0	0	0	0	0	0	0	0	0	0	0	0	0	0	0	0	0	0	0	0	0	0	0	0	0	0	0	0	0	0	0	0	0
K09299	09160 Human Diseases	09161 Cancer: overview	05202 Transcriptional misregulation in cancer [PATH:ko05202]	K09299 ZEB1; zinc finger homeobox protein 1K09299	0	0	0	0	0	0	0	0	0	0	0	0	0	0	0	0	0	0	0	0	0	0	0	0	0	0	0	0	1	0	0	0	0	0	0	0	0	0	0	0	0	0	0	0	0
K09299	09160 Human Diseases	09161 Cancer: overview	05206 MicroRNAs in cancer [PATH:ko05206]	K09299 ZEB1; zinc finger homeobox protein 1K09299	0	0	0	0	0	0	0	0	0	0	0	0	0	0	0	0	0	0	0	0	0	0	0	0	0	0	0	0	1	0	0	0	0	0	0	0	0	0	0	0	0	0	0	0	0
K09299	09160 Human Diseases	09162 Cancer: specific types	05215 Prostate cancer [PATH:ko05215]	K09299 ZEB1; zinc finger homeobox protein 1K09299	0	0	0	0	0	0	0	0	0	0	0	0	0	0	0	0	0	0	0	0	0	0	0	0	0	0	0	0	1	0	0	0	0	0	0	0	0	0	0	0	0	0	0	0	0
K09299	09180 Brite Hierarchies	09182 Protein families: genetic information processing	03000 Transcription factors [BR:ko03000]	K09299 ZEB1; zinc finger homeobox protein 1K09299	0	0	0	0	0	0	0	0	0	0	0	0	0	0	0	0	0	0	0	0	0	0	0	0	0	0	0	0	1	0	0	0	0	0	0	0	0	0	0	0	0	0	0	0	0
K09298	09180 Brite Hierarchies	09182 Protein families: genetic information processing	03000 Transcription factors [BR:ko03000]	K09298 HOX_13; homeobox protein HoxA/C/D13K09298	0	0	0	0	0	0	0	0	0	0	0	0	0	0	0	0	0	0	0	0	0	0	0	0	0	0	0	0	0	0	0	0	0	0	0	0	0	0	0	0	0	0	0	0	0
K09291	09120 Genetic Information Processing	09122 Translation	03013 Nucleocytoplasmic transport [PATH:ko03013]	K09291 TPR, MLP1, MLP2; nucleoprotein TPRK09291	0	0	0	0	0	0	0	0	0	0	0	0	0	0	0	0	0	1	0	0	0	0	0	0	0	0	0	0	0	0	0	0	0	0	0	0	0	0	0	0	0	0	0	0	0
K09291	09160 Human Diseases	09161 Cancer: overview	05200 Pathways in cancer [PATH:ko05200]	K09291 TPR, MLP1, MLP2; nucleoprotein TPRK09291	0	0	0	0	0	0	0	0	0	0	0	0	0	0	0	0	0	1	0	0	0	0	0	0	0	0	0	0	0	0	0	0	0	0	0	0	0	0	0	0	0	0	0	0	0
K09291	09160 Human Diseases	09162 Cancer: specific types	05216 Thyroid cancer [PATH:ko05216]	K09291 TPR, MLP1, MLP2; nucleoprotein TPRK09291	0	0	0	0	0	0	0	0	0	0	0	0	0	0	0	0	0	1	0	0	0	0	0	0	0	0	0	0	0	0	0	0	0	0	0	0	0	0	0	0	0	0	0	0	0
K09291	09160 Human Diseases	09164 Neurodegenerative disease	05014 Amyotrophic lateral sclerosis [PATH:ko05014]	K09291 TPR, MLP1, MLP2; nucleoprotein TPRK09291	0	0	0	0	0	0	0	0	0	0	0	0	0	0	0	0	0	1	0	0	0	0	0	0	0	0	0	0	0	0	0	0	0	0	0	0	0	0	0	0	0	0	0	0	0
K09291	09180 Brite Hierarchies	09182 Protein families: genetic information processing	03019 Messenger RNA biogenesis [BR:ko03019]	K09291 TPR, MLP1, MLP2; nucleoprotein TPRK09291	0	0	0	0	0	0	0	0	0	0	0	0	0	0	0	0	0	1	0	0	0	0	0	0	0	0	0	0	0	0	0	0	0	0	0	0	0	0	0	0	0	0	0	0	0
K09239	09180 Brite Hierarchies	09182 Protein families: genetic information processing	03000 Transcription factors [BR:ko03000]	K09239 HIVEP; human immunodeficiency virus type I enhancer-binding proteinK09239	0	0	0	0	0	0	0	0	0	0	1	0	0	0	0	0	0	0	0	0	0	0	0	0	0	0	0	0	0	0	0	0	0	0	0	0	0	0	0	0	0	0	0	0	0
K09236	09130 Environmental Information Processing	09132 Signal transduction	04391 Hippo signaling pathway - fly [PATH:ko04391]	K09236 TSHZ; teashirtK09236	0	0	0	0	0	0	0	0	0	0	0	0	0	0	0	0	0	0	0	0	0	0	0	0	0	0	0	1	0	1	0	0	0	0	0	0	0	0	0	0	0	0	0	0	0
K09236	09180 Brite Hierarchies	09182 Protein families: genetic information processing	03000 Transcription factors [BR:ko03000]	K09236 TSHZ; teashirtK09236	0	0	0	0	0	0	0	0	0	0	0	0	0	0	0	0	0	0	0	0	0	0	0	0	0	0	0	1	0	1	0	0	0	0	0	0	0	0	0	0	0	0	0	0	0
K09233	09180 Brite Hierarchies	09182 Protein families: genetic information processing	03000 Transcription factors [BR:ko03000]	K09233 GLIS2; zinc finger protein GLIS2K09233	0	0	0	0	0	0	0	0	0	0	0	0	0	0	0	0	0	0	0	0	0	0	0	0	0	0	0	0	0	0	0	0	0	0	0	0	0	0	0	0	0	0	0	0	0
K09228	09160 Human Diseases	09172 Infectious disease: viral	05168 Herpes simplex virus 1 infection [PATH:ko05168]	K09228 KRAB; KRAB domain-containing zinc finger proteinK09228	2	2	2	2	2	1	2	1	2	2	0	1	1	2	4	4	4	2	2	4	1	5	2	3	4	2	1	2	2	2	0	1	1	1	1	1	1	2	3	2	3	1	0	0	1
K09228	09180 Brite Hierarchies	09182 Protein families: genetic information processing	03000 Transcription factors [BR:ko03000]	K09228 KRAB; KRAB domain-containing zinc finger proteinK09228	2	2	2	2	2	1	2	1	2	2	0	1	1	2	4	4	4	2	2	4	1	5	2	3	4	2	1	2	2	2	0	1	1	1	1	1	1	2	3	2	3	1	0	0	1
K09220	09180 Brite Hierarchies	09181 Protein families: metabolism	01009 Protein phosphatases and associated proteins [BR:ko01009]	K09220 IKZF, ZNFN1A; IKAROS family zinc finger proteinK09220	0	0	0	0	0	0	0	0	0	0	0	0	0	0	0	0	0	0	0	0	0	0	0	0	0	0	1	0	0	0	0	0	0	0	0	0	0	0	0	0	0	0	0	0	0
K09220	09180 Brite Hierarchies	09182 Protein families: genetic information processing	03000 Transcription factors [BR:ko03000]	K09220 IKZF, ZNFN1A; IKAROS family zinc finger proteinK09220	0	0	0	0	0	0	0	0	0	0	0	0	0	0	0	0	0	0	0	0	0	0	0	0	0	0	1	0	0	0	0	0	0	0	0	0	0	0	0	0	0	0	0	0	0
K09209	09180 Brite Hierarchies	09182 Protein families: genetic information processing	03000 Transcription factors [BR:ko03000]	K09209 KLF10_11, TIEG; krueppel-like factor 10/11K09209	0	0	0	0	0	0	0	0	0	0	0	0	0	0	0	0	0	0	0	0	0	0	0	0	0	0	0	0	0	0	0	0	0	0	0	0	0	0	0	0	0	0	0	0	0
K09188	09100 Metabolism	09105 Amino acid metabolism	00310 Lysine degradation [PATH:ko00310]	K09188 MLL3; [histone H3]-lysine4 N-trimethyltransferase MLL3 [EC:2.1.1.354]K09188	0	0	0	0	0	0	0	0	0	0	0	0	0	0	0	0	0	0	0	0	0	0	0	0	0	0	0	0	0	0	0	0	0	0	0	1	1	0	0	0	0	0	0	0	0
K09188	09180 Brite Hierarchies	09182 Protein families: genetic information processing	03036 Chromosome and associated proteins [BR:ko03036]	K09188 MLL3; [histone H3]-lysine4 N-trimethyltransferase MLL3 [EC:2.1.1.354]K09188	0	0	0	0	0	0	0	0	0	0	0	0	0	0	0	0	0	0	0	0	0	0	0	0	0	0	0	0	0	0	0	0	0	0	0	1	1	0	0	0	0	0	0	0	0
K09186	09100 Metabolism	09105 Amino acid metabolism	00310 Lysine degradation [PATH:ko00310]	K09186 MLL1; [histone H3]-lysine4 N-trimethyltransferase MLL1 [EC:2.1.1.354]K09186	0	0	0	0	0	0	0	0	0	0	0	0	0	0	0	0	0	0	0	0	0	0	0	0	0	0	0	0	0	0	0	0	0	0	0	0	0	0	0	0	0	0	0	0	0
K09186	09160 Human Diseases	09161 Cancer: overview	05202 Transcriptional misregulation in cancer [PATH:ko05202]	K09186 MLL1; [histone H3]-lysine4 N-trimethyltransferase MLL1 [EC:2.1.1.354]K09186	0	0	0	0	0	0	0	0	0	0	0	0	0	0	0	0	0	0	0	0	0	0	0	0	0	0	0	0	0	0	0	0	0	0	0	0	0	0	0	0	0	0	0	0	0
K09186	09160 Human Diseases	09167 Endocrine and metabolic disease	04934 Cushing syndrome [PATH:ko04934]	K09186 MLL1; [histone H3]-lysine4 N-trimethyltransferase MLL1 [EC:2.1.1.354]K09186	0	0	0	0	0	0	0	0	0	0	0	0	0	0	0	0	0	0	0	0	0	0	0	0	0	0	0	0	0	0	0	0	0	0	0	0	0	0	0	0	0	0	0	0	0
K09186	09180 Brite Hierarchies	09182 Protein families: genetic information processing	03000 Transcription factors [BR:ko03000]	K09186 MLL1; [histone H3]-lysine4 N-trimethyltransferase MLL1 [EC:2.1.1.354]K09186	0	0	0	0	0	0	0	0	0	0	0	0	0	0	0	0	0	0	0	0	0	0	0	0	0	0	0	0	0	0	0	0	0	0	0	0	0	0	0	0	0	0	0	0	0
K09186	09180 Brite Hierarchies	09182 Protein families: genetic information processing	03036 Chromosome and associated proteins [BR:ko03036]	K09186 MLL1; [histone H3]-lysine4 N-trimethyltransferase MLL1 [EC:2.1.1.354]K09186	0	0	0	0	0	0	0	0	0	0	0	0	0	0	0	0	0	0	0	0	0	0	0	0	0	0	0	0	0	0	0	0	0	0	0	0	0	0	0	0	0	0	0	0	0
K09165	09190 Not Included in Pathway or Brite	09191 Unclassified: metabolism	99982 Energy metabolism	K09165 K09165; dodecinK09165	0	0	0	0	0	0	0	0	0	0	0	0	0	0	0	0	0	0	0	0	0	0	0	0	0	0	0	0	2	0	0	0	0	0	0	0	0	0	0	0	0	0	0	0	0
K09152	09190 Not Included in Pathway or Brite	09194 Poorly characterized	99997 Function unknown	K09152 K09152; uncharacterized proteinK09152	1	1	2	1	0	1	1	1	1	1	1	1	1	1	1	1	1	1	0	1	1	1	1	1	1	1	1	1	1	1	1	3	1	1	1	1	1	1	1	1	1	1	0	1	1
K09149	09190 Not Included in Pathway or Brite	09194 Poorly characterized	99997 Function unknown	K09149 K09149; uncharacterized proteinK09149	1	1	1	1	1	1	0	0	0	0	0	1	1	1	0	0	0	1	2	1	1	1	0	1	1	1	0	1	1	1	1	1	1	1	1	0	0	0	0	1	1	1	0	1	0
K09148	09190 Not Included in Pathway or Brite	09194 Poorly characterized	99997 Function unknown	K09148 K09148; uncharacterized proteinK09148	1	1	1	1	1	1	1	1	1	1	1	1	1	0	1	1	1	1	4	1	1	1	1	1	1	1	1	1	1	1	1	1	1	1	1	1	1	1	1	1	1	1	1	1	1
K09143	09190 Not Included in Pathway or Brite	09194 Poorly characterized	99997 Function unknown	K09143 K09143; uncharacterized proteinK09143	1	1	0	1	1	1	0	1	1	1	0	1	0	0	0	0	0	0	0	0	0	0	0	0	0	0	0	1	1	1	1	1	1	1	1	1	1	1	1	1	0	1	1	1	1
K09142	09180 Brite Hierarchies	09182 Protein families: genetic information processing	03036 Chromosome and associated proteins [BR:ko03036]	K09142 SPOUT1; methyltransferase [EC:2.1.1.-]K09142	1	1	1	1	0	1	0	0	1	1	1	1	1	1	1	1	1	1	1	1	1	1	1	1	1	1	1	1	1	1	1	1	1	0	0	2	1	1	1	1	0	1	0	1	1
K09141	09190 Not Included in Pathway or Brite	09194 Poorly characterized	99997 Function unknown	K09141 K09141; uncharacterized proteinK09141	1	1	1	1	0	0	0	0	0	0	0	1	0	0	0	0	0	0	0	0	0	0	0	0	0	0	0	1	1	0	1	0	1	0	0	1	1	1	1	1	1	1	1	1	0
K09140	09180 Brite Hierarchies	09182 Protein families: genetic information processing	03009 Ribosome biogenesis [BR:ko03009]	K09140 TSR3; pre-rRNA-processing protein TSR3K09140	1	1	1	1	1	1	0	1	1	1	1	1	0	1	1	1	1	1	1	1	1	1	0	0	1	0	1	1	1	1	1	0	1	0	0	1	1	1	1	1	1	1	2	1	1
K09137	09190 Not Included in Pathway or Brite	09194 Poorly characterized	99997 Function unknown	K09137 K09137; uncharacterized proteinK09137	0	0	0	0	0	0	0	0	0	0	0	0	0	0	0	0	0	0	0	0	0	0	0	0	0	0	0	0	0	0	0	0	0	0	0	0	0	0	0	0	0	0	0	0	0
K09136	09180 Brite Hierarchies	09182 Protein families: genetic information processing	03009 Ribosome biogenesis [BR:ko03009]	K09136 ycaO; ribosomal protein S12 methylthiotransferase accessory factorK09136	0	0	0	0	0	0	0	0	0	0	0	0	0	0	0	0	0	0	0	0	0	0	0	0	0	0	0	0	0	0	0	0	0	0	0	1	0	0	0	0	0	0	0	0	0
K09131	09190 Not Included in Pathway or Brite	09194 Poorly characterized	99997 Function unknown	K09131 K09131; uncharacterized proteinK09131	0	0	0	1	0	1	0	0	0	0	0	1	0	0	0	0	0	0	0	0	0	0	0	0	0	0	0	0	1	1	1	1	1	1	1	0	0	0	0	1	0	0	0	0	1
K09128	09190 Not Included in Pathway or Brite	09194 Poorly characterized	99997 Function unknown	K09128 K09128; uncharacterized proteinK09128	0	0	0	1	0	1	0	0	0	0	1	1	1	1	1	1	1	1	0	1	1	0	1	0	0	0	1	1	1	1	1	0	1	1	1	1	1	1	1	1	1	1	1	0	1
K09122	09190 Not Included in Pathway or Brite	09194 Poorly characterized	99997 Function unknown	K09122 K09122; uncharacterized proteinK09122	0	0	0	1	1	0	0	0	0	0	0	1	0	0	0	0	0	0	0	0	0	0	0	0	0	0	1	1	1	1	1	1	1	0	0	0	0	0	0	1	0	0	0	0	1
K09121	09190 Not Included in Pathway or Brite	09191 Unclassified: metabolism	99980 Enzymes with EC numbers	K09121 larC; pyridinium-3,5-bisthiocarboxylic acid mononucleotide nickel chelatase [EC:4.99.1.12]K09121	1	1	1	1	1	1	0	1	1	1	0	1	0	1	1	1	1	1	0	1	1	0	1	0	1	1	1	1	1	1	1	1	1	1	1	1	1	1	1	1	1	1	1	1	1
K09120	09190 Not Included in Pathway or Brite	09194 Poorly characterized	99997 Function unknown	K09120 K09120; uncharacterized proteinK09120	0	0	0	0	0	0	0	0	0	0	0	1	0	0	0	0	0	0	1	0	0	0	0	0	0	0	0	1	1	1	1	1	1	0	0	1	1	1	1	1	1	1	1	1	1
K09118	09190 Not Included in Pathway or Brite	09194 Poorly characterized	99997 Function unknown	K09118 K09118; uncharacterized proteinK09118	1	0	0	1	1	1	0	0	0	0	1	0	1	1	1	1	1	1	0	1	1	1	1	1	1	1	0	1	1	1	1	0	3	0	0	1	1	1	1	1	1	1	1	1	1
K09035	09150 Organismal Systems	09151 Immune system	04658 Th1 and Th2 cell differentiation [PATH:ko04658]	K09035 CMAF, MAF; transcription factor MafK09035	0	0	0	0	0	0	0	0	0	0	0	0	0	0	0	0	0	0	0	0	0	0	0	0	0	0	0	0	0	0	0	0	0	0	0	0	0	0	0	0	0	0	0	0	0
K09035	09160 Human Diseases	09161 Cancer: overview	05202 Transcriptional misregulation in cancer [PATH:ko05202]	K09035 CMAF, MAF; transcription factor MafK09035	0	0	0	0	0	0	0	0	0	0	0	0	0	0	0	0	0	0	0	0	0	0	0	0	0	0	0	0	0	0	0	0	0	0	0	0	0	0	0	0	0	0	0	0	0
K09035	09160 Human Diseases	09163 Immune disease	05321 Inflammatory bowel disease [PATH:ko05321]	K09035 CMAF, MAF; transcription factor MafK09035	0	0	0	0	0	0	0	0	0	0	0	0	0	0	0	0	0	0	0	0	0	0	0	0	0	0	0	0	0	0	0	0	0	0	0	0	0	0	0	0	0	0	0	0	0
K09035	09180 Brite Hierarchies	09182 Protein families: genetic information processing	03000 Transcription factors [BR:ko03000]	K09035 CMAF, MAF; transcription factor MafK09035	0	0	0	0	0	0	0	0	0	0	0	0	0	0	0	0	0	0	0	0	0	0	0	0	0	0	0	0	0	0	0	0	0	0	0	0	0	0	0	0	0	0	0	0	0
K09020	09100 Metabolism	09104 Nucleotide metabolism	00240 Pyrimidine metabolism [PATH:ko00240]	K09020 rutB; ureidoacrylate peracid hydrolase [EC:3.5.1.110]K09020	0	0	0	0	0	0	0	0	0	0	0	0	0	0	0	0	0	0	0	0	0	0	0	0	0	0	0	0	0	0	0	0	0	0	0	0	0	0	0	0	0	0	0	0	0
K09015	09190 Not Included in Pathway or Brite	09194 Poorly characterized	99996 General function prediction only	K09015 sufD; Fe-S cluster assembly protein SufDK09015	0	0	0	0	1	0	0	0	0	0	0	0	0	0	0	0	0	1	0	1	1	1	1	1	1	1	0	0	1	1	0	0	1	1	1	0	0	0	0	0	0	0	0	0	0
K09014	09190 Not Included in Pathway or Brite	09194 Poorly characterized	99996 General function prediction only	K09014 sufB; Fe-S cluster assembly protein SufBK09014	1	1	1	1	2	1	0	1	0	0	1	0	1	1	1	1	1	1	1	1	1	1	1	1	1	1	0	1	1	1	1	0	1	0	0	1	1	1	1	1	1	1	0	1	1
K09013	09180 Brite Hierarchies	09183 Protein families: signaling and cellular processes	02000 Transporters [BR:ko02000]	K09013 sufC; Fe-S cluster assembly ATP-binding proteinK09013	1	0	1	1	1	1	0	1	1	1	0	1	1	1	1	1	1	1	2	1	1	2	1	1	1	1	0	1	1	1	1	1	1	1	1	1	1	1	1	1	1	1	0	0	1
K09005	09190 Not Included in Pathway or Brite	09194 Poorly characterized	99997 Function unknown	K09005 K09005; uncharacterized proteinK09005	1	1	1	1	1	1	1	1	1	1	1	1	0	2	1	1	1	1	2	1	1	2	0	1	1	1	3	1	2	1	3	0	1	1	1	1	1	1	1	1	1	1	3	1	1
K09003	09190 Not Included in Pathway or Brite	09194 Poorly characterized	99997 Function unknown	K09003 K09003; uncharacterized proteinK09003	0	0	0	0	0	0	0	0	0	0	0	0	0	0	0	0	0	0	0	0	0	0	0	0	0	0	0	0	0	0	0	0	0	0	0	0	0	0	0	0	0	0	0	0	0
K08982	09190 Not Included in Pathway or Brite	09194 Poorly characterized	99996 General function prediction only	K08982 K08982; putative membrane proteinK08982	0	0	0	0	0	1	0	0	0	0	0	0	0	0	0	0	0	0	0	0	0	0	0	0	0	0	0	0	2	0	0	0	0	0	0	0	0	0	1	0	0	0	0	0	0
K08979	09190 Not Included in Pathway or Brite	09194 Poorly characterized	99996 General function prediction only	K08979 K08979; putative membrane proteinK08979	1	1	1	1	1	1	0	1	1	1	0	1	1	1	1	1	1	1	1	1	1	1	1	1	1	1	0	1	1	1	1	1	1	0	0	1	1	1	1	1	1	1	1	1	1
K08975	09190 Not Included in Pathway or Brite	09194 Poorly characterized	99996 General function prediction only	K08975 K08975; putative membrane proteinK08975	1	1	1	1	1	1	1	1	1	1	0	1	1	1	1	1	1	1	1	1	1	0	1	1	1	1	1	1	1	1	1	1	1	0	0	1	1	1	1	1	1	1	1	1	1
K08973	09100 Metabolism	09108 Metabolism of cofactors and vitamins	00860 Porphyrin and chlorophyll metabolism [PATH:ko00860]	K08973 hemJ; protoporphyrinogen IX oxidase [EC:1.3.99.-]K08973	0	0	0	0	0	0	0	0	0	0	0	0	0	0	0	0	0	0	0	0	0	0	0	0	0	1	0	0	0	0	0	0	0	0	0	0	0	0	0	0	0	0	0	0	0
K08970	09180 Brite Hierarchies	09183 Protein families: signaling and cellular processes	02000 Transporters [BR:ko02000]	K08970 rcnA; nickel/cobalt transporter (NicO) family proteinK08970	0	0	0	0	0	0	0	0	0	0	0	0	0	0	0	0	0	0	0	0	0	0	0	0	0	0	0	0	0	0	0	0	0	0	0	0	0	0	0	0	0	0	0	0	0
K08963	09100 Metabolism	09105 Amino acid metabolism	00270 Cysteine and methionine metabolism [PATH:ko00270]	K08963 mtnA; methylthioribose-1-phosphate isomerase [EC:5.3.1.23]K08963	0	0	0	1	0	1	0	0	0	0	1	0	0	1	1	0	1	0	4	1	1	2	0	0	0	0	0	1	1	1	1	0	1	0	0	1	1	1	1	1	1	1	0	0	1
K08887	09130 Environmental Information Processing	09132 Signal transduction	04012 ErbB signaling pathway [PATH:ko04012]	K08887 ABL2; abelson tyrosine-protein kinase 2 [EC:2.7.10.2]K08887	0	0	0	0	0	0	0	0	0	0	0	0	0	0	0	0	0	0	0	0	0	0	0	1	0	0	0	0	0	0	0	0	0	0	0	0	0	0	0	0	0	0	0	0	0
K08887	09130 Environmental Information Processing	09132 Signal transduction	04014 Ras signaling pathway [PATH:ko04014]	K08887 ABL2; abelson tyrosine-protein kinase 2 [EC:2.7.10.2]K08887	0	0	0	0	0	0	0	0	0	0	0	0	0	0	0	0	0	0	0	0	0	0	0	1	0	0	0	0	0	0	0	0	0	0	0	0	0	0	0	0	0	0	0	0	0
K08887	09160 Human Diseases	09161 Cancer: overview	05208 Chemical carcinogenesis - reactive oxygen species [PATH:ko05208]	K08887 ABL2; abelson tyrosine-protein kinase 2 [EC:2.7.10.2]K08887	0	0	0	0	0	0	0	0	0	0	0	0	0	0	0	0	0	0	0	0	0	0	0	1	0	0	0	0	0	0	0	0	0	0	0	0	0	0	0	0	0	0	0	0	0
K08887	09160 Human Diseases	09166 Cardiovascular disease	05416 Viral myocarditis [PATH:ko05416]	K08887 ABL2; abelson tyrosine-protein kinase 2 [EC:2.7.10.2]K08887	0	0	0	0	0	0	0	0	0	0	0	0	0	0	0	0	0	0	0	0	0	0	0	1	0	0	0	0	0	0	0	0	0	0	0	0	0	0	0	0	0	0	0	0	0
K08887	09180 Brite Hierarchies	09181 Protein families: metabolism	01001 Protein kinases [BR:ko01001]	K08887 ABL2; abelson tyrosine-protein kinase 2 [EC:2.7.10.2]K08887	0	0	0	0	0	0	0	0	0	0	0	0	0	0	0	0	0	0	0	0	0	0	0	1	0	0	0	0	0	0	0	0	0	0	0	0	0	0	0	0	0	0	0	0	0
K08874	09160 Human Diseases	09172 Infectious disease: viral	05166 Human T-cell leukemia virus 1 infection [PATH:ko05166]	K08874 TRRAP; transformation/transcription domain-associated proteinK08874	0	0	0	0	0	0	0	0	0	0	0	0	0	0	0	0	0	0	0	0	0	0	0	0	0	0	0	0	0	0	0	0	0	0	0	0	0	0	0	0	0	0	0	0	0
K08874	09180 Brite Hierarchies	09181 Protein families: metabolism	01001 Protein kinases [BR:ko01001]	K08874 TRRAP; transformation/transcription domain-associated proteinK08874	0	0	0	0	0	0	0	0	0	0	0	0	0	0	0	0	0	0	0	0	0	0	0	0	0	0	0	0	0	0	0	0	0	0	0	0	0	0	0	0	0	0	0	0	0
K08874	09180 Brite Hierarchies	09182 Protein families: genetic information processing	03021 Transcription machinery [BR:ko03021]	K08874 TRRAP; transformation/transcription domain-associated proteinK08874	0	0	0	0	0	0	0	0	0	0	0	0	0	0	0	0	0	0	0	0	0	0	0	0	0	0	0	0	0	0	0	0	0	0	0	0	0	0	0	0	0	0	0	0	0
K08874	09180 Brite Hierarchies	09182 Protein families: genetic information processing	03036 Chromosome and associated proteins [BR:ko03036]	K08874 TRRAP; transformation/transcription domain-associated proteinK08874	0	0	0	0	0	0	0	0	0	0	0	0	0	0	0	0	0	0	0	0	0	0	0	0	0	0	0	0	0	0	0	0	0	0	0	0	0	0	0	0	0	0	0	0	0
K08872	09180 Brite Hierarchies	09181 Protein families: metabolism	01001 Protein kinases [BR:ko01001]	K08872 RIOK3, SUDD; RIO kinase 3 [EC:2.7.11.1]K08872	0	0	0	0	0	0	0	0	0	0	0	0	0	0	0	0	0	0	0	0	0	0	0	0	0	0	0	0	0	0	0	0	1	0	0	0	0	0	0	0	0	0	0	0	0
K08851	09180 Brite Hierarchies	09181 Protein families: metabolism	01001 Protein kinases [BR:ko01001]	K08851 TP53RK, PRPK, BUD32; TP53 regulating kinase and related kinases [EC:2.7.11.1]K08851	1	1	0	1	0	1	1	1	1	1	1	1	0	1	1	0	1	1	0	1	1	1	1	1	1	1	1	1	1	1	1	0	1	1	1	1	1	1	1	1	1	1	1	1	1
K08851	09180 Brite Hierarchies	09182 Protein families: genetic information processing	03016 Transfer RNA biogenesis [BR:ko03016]	K08851 TP53RK, PRPK, BUD32; TP53 regulating kinase and related kinases [EC:2.7.11.1]K08851	1	1	0	1	0	1	1	1	1	1	1	1	0	1	1	0	1	1	0	1	1	1	1	1	1	1	1	1	1	1	1	0	1	1	1	1	1	1	1	1	1	1	1	1	1
K08840	09130 Environmental Information Processing	09132 Signal transduction	04013 MAPK signaling pathway - fly [PATH:ko04013]	K08840 TNIK; TRAF2 and NCK interacting kinase [EC:2.7.11.1]K08840	0	0	0	0	0	0	0	0	0	0	0	0	0	0	0	0	0	0	0	0	1	0	0	0	0	0	0	0	0	0	0	0	0	0	0	0	0	0	0	0	0	0	0	0	0
K08840	09180 Brite Hierarchies	09181 Protein families: metabolism	01001 Protein kinases [BR:ko01001]	K08840 TNIK; TRAF2 and NCK interacting kinase [EC:2.7.11.1]K08840	0	0	0	0	0	0	0	0	0	0	0	0	0	0	0	0	0	0	0	0	1	0	0	0	0	0	0	0	0	0	0	0	0	0	0	0	0	0	0	0	0	0	0	0	0
K08837	09150 Organismal Systems	09152 Endocrine system	04914 Progesterone-mediated oocyte maturation [PATH:ko04914]	K08837 STK10, LOK; serine/threonine kinase 10 [EC:2.7.11.1]K08837	0	0	0	0	0	0	0	0	0	0	0	0	0	0	0	0	0	0	0	0	0	0	0	0	0	1	0	0	0	0	0	0	0	0	0	0	0	0	0	0	0	0	0	0	0
K08837	09180 Brite Hierarchies	09181 Protein families: metabolism	01001 Protein kinases [BR:ko01001]	K08837 STK10, LOK; serine/threonine kinase 10 [EC:2.7.11.1]K08837	0	0	0	0	0	0	0	0	0	0	0	0	0	0	0	0	0	0	0	0	0	0	0	0	0	1	0	0	0	0	0	0	0	0	0	0	0	0	0	0	0	0	0	0	0
K08836	09140 Cellular Processes	09143 Cell growth and death	04114 Oocyte meiosis [PATH:ko04114]	K08836 SLK; STE20-like kinase [EC:2.7.11.1]K08836	0	0	0	0	0	0	0	0	0	0	0	1	0	0	0	0	0	0	0	0	0	0	0	0	0	0	0	0	0	0	0	0	0	0	0	0	0	0	0	0	0	0	0	0	0
K08836	09180 Brite Hierarchies	09181 Protein families: metabolism	01001 Protein kinases [BR:ko01001]	K08836 SLK; STE20-like kinase [EC:2.7.11.1]K08836	0	0	0	0	0	0	0	0	0	0	0	1	0	0	0	0	0	0	0	0	0	0	0	0	0	0	0	0	0	0	0	0	0	0	0	0	0	0	0	0	0	0	0	0	0
K08834	09150 Organismal Systems	09157 Sensory system	04745 Phototransduction - fly [PATH:ko04745]	K08834 MYO3, DFNB30; myosin III [EC:2.7.11.1]K08834	0	0	0	0	0	0	0	0	0	0	0	0	0	0	0	0	0	0	0	0	0	0	0	0	0	0	0	0	0	0	0	0	0	0	0	0	0	0	0	0	0	0	0	0	0
K08834	09180 Brite Hierarchies	09181 Protein families: metabolism	01001 Protein kinases [BR:ko01001]	K08834 MYO3, DFNB30; myosin III [EC:2.7.11.1]K08834	0	0	0	0	0	0	0	0	0	0	0	0	0	0	0	0	0	0	0	0	0	0	0	0	0	0	0	0	0	0	0	0	0	0	0	0	0	0	0	0	0	0	0	0	0
K08834	09180 Brite Hierarchies	09183 Protein families: signaling and cellular processes	04812 Cytoskeleton proteins [BR:ko04812]	K08834 MYO3, DFNB30; myosin III [EC:2.7.11.1]K08834	0	0	0	0	0	0	0	0	0	0	0	0	0	0	0	0	0	0	0	0	0	0	0	0	0	0	0	0	0	0	0	0	0	0	0	0	0	0	0	0	0	0	0	0	0
K08831	09180 Brite Hierarchies	09181 Protein families: metabolism	01001 Protein kinases [BR:ko01001]	K08831 SRPK2; serine/threonine-protein kinase SRPK2 [EC:2.7.11.1]K08831	0	0	0	0	0	0	0	0	0	0	0	0	0	0	0	0	0	0	0	0	0	0	0	0	0	0	0	1	0	0	0	0	0	0	0	0	0	0	0	0	0	0	0	0	0
K08831	09180 Brite Hierarchies	09182 Protein families: genetic information processing	03041 Spliceosome [BR:ko03041]	K08831 SRPK2; serine/threonine-protein kinase SRPK2 [EC:2.7.11.1]K08831	0	0	0	0	0	0	0	0	0	0	0	0	0	0	0	0	0	0	0	0	0	0	0	0	0	0	0	1	0	0	0	0	0	0	0	0	0	0	0	0	0	0	0	0	0
K08825	09180 Brite Hierarchies	09181 Protein families: metabolism	01001 Protein kinases [BR:ko01001]	K08825 DYRK1; dual specificity tyrosine-phosphorylation-regulated kinase 1 [EC:2.7.12.1]K08825	0	0	0	0	0	0	0	0	0	0	0	0	0	0	0	0	0	0	0	0	0	0	0	0	0	0	0	0	0	0	0	0	0	0	0	0	0	0	0	0	0	0	0	0	0
K08825	09180 Brite Hierarchies	09182 Protein families: genetic information processing	04131 Membrane trafficking [BR:ko04131]	K08825 DYRK1; dual specificity tyrosine-phosphorylation-regulated kinase 1 [EC:2.7.12.1]K08825	0	0	0	0	0	0	0	0	0	0	0	0	0	0	0	0	0	0	0	0	0	0	0	0	0	0	0	0	0	0	0	0	0	0	0	0	0	0	0	0	0	0	0	0	0
K08796	09180 Brite Hierarchies	09181 Protein families: metabolism	01001 Protein kinases [BR:ko01001]	K08796 BRSK; BR serine/threonine kinase [EC:2.7.11.1]K08796	0	0	0	0	0	0	0	0	0	0	0	0	0	0	0	0	0	0	0	0	0	0	1	1	1	1	0	0	0	0	0	0	0	0	0	0	0	0	0	0	0	0	0	0	0
K08796	09180 Brite Hierarchies	09182 Protein families: genetic information processing	04131 Membrane trafficking [BR:ko04131]	K08796 BRSK; BR serine/threonine kinase [EC:2.7.11.1]K08796	0	0	0	0	0	0	0	0	0	0	0	0	0	0	0	0	0	0	0	0	0	0	1	1	1	1	0	0	0	0	0	0	0	0	0	0	0	0	0	0	0	0	0	0	0
K08796	09180 Brite Hierarchies	09182 Protein families: genetic information processing	03036 Chromosome and associated proteins [BR:ko03036]	K08796 BRSK; BR serine/threonine kinase [EC:2.7.11.1]K08796	0	0	0	0	0	0	0	0	0	0	0	0	0	0	0	0	0	0	0	0	0	0	1	1	1	1	0	0	0	0	0	0	0	0	0	0	0	0	0	0	0	0	0	0	0
K08776	09180 Brite Hierarchies	09181 Protein families: metabolism	01002 Peptidases and inhibitors [BR:ko01002]	K08776 NPEPPS; puromycin-sensitive aminopeptidase [EC:3.4.11.14]K08776	1	0	1	1	1	1	0	1	0	0	0	1	1	1	1	1	1	1	3	1	1	1	1	1	1	1	1	1	1	1	1	1	1	0	0	1	1	1	1	1	1	1	1	1	1
K08773	09130 Environmental Information Processing	09132 Signal transduction	04014 Ras signaling pathway [PATH:ko04014]	K08773 RALBP1; RalA-binding protein 1K08773	0	0	0	0	0	0	0	0	0	0	0	0	0	0	0	0	0	0	0	0	0	0	0	0	0	0	0	0	0	0	0	0	0	0	0	0	0	0	0	0	0	0	0	0	0
K08773	09160 Human Diseases	09161 Cancer: overview	05200 Pathways in cancer [PATH:ko05200]	K08773 RALBP1; RalA-binding protein 1K08773	0	0	0	0	0	0	0	0	0	0	0	0	0	0	0	0	0	0	0	0	0	0	0	0	0	0	0	0	0	0	0	0	0	0	0	0	0	0	0	0	0	0	0	0	0
K08773	09160 Human Diseases	09162 Cancer: specific types	05212 Pancreatic cancer [PATH:ko05212]	K08773 RALBP1; RalA-binding protein 1K08773	0	0	0	0	0	0	0	0	0	0	0	0	0	0	0	0	0	0	0	0	0	0	0	0	0	0	0	0	0	0	0	0	0	0	0	0	0	0	0	0	0	0	0	0	0
K08773	09180 Brite Hierarchies	09182 Protein families: genetic information processing	04131 Membrane trafficking [BR:ko04131]	K08773 RALBP1; RalA-binding protein 1K08773	0	0	0	0	0	0	0	0	0	0	0	0	0	0	0	0	0	0	0	0	0	0	0	0	0	0	0	0	0	0	0	0	0	0	0	0	0	0	0	0	0	0	0	0	0
K08744	09100 Metabolism	09103 Lipid metabolism	00564 Glycerophospholipid metabolism [PATH:ko00564]	K08744 CRLS; cardiolipin synthase (CMP-forming) [EC:2.7.8.41]K08744	0	0	0	0	0	0	0	0	0	0	0	1	0	0	0	0	0	0	0	0	0	0	0	0	0	0	0	0	0	0	0	0	0	0	0	0	0	0	0	0	0	0	0	0	0
K08738	09100 Metabolism	09102 Energy metabolism	00190 Oxidative phosphorylation [PATH:ko00190]	K08738 CYC; cytochrome cK08738	0	0	0	0	0	0	0	0	0	0	0	0	0	0	0	0	0	0	0	0	0	0	0	0	0	0	0	0	0	0	0	0	0	0	0	0	0	0	0	0	0	0	0	0	0
K08738	09130 Environmental Information Processing	09132 Signal transduction	02020 Two-component system [PATH:ko02020]	K08738 CYC; cytochrome cK08738	0	0	0	0	0	0	0	0	0	0	0	0	0	0	0	0	0	0	0	0	0	0	0	0	0	0	0	0	0	0	0	0	0	0	0	0	0	0	0	0	0	0	0	0	0
K08738	09140 Cellular Processes	09143 Cell growth and death	04210 Apoptosis [PATH:ko04210]	K08738 CYC; cytochrome cK08738	0	0	0	0	0	0	0	0	0	0	0	0	0	0	0	0	0	0	0	0	0	0	0	0	0	0	0	0	0	0	0	0	0	0	0	0	0	0	0	0	0	0	0	0	0
K08738	09140 Cellular Processes	09143 Cell growth and death	04214 Apoptosis - fly [PATH:ko04214]	K08738 CYC; cytochrome cK08738	0	0	0	0	0	0	0	0	0	0	0	0	0	0	0	0	0	0	0	0	0	0	0	0	0	0	0	0	0	0	0	0	0	0	0	0	0	0	0	0	0	0	0	0	0
K08738	09140 Cellular Processes	09143 Cell growth and death	04215 Apoptosis - multiple species [PATH:ko04215]	K08738 CYC; cytochrome cK08738	0	0	0	0	0	0	0	0	0	0	0	0	0	0	0	0	0	0	0	0	0	0	0	0	0	0	0	0	0	0	0	0	0	0	0	0	0	0	0	0	0	0	0	0	0
K08738	09140 Cellular Processes	09143 Cell growth and death	04115 p53 signaling pathway [PATH:ko04115]	K08738 CYC; cytochrome cK08738	0	0	0	0	0	0	0	0	0	0	0	0	0	0	0	0	0	0	0	0	0	0	0	0	0	0	0	0	0	0	0	0	0	0	0	0	0	0	0	0	0	0	0	0	0
K08738	09160 Human Diseases	09161 Cancer: overview	05200 Pathways in cancer [PATH:ko05200]	K08738 CYC; cytochrome cK08738	0	0	0	0	0	0	0	0	0	0	0	0	0	0	0	0	0	0	0	0	0	0	0	0	0	0	0	0	0	0	0	0	0	0	0	0	0	0	0	0	0	0	0	0	0
K08738	09160 Human Diseases	09162 Cancer: specific types	05210 Colorectal cancer [PATH:ko05210]	K08738 CYC; cytochrome cK08738	0	0	0	0	0	0	0	0	0	0	0	0	0	0	0	0	0	0	0	0	0	0	0	0	0	0	0	0	0	0	0	0	0	0	0	0	0	0	0	0	0	0	0	0	0
K08738	09160 Human Diseases	09162 Cancer: specific types	05222 Small cell lung cancer [PATH:ko05222]	K08738 CYC; cytochrome cK08738	0	0	0	0	0	0	0	0	0	0	0	0	0	0	0	0	0	0	0	0	0	0	0	0	0	0	0	0	0	0	0	0	0	0	0	0	0	0	0	0	0	0	0	0	0
K08738	09160 Human Diseases	09172 Infectious disease: viral	05170 Human immunodeficiency virus 1 infection [PATH:ko05170]	K08738 CYC; cytochrome cK08738	0	0	0	0	0	0	0	0	0	0	0	0	0	0	0	0	0	0	0	0	0	0	0	0	0	0	0	0	0	0	0	0	0	0	0	0	0	0	0	0	0	0	0	0	0
K08738	09160 Human Diseases	09172 Infectious disease: viral	05161 Hepatitis B [PATH:ko05161]	K08738 CYC; cytochrome cK08738	0	0	0	0	0	0	0	0	0	0	0	0	0	0	0	0	0	0	0	0	0	0	0	0	0	0	0	0	0	0	0	0	0	0	0	0	0	0	0	0	0	0	0	0	0
K08738	09160 Human Diseases	09172 Infectious disease: viral	05160 Hepatitis C [PATH:ko05160]	K08738 CYC; cytochrome cK08738	0	0	0	0	0	0	0	0	0	0	0	0	0	0	0	0	0	0	0	0	0	0	0	0	0	0	0	0	0	0	0	0	0	0	0	0	0	0	0	0	0	0	0	0	0
K08738	09160 Human Diseases	09172 Infectious disease: viral	05164 Influenza A [PATH:ko05164]	K08738 CYC; cytochrome cK08738	0	0	0	0	0	0	0	0	0	0	0	0	0	0	0	0	0	0	0	0	0	0	0	0	0	0	0	0	0	0	0	0	0	0	0	0	0	0	0	0	0	0	0	0	0
K08738	09160 Human Diseases	09172 Infectious disease: viral	05162 Measles [PATH:ko05162]	K08738 CYC; cytochrome cK08738	0	0	0	0	0	0	0	0	0	0	0	0	0	0	0	0	0	0	0	0	0	0	0	0	0	0	0	0	0	0	0	0	0	0	0	0	0	0	0	0	0	0	0	0	0
K08738	09160 Human Diseases	09172 Infectious disease: viral	05168 Herpes simplex virus 1 infection [PATH:ko05168]	K08738 CYC; cytochrome cK08738	0	0	0	0	0	0	0	0	0	0	0	0	0	0	0	0	0	0	0	0	0	0	0	0	0	0	0	0	0	0	0	0	0	0	0	0	0	0	0	0	0	0	0	0	0
K08738	09160 Human Diseases	09172 Infectious disease: viral	05163 Human cytomegalovirus infection [PATH:ko05163]	K08738 CYC; cytochrome cK08738	0	0	0	0	0	0	0	0	0	0	0	0	0	0	0	0	0	0	0	0	0	0	0	0	0	0	0	0	0	0	0	0	0	0	0	0	0	0	0	0	0	0	0	0	0
K08738	09160 Human Diseases	09172 Infectious disease: viral	05167 Kaposi sarcoma-associated herpesvirus infection [PATH:ko05167]	K08738 CYC; cytochrome cK08738	0	0	0	0	0	0	0	0	0	0	0	0	0	0	0	0	0	0	0	0	0	0	0	0	0	0	0	0	0	0	0	0	0	0	0	0	0	0	0	0	0	0	0	0	0
K08738	09160 Human Diseases	09172 Infectious disease: viral	05169 Epstein-Barr virus infection [PATH:ko05169]	K08738 CYC; cytochrome cK08738	0	0	0	0	0	0	0	0	0	0	0	0	0	0	0	0	0	0	0	0	0	0	0	0	0	0	0	0	0	0	0	0	0	0	0	0	0	0	0	0	0	0	0	0	0
K08738	09160 Human Diseases	09171 Infectious disease: bacterial	05130 Pathogenic Escherichia coli infection [PATH:ko05130]	K08738 CYC; cytochrome cK08738	0	0	0	0	0	0	0	0	0	0	0	0	0	0	0	0	0	0	0	0	0	0	0	0	0	0	0	0	0	0	0	0	0	0	0	0	0	0	0	0	0	0	0	0	0
K08738	09160 Human Diseases	09171 Infectious disease: bacterial	05132 Salmonella infection [PATH:ko05132]	K08738 CYC; cytochrome cK08738	0	0	0	0	0	0	0	0	0	0	0	0	0	0	0	0	0	0	0	0	0	0	0	0	0	0	0	0	0	0	0	0	0	0	0	0	0	0	0	0	0	0	0	0	0
K08738	09160 Human Diseases	09171 Infectious disease: bacterial	05131 Shigellosis [PATH:ko05131]	K08738 CYC; cytochrome cK08738	0	0	0	0	0	0	0	0	0	0	0	0	0	0	0	0	0	0	0	0	0	0	0	0	0	0	0	0	0	0	0	0	0	0	0	0	0	0	0	0	0	0	0	0	0
K08738	09160 Human Diseases	09171 Infectious disease: bacterial	05134 Legionellosis [PATH:ko05134]	K08738 CYC; cytochrome cK08738	0	0	0	0	0	0	0	0	0	0	0	0	0	0	0	0	0	0	0	0	0	0	0	0	0	0	0	0	0	0	0	0	0	0	0	0	0	0	0	0	0	0	0	0	0
K08738	09160 Human Diseases	09171 Infectious disease: bacterial	05152 Tuberculosis [PATH:ko05152]	K08738 CYC; cytochrome cK08738	0	0	0	0	0	0	0	0	0	0	0	0	0	0	0	0	0	0	0	0	0	0	0	0	0	0	0	0	0	0	0	0	0	0	0	0	0	0	0	0	0	0	0	0	0
K08738	09160 Human Diseases	09174 Infectious disease: parasitic	05145 Toxoplasmosis [PATH:ko05145]	K08738 CYC; cytochrome cK08738	0	0	0	0	0	0	0	0	0	0	0	0	0	0	0	0	0	0	0	0	0	0	0	0	0	0	0	0	0	0	0	0	0	0	0	0	0	0	0	0	0	0	0	0	0
K08738	09160 Human Diseases	09164 Neurodegenerative disease	05010 Alzheimer disease [PATH:ko05010]	K08738 CYC; cytochrome cK08738	0	0	0	0	0	0	0	0	0	0	0	0	0	0	0	0	0	0	0	0	0	0	0	0	0	0	0	0	0	0	0	0	0	0	0	0	0	0	0	0	0	0	0	0	0
K08738	09160 Human Diseases	09164 Neurodegenerative disease	05012 Parkinson disease [PATH:ko05012]	K08738 CYC; cytochrome cK08738	0	0	0	0	0	0	0	0	0	0	0	0	0	0	0	0	0	0	0	0	0	0	0	0	0	0	0	0	0	0	0	0	0	0	0	0	0	0	0	0	0	0	0	0	0
K08738	09160 Human Diseases	09164 Neurodegenerative disease	05014 Amyotrophic lateral sclerosis [PATH:ko05014]	K08738 CYC; cytochrome cK08738	0	0	0	0	0	0	0	0	0	0	0	0	0	0	0	0	0	0	0	0	0	0	0	0	0	0	0	0	0	0	0	0	0	0	0	0	0	0	0	0	0	0	0	0	0
K08738	09160 Human Diseases	09164 Neurodegenerative disease	05016 Huntington disease [PATH:ko05016]	K08738 CYC; cytochrome cK08738	0	0	0	0	0	0	0	0	0	0	0	0	0	0	0	0	0	0	0	0	0	0	0	0	0	0	0	0	0	0	0	0	0	0	0	0	0	0	0	0	0	0	0	0	0
K08738	09160 Human Diseases	09164 Neurodegenerative disease	05017 Spinocerebellar ataxia [PATH:ko05017]	K08738 CYC; cytochrome cK08738	0	0	0	0	0	0	0	0	0	0	0	0	0	0	0	0	0	0	0	0	0	0	0	0	0	0	0	0	0	0	0	0	0	0	0	0	0	0	0	0	0	0	0	0	0
K08738	09160 Human Diseases	09164 Neurodegenerative disease	05020 Prion disease [PATH:ko05020]	K08738 CYC; cytochrome cK08738	0	0	0	0	0	0	0	0	0	0	0	0	0	0	0	0	0	0	0	0	0	0	0	0	0	0	0	0	0	0	0	0	0	0	0	0	0	0	0	0	0	0	0	0	0
K08738	09160 Human Diseases	09164 Neurodegenerative disease	05022 Pathways of neurodegeneration - multiple diseases [PATH:ko05022]	K08738 CYC; cytochrome cK08738	0	0	0	0	0	0	0	0	0	0	0	0	0	0	0	0	0	0	0	0	0	0	0	0	0	0	0	0	0	0	0	0	0	0	0	0	0	0	0	0	0	0	0	0	0
K08738	09160 Human Diseases	09166 Cardiovascular disease	05417 Lipid and atherosclerosis [PATH:ko05417]	K08738 CYC; cytochrome cK08738	0	0	0	0	0	0	0	0	0	0	0	0	0	0	0	0	0	0	0	0	0	0	0	0	0	0	0	0	0	0	0	0	0	0	0	0	0	0	0	0	0	0	0	0	0
K08738	09160 Human Diseases	09166 Cardiovascular disease	05416 Viral myocarditis [PATH:ko05416]	K08738 CYC; cytochrome cK08738	0	0	0	0	0	0	0	0	0	0	0	0	0	0	0	0	0	0	0	0	0	0	0	0	0	0	0	0	0	0	0	0	0	0	0	0	0	0	0	0	0	0	0	0	0
K08738	09160 Human Diseases	09167 Endocrine and metabolic disease	04932 Non-alcoholic fatty liver disease [PATH:ko04932]	K08738 CYC; cytochrome cK08738	0	0	0	0	0	0	0	0	0	0	0	0	0	0	0	0	0	0	0	0	0	0	0	0	0	0	0	0	0	0	0	0	0	0	0	0	0	0	0	0	0	0	0	0	0
K08738	09160 Human Diseases	09176 Drug resistance: antineoplastic	01524 Platinum drug resistance [PATH:ko01524]	K08738 CYC; cytochrome cK08738	0	0	0	0	0	0	0	0	0	0	0	0	0	0	0	0	0	0	0	0	0	0	0	0	0	0	0	0	0	0	0	0	0	0	0	0	0	0	0	0	0	0	0	0	0
K08717	09180 Brite Hierarchies	09183 Protein families: signaling and cellular processes	02000 Transporters [BR:ko02000]	K08717 utp; urea transporterK08717	0	0	0	0	0	0	0	0	0	0	0	0	0	0	0	0	0	0	0	0	0	0	0	0	0	0	0	0	0	0	0	0	0	0	0	0	0	0	0	0	0	0	0	0	0
K08716	09180 Brite Hierarchies	09183 Protein families: signaling and cellular processes	02000 Transporters [BR:ko02000]	K08716 SLC14A; solute carrier family 14 (urea transporter)K08716	0	0	0	0	0	0	0	0	0	0	0	0	0	0	0	0	0	0	0	0	0	0	0	0	0	0	0	0	0	0	0	0	0	0	0	0	0	0	0	0	0	0	0	0	0
K08681	09100 Metabolism	09108 Metabolism of cofactors and vitamins	00750 Vitamin B6 metabolism [PATH:ko00750]	K08681 pdxT, pdx2; pyridoxal 5'-phosphate synthase pdxT subunit [EC:4.3.3.6]K08681	0	1	1	1	0	1	1	1	1	1	0	1	1	1	1	1	1	1	1	1	1	1	0	1	0	1	1	1	1	1	1	2	1	1	1	1	1	1	1	1	1	1	1	1	1
K08679	09100 Metabolism	09101 Carbohydrate metabolism	00053 Ascorbate and aldarate metabolism [PATH:ko00053]	K08679 GAE, cap1J; UDP-glucuronate 4-epimerase [EC:5.1.3.6]K08679	0	0	0	0	0	0	0	0	0	0	0	0	0	0	0	0	0	0	0	0	0	0	0	0	0	0	0	0	0	0	0	0	0	0	0	0	0	0	0	0	0	0	0	0	0
K08679	09100 Metabolism	09101 Carbohydrate metabolism	00520 Amino sugar and nucleotide sugar metabolism [PATH:ko00520]	K08679 GAE, cap1J; UDP-glucuronate 4-epimerase [EC:5.1.3.6]K08679	0	0	0	0	0	0	0	0	0	0	0	0	0	0	0	0	0	0	0	0	0	0	0	0	0	0	0	0	0	0	0	0	0	0	0	0	0	0	0	0	0	0	0	0	0
K08679	09100 Metabolism	09107 Glycan biosynthesis and metabolism	00541 O-Antigen nucleotide sugar biosynthesis [PATH:ko00541]	K08679 GAE, cap1J; UDP-glucuronate 4-epimerase [EC:5.1.3.6]K08679	0	0	0	0	0	0	0	0	0	0	0	0	0	0	0	0	0	0	0	0	0	0	0	0	0	0	0	0	0	0	0	0	0	0	0	0	0	0	0	0	0	0	0	0	0
K08678	09100 Metabolism	09101 Carbohydrate metabolism	00520 Amino sugar and nucleotide sugar metabolism [PATH:ko00520]	K08678 UXS1, uxs; UDP-glucuronate decarboxylase [EC:4.1.1.35]K08678	0	0	0	0	0	1	0	0	0	0	0	0	0	0	0	0	0	0	0	0	0	0	0	0	0	0	0	0	0	0	0	0	1	0	0	0	0	0	0	0	0	0	0	0	0
K08624	09180 Brite Hierarchies	09181 Protein families: metabolism	01002 Peptidases and inhibitors [BR:ko01002]	K08624 ADAMTS9; a disintegrin and metalloproteinase with thrombospondin motifs 9 [EC:3.4.24.-]K08624	0	0	0	0	0	0	0	0	0	0	0	0	0	0	0	0	0	0	0	0	0	0	0	0	0	0	0	0	0	0	0	0	0	0	0	0	0	0	0	0	0	0	0	0	0
K08602	09180 Brite Hierarchies	09181 Protein families: metabolism	01002 Peptidases and inhibitors [BR:ko01002]	K08602 pepF, pepB; oligoendopeptidase F [EC:3.4.24.-]K08602	1	1	1	2	1	1	1	0	1	1	1	1	0	1	1	1	1	1	3	1	1	1	2	1	1	0	1	1	1	1	1	0	2	0	0	1	1	1	1	1	1	1	1	1	1
K08601	09130 Environmental Information Processing	09132 Signal transduction	04013 MAPK signaling pathway - fly [PATH:ko04013]	K08601 CYLD, USLP2; ubiquitin carboxyl-terminal hydrolase CYLD [EC:3.4.19.12]K08601	0	0	0	1	0	0	0	0	0	0	0	0	0	0	0	0	0	0	0	0	0	0	0	0	0	0	0	0	0	0	0	0	0	0	0	0	0	0	0	0	0	0	0	0	0
K08601	09130 Environmental Information Processing	09132 Signal transduction	04064 NF-kappa B signaling pathway [PATH:ko04064]	K08601 CYLD, USLP2; ubiquitin carboxyl-terminal hydrolase CYLD [EC:3.4.19.12]K08601	0	0	0	1	0	0	0	0	0	0	0	0	0	0	0	0	0	0	0	0	0	0	0	0	0	0	0	0	0	0	0	0	0	0	0	0	0	0	0	0	0	0	0	0	0
K08601	09140 Cellular Processes	09143 Cell growth and death	04217 Necroptosis [PATH:ko04217]	K08601 CYLD, USLP2; ubiquitin carboxyl-terminal hydrolase CYLD [EC:3.4.19.12]K08601	0	0	0	1	0	0	0	0	0	0	0	0	0	0	0	0	0	0	0	0	0	0	0	0	0	0	0	0	0	0	0	0	0	0	0	0	0	0	0	0	0	0	0	0	0
K08601	09150 Organismal Systems	09151 Immune system	04622 RIG-I-like receptor signaling pathway [PATH:ko04622]	K08601 CYLD, USLP2; ubiquitin carboxyl-terminal hydrolase CYLD [EC:3.4.19.12]K08601	0	0	0	1	0	0	0	0	0	0	0	0	0	0	0	0	0	0	0	0	0	0	0	0	0	0	0	0	0	0	0	0	0	0	0	0	0	0	0	0	0	0	0	0	0
K08601	09150 Organismal Systems	09151 Immune system	04625 C-type lectin receptor signaling pathway [PATH:ko04625]	K08601 CYLD, USLP2; ubiquitin carboxyl-terminal hydrolase CYLD [EC:3.4.19.12]K08601	0	0	0	1	0	0	0	0	0	0	0	0	0	0	0	0	0	0	0	0	0	0	0	0	0	0	0	0	0	0	0	0	0	0	0	0	0	0	0	0	0	0	0	0	0
K08601	09150 Organismal Systems	09158 Development and regeneration	04380 Osteoclast differentiation [PATH:ko04380]	K08601 CYLD, USLP2; ubiquitin carboxyl-terminal hydrolase CYLD [EC:3.4.19.12]K08601	0	0	0	1	0	0	0	0	0	0	0	0	0	0	0	0	0	0	0	0	0	0	0	0	0	0	0	0	0	0	0	0	0	0	0	0	0	0	0	0	0	0	0	0	0
K08601	09180 Brite Hierarchies	09181 Protein families: metabolism	01002 Peptidases and inhibitors [BR:ko01002]	K08601 CYLD, USLP2; ubiquitin carboxyl-terminal hydrolase CYLD [EC:3.4.19.12]K08601	0	0	0	1	0	0	0	0	0	0	0	0	0	0	0	0	0	0	0	0	0	0	0	0	0	0	0	0	0	0	0	0	0	0	0	0	0	0	0	0	0	0	0	0	0
K08601	09180 Brite Hierarchies	09182 Protein families: genetic information processing	04121 Ubiquitin system [BR:ko04121]	K08601 CYLD, USLP2; ubiquitin carboxyl-terminal hydrolase CYLD [EC:3.4.19.12]K08601	0	0	0	1	0	0	0	0	0	0	0	0	0	0	0	0	0	0	0	0	0	0	0	0	0	0	0	0	0	0	0	0	0	0	0	0	0	0	0	0	0	0	0	0	0
K08595	09180 Brite Hierarchies	09181 Protein families: metabolism	01002 Peptidases and inhibitors [BR:ko01002]	K08595 SENP6; sentrin-specific protease 6 [EC:3.4.22.68]K08595	0	0	0	0	0	0	0	0	0	0	0	0	0	0	0	0	0	0	0	0	0	0	0	0	0	0	0	0	0	0	0	0	0	1	1	0	0	0	0	0	0	0	0	0	0
K08595	09180 Brite Hierarchies	09182 Protein families: genetic information processing	04121 Ubiquitin system [BR:ko04121]	K08595 SENP6; sentrin-specific protease 6 [EC:3.4.22.68]K08595	0	0	0	0	0	0	0	0	0	0	0	0	0	0	0	0	0	0	0	0	0	0	0	0	0	0	0	0	0	0	0	0	0	1	1	0	0	0	0	0	0	0	0	0	0
K08594	09180 Brite Hierarchies	09181 Protein families: metabolism	01002 Peptidases and inhibitors [BR:ko01002]	K08594 SENP5; sentrin-specific protease 5 [EC:3.4.22.68]K08594	0	0	0	0	0	0	0	0	0	0	0	0	0	0	0	0	0	0	0	0	0	0	0	0	0	0	0	0	0	0	0	0	0	0	0	0	0	0	0	0	0	0	0	0	0
K08594	09180 Brite Hierarchies	09182 Protein families: genetic information processing	04121 Ubiquitin system [BR:ko04121]	K08594 SENP5; sentrin-specific protease 5 [EC:3.4.22.68]K08594	0	0	0	0	0	0	0	0	0	0	0	0	0	0	0	0	0	0	0	0	0	0	0	0	0	0	0	0	0	0	0	0	0	0	0	0	0	0	0	0	0	0	0	0	0
K08486	09120 Genetic Information Processing	09123 Folding, sorting and degradation	04130 SNARE interactions in vesicular transport [PATH:ko04130]	K08486 STX1B_2_3; syntaxin 1B/2/3K08486	0	0	0	0	0	0	0	0	0	0	0	0	0	0	0	0	0	0	0	0	0	0	0	0	0	0	0	0	0	0	0	0	0	0	0	0	0	0	0	0	0	0	0	0	0
K08486	09150 Organismal Systems	09156 Nervous system	04721 Synaptic vesicle cycle [PATH:ko04721]	K08486 STX1B_2_3; syntaxin 1B/2/3K08486	0	0	0	0	0	0	0	0	0	0	0	0	0	0	0	0	0	0	0	0	0	0	0	0	0	0	0	0	0	0	0	0	0	0	0	0	0	0	0	0	0	0	0	0	0
K08486	09180 Brite Hierarchies	09182 Protein families: genetic information processing	04131 Membrane trafficking [BR:ko04131]	K08486 STX1B_2_3; syntaxin 1B/2/3K08486	0	0	0	0	0	0	0	0	0	0	0	0	0	0	0	0	0	0	0	0	0	0	0	0	0	0	0	0	0	0	0	0	0	0	0	0	0	0	0	0	0	0	0	0	0
K08486	09180 Brite Hierarchies	09183 Protein families: signaling and cellular processes	04147 Exosome [BR:ko04147]	K08486 STX1B_2_3; syntaxin 1B/2/3K08486	0	0	0	0	0	0	0	0	0	0	0	0	0	0	0	0	0	0	0	0	0	0	0	0	0	0	0	0	0	0	0	0	0	0	0	0	0	0	0	0	0	0	0	0	0
K08482	09190 Not Included in Pathway or Brite	09193 Unclassified: signaling and cellular processes	99995 Signaling proteins	K08482 kaiC; circadian clock protein KaiCK08482	0	0	0	0	0	0	0	0	0	0	0	1	0	0	0	0	0	0	0	0	0	0	0	0	0	0	0	0	0	0	0	0	0	0	0	0	0	0	0	0	0	0	0	0	0
K08397	09130 Environmental Information Processing	09133 Signaling molecules and interaction	04080 Neuroactive ligand-receptor interaction [PATH:ko04080]	K08397 RXFP3, RLN3R1; relaxin family peptide receptor 3K08397	0	0	0	0	0	0	0	0	0	0	0	0	0	0	0	0	0	0	0	0	0	0	0	0	0	0	0	0	0	0	0	0	0	0	0	0	0	0	0	1	0	0	0	0	0
K08397	09150 Organismal Systems	09152 Endocrine system	04926 Relaxin signaling pathway [PATH:ko04926]	K08397 RXFP3, RLN3R1; relaxin family peptide receptor 3K08397	0	0	0	0	0	0	0	0	0	0	0	0	0	0	0	0	0	0	0	0	0	0	0	0	0	0	0	0	0	0	0	0	0	0	0	0	0	0	0	1	0	0	0	0	0
K08397	09180 Brite Hierarchies	09183 Protein families: signaling and cellular processes	04030 G protein-coupled receptors [BR:ko04030]	K08397 RXFP3, RLN3R1; relaxin family peptide receptor 3K08397	0	0	0	0	0	0	0	0	0	0	0	0	0	0	0	0	0	0	0	0	0	0	0	0	0	0	0	0	0	0	0	0	0	0	0	0	0	0	0	1	0	0	0	0	0
K08378	09180 Brite Hierarchies	09183 Protein families: signaling and cellular processes	04030 G protein-coupled receptors [BR:ko04030]	K08378 QRFPR, GPR103; pyroglutamylated RFamide peptide receptorK08378	0	0	0	0	0	0	0	0	0	0	0	1	0	0	0	0	0	0	0	0	0	0	0	0	0	0	0	0	0	0	0	0	0	0	0	0	0	0	1	0	0	0	0	0	0
K08364	09180 Brite Hierarchies	09183 Protein families: signaling and cellular processes	02000 Transporters [BR:ko02000]	K08364 merP; periplasmic mercuric ion binding proteinK08364	0	0	0	0	0	0	0	1	0	0	0	0	0	0	0	0	0	0	0	0	0	0	0	0	0	0	0	0	0	0	0	0	0	0	0	0	0	0	0	0	0	0	0	0	0
K08363	09180 Brite Hierarchies	09183 Protein families: signaling and cellular processes	02000 Transporters [BR:ko02000]	K08363 merT; mercuric ion transport proteinK08363	0	0	0	0	0	0	0	1	0	0	0	0	0	0	0	0	0	0	0	0	0	0	0	0	0	0	0	0	0	0	0	0	0	0	0	0	0	0	0	0	0	0	0	0	0
K08321	09140 Cellular Processes	09145 Cellular community - prokaryotes	02024 Quorum sensing [PATH:ko02024]	K08321 lsrF; 3-hydroxy-5-phosphonooxypentane-2,4-dione thiolase [EC:2.3.1.245]K08321	1	0	0	1	0	1	0	1	0	0	1	1	1	0	1	1	0	1	1	1	1	0	1	1	1	0	1	1	1	1	1	0	0	0	0	1	1	1	1	1	1	1	1	1	1
K08316	09180 Brite Hierarchies	09182 Protein families: genetic information processing	03009 Ribosome biogenesis [BR:ko03009]	K08316 rsmD; 16S rRNA (guanine966-N2)-methyltransferase [EC:2.1.1.171]K08316	0	0	0	0	0	0	0	0	0	0	0	1	0	0	0	0	0	0	0	0	0	0	0	0	0	0	0	0	0	0	0	0	0	0	0	0	0	0	0	0	0	0	0	0	0
K08305	09180 Brite Hierarchies	09181 Protein families: metabolism	01011 Peptidoglycan biosynthesis and degradation proteins [BR:ko01011]	K08305 mltB; membrane-bound lytic murein transglycosylase B [EC:4.2.2.-]K08305	0	0	0	0	0	0	0	0	0	0	0	1	0	0	0	0	0	0	0	0	0	0	0	0	0	0	0	0	0	0	0	0	0	0	0	0	0	0	0	0	0	0	0	0	0
K08296	09190 Not Included in Pathway or Brite	09191 Unclassified: metabolism	99980 Enzymes with EC numbers	K08296 sixA; phosphohistidine phosphatase [EC:3.1.3.-]K08296	0	0	0	0	0	0	0	0	0	0	0	0	0	0	0	0	0	1	0	0	0	0	0	0	0	0	0	0	0	0	0	0	0	0	0	0	0	0	0	0	0	0	0	0	0
K08228	09180 Brite Hierarchies	09183 Protein families: signaling and cellular processes	02000 Transporters [BR:ko02000]	K08228 SLC43A1; MFS transporter, LAT3 family, solute carrier family 43, member 1K08228	0	0	0	0	0	0	0	0	0	0	0	0	0	0	0	0	0	0	0	0	0	0	0	0	0	0	0	0	0	0	0	1	0	0	0	0	0	0	0	0	0	0	0	0	0
K08203	09180 Brite Hierarchies	09183 Protein families: signaling and cellular processes	02000 Transporters [BR:ko02000]	K08203 SLC22A6, OAT1; MFS transporter, OCT family, solute carrier family 22 (organic anion transporter), member 6K08203	0	0	0	0	0	0	0	0	0	0	0	0	0	0	0	0	0	0	0	0	0	0	0	0	0	0	0	0	0	0	1	0	0	0	0	0	0	0	0	0	0	0	0	0	0
K08151	09180 Brite Hierarchies	09183 Protein families: signaling and cellular processes	02000 Transporters [BR:ko02000]	K08151 tetA; MFS transporter, DHA1 family, tetracycline resistance proteinK08151	0	0	0	0	0	0	0	0	0	0	0	0	0	0	0	0	0	0	0	0	0	0	0	0	0	0	0	0	0	0	0	0	0	0	0	0	0	0	0	0	0	0	0	0	0
K08151	09180 Brite Hierarchies	09183 Protein families: signaling and cellular processes	01504 Antimicrobial resistance genes [BR:ko01504]	K08151 tetA; MFS transporter, DHA1 family, tetracycline resistance proteinK08151	0	0	0	0	0	0	0	0	0	0	0	0	0	0	0	0	0	0	0	0	0	0	0	0	0	0	0	0	0	0	0	0	0	0	0	0	0	0	0	0	0	0	0	0	0
K08097	09100 Metabolism	09102 Energy metabolism	00680 Methane metabolism [PATH:ko00680]	K08097 comA; phosphosulfolactate synthase [EC:4.4.1.19]K08097	0	0	0	0	0	0	0	0	0	0	0	0	0	0	0	0	0	0	0	0	0	0	0	0	0	0	0	0	0	0	0	0	0	0	0	0	0	0	0	0	0	0	0	0	0
K08096	09100 Metabolism	09108 Metabolism of cofactors and vitamins	00740 Riboflavin metabolism [PATH:ko00740]	K08096 gch3; GTP cyclohydrolase IIa [EC:3.5.4.29]K08096	0	1	1	1	1	1	0	0	1	1	1	2	1	1	1	1	1	1	1	1	2	2	1	1	1	1	1	1	2	1	1	1	1	1	1	1	1	1	1	1	1	1	0	1	1
K08073	09180 Brite Hierarchies	09181 Protein families: metabolism	01009 Protein phosphatases and associated proteins [BR:ko01009]	K08073 PNKP; bifunctional polynucleotide phosphatase/kinase [EC:3.1.3.32 2.7.1.78]K08073	0	0	0	0	0	0	0	0	0	0	0	0	0	0	0	0	0	0	0	0	0	0	0	0	0	0	0	0	0	0	1	1	1	1	1	1	1	0	0	1	0	0	0	0	0
[truncated: 2,902 more rows]
[truncated: 40 more columns]

## Sheet: Table S8
Sample	genome	Cluster	cluster_group	coverage	breadth	nucl_diversity	length	true_scaffolds	detected_scaffolds	coverage_median	coverage_std	coverage_SEM	breadth_minCov	breadth_expected	nucl_diversity_rarefied	conANI_reference	popANI_reference	iRep	iRep_GC_corrected	linked_SNV_count	SNV_distance_mean	r2_mean	d_prime_mean	consensus_divergent_sites	population_divergent_sites	SNS_count	SNV_count	kbp	SNVs/kbp	filtered_read_pair_count	reads_unfiltered_pairs	reads_mean_PID	reads_unfiltered_reads	divergent_site_count	ratio
[truncated: 478 more rows]

[truncated: 1 more sheets: Table S9]
